# Supplementary material for: Cellular RNA Targets of Cold Shock Proteins CspC and CspE and Their Importance for Serum Resistance in Septicemic Escherichia coli
Source: mSystems. 2022 Jun 13;7(4):e00086-22. doi: 10.1128/msystems.00086-22 (PMC9426608; doi:10.1128/msystems.00086-22)
Supplement: TABLE S1 [file msystems.00086-22-st001.csv]

replicon peak_id peak_start peak_end peak_strand L1700726_Nr1_789_CspC_R1_XL_alignments_final_unique_hits L1700730_Nr5_789_CspC_R2_XL_alignments_final_unique_hits L1700734_Nr9_789_CspC_R3_XL_alignments_final_unique_hits L1700727_Nr2_789_CspC_R1_NXL_alignments_final_unique_hits L1700731_Nr6_789_CspC_R2_NXL_alignments_final_unique_hits L1700735_Nr10_789_CspC_R3_NXL_alignments_final_unique_hits base…
CP010315.1 1 33 84 + 20.560947959198366 14.24187198266407 1.0398039972927873 1.012157760425713 0.0 3.187975707547834 6.673792901188128 3.4055799467454926 2.177057047451791 1.5643044130293542 0.05887304812910215 0.14386244388608238 intergenic NA NA NA NA NA NA NA NA
CP010315.1 2 228 257 + 0.0 1.1393497586131256 18.71647195127017 0.0 0.0 19.127854245287004 6.497279325861716 0.7258154532580292 2.4310601395762252 0.29855923407330887 0.38263818696045526 0.5942915988520928 gene 190 255 + AC789_1c00010 AC789_1c00010 CDS hypothetical protein 28
CP010315.1 3 2396 2429 + 0.0 9.684472948211567 14.55725596209902 7.085104322979992 1.3063116829732677 0.0 5.4388574860439745 2.441282668930474 2.521667361845579 0.9681224041951859 0.1664916209718347 0.319880834301806 gene 336 2798 + AC789_1c00020 thrA CDS aspartokinase I 34
CP010315.1 4 3295 3335 + 1.0280473979599183 12.532847344744383 25.99509993231968 0.0 2.6126233659465354 7.438609984278279 8.267871337541466 2.1303313768965015 1.8731691940949362 1.1372872154914009 0.1277091187132289 0.26266668066215393 gene 2800 3732 + AC789_1c00030 thrB CDS homoserine kinase 41
CP010315.1 5 4301 4337 + 0.0 5.696748793065629 27.03490392961247 0.0 0.0 2.1253171383652223 5.809494976840553 3.0128405608116613 2.5272977870532456 1.192119336409717 0.11660722804445409 0.24494489467825148 gene 3733 5019 + AC789_1c00040 thrC CDS ThrC 37
CP010315.1 6 5765 5809 - 30.84142193879755 18.799271017116574 2.0796079945855745 0.0 0.0 0.0 8.620050158416616 5.862133000806739 2.2484665298759583 2.6071693409330563 0.004564709900167395 0.024690375303382004 gene 5682 6458 - AC789_1c00060 yaaA CDS cytoplasmic protein YaaA 45
CP010315.1 7 5810 5829 - 26.729232346957875 1.7090246379196885 8.318431978342298 0.0 1.3063116829732677 0.0 6.343833441032189 4.7007842604414405 2.360931430912801 1.991071912928868 0.02323649089827395 0.07797927032763778 gene 5682 6458 - AC789_1c00060 yaaA CDS cytoplasmic protein YaaA 20
CP010315.1 8 6438 6491 - 7.196331785719428 15.950896620583759 6.238823983756723 0.0 0.0 0.0 4.897675398343319 5.453896303563514 2.696265531963201 2.0227593458098436 0.02154898250310393 0.07444947738673914 gene 5682 6458 - AC789_1c00060 yaaA CDS cytoplasmic protein YaaA 21
CP010315.1 9 8218 8267 + 1.0280473979599183 19.9386207757297 32.23392391607641 1.012157760425713 0.0 0.0 9.035458308365289 5.175272977165883 2.159479691909805 2.3965369975713755 0.00827541125273078 0.03808291476840401 gene 8237 9190 + AC789_1c00080 talB CDS TalB 31
CP010315.1 10 8282 8332 + 31.86946933675747 13.102522224050945 14.55725596209902 6.072946562554279 18.288363561625747 11.689244261008724 15.929966984682697 0.7013662606446461 1.3103645844868121 0.535245128682509 0.2962401819520468 0.49420250007318134 gene 8237 9190 + AC789_1c00080 talB CDS TalB 51
CP010315.1 11 8376 8418 + 113.08521377559101 43.29529082729877 68.62706382132396 22.267470729365687 0.0 0.0 41.212506525596574 5.63114098450726 1.4185919591861684 3.9695283397332854 3.6007520832520933e-05 0.0006125826859949508 gene 8237 9190 + AC789_1c00080 talB CDS TalB 43
CP010315.1 12 8434 8476 + 0.0 72.34870967193348 33.27372791336919 1.012157760425713 1.3063116829732677 0.0 17.990151171450275 4.5891081940235825 1.7205813849089453 2.667184612291061 0.003824482141113471 0.02167295945465495 gene 8237 9190 + AC789_1c00080 talB CDS TalB 43
CP010315.1 13 8605 8651 + 19.53290056123845 90.00863093043692 7.27862798104951 0.0 7.837870097839606 0.0 20.77633826176075 4.8744161105318815 1.566812858745495 3.1110391284602397 0.0009321511713751774 0.007473949742474308 gene 8237 9190 + AC789_1c00080 talB CDS TalB 47
CP010315.1 14 8650 8674 + 14.392663571438856 11.96317246543782 19.75627594856296 0.0 7.837870097839606 0.0 8.99166368054654 4.7659324328353785 2.095449033714911 2.274420592509524 0.011470355242078444 0.048377839619642954 gene 8237 9190 + AC789_1c00080 talB CDS TalB 25
CP010315.1 15 8682 8707 + 0.0 12.532847344744383 15.597059959391808 5.060788802128566 0.0 3.187975707547834 6.063111968968765 1.8871505827634623 2.362666829252535 0.7987374941732646 0.21222132051985426 0.3845202894890005 gene 8237 9190 + AC789_1c00080 talB CDS TalB 26
CP010315.1 16 8757 8793 + 0.0 27.914069086021577 6.238823983756723 0.0 0.0 0.0 5.69214884496305 4.52075584035844 2.808674816841405 1.6095689729729612 0.05374599312946002 0.13479868729955505 gene 8237 9190 + AC789_1c00080 talB CDS TalB 37
CP010315.1 17 8825 8867 + 4.112189591839673 41.58626618937909 64.46784783215281 5.060788802128566 18.288363561625747 6.375951415095668 23.31523456537026 1.4392738255644295 1.2105311196459563 1.1889606158868296 0.11722758264423581 0.24612005594909575 gene 8237 9190 + AC789_1c00080 talB CDS TalB 43
CP010315.1 18 8915 8963 + 18.50485316327853 48.42236474105784 57.189219851103296 1.012157760425713 7.837870097839606 2.1253171383652223 22.515297125345036 3.787044681864869 1.279094085286327 2.960724097959638 0.0015345837355956267 0.010878044883638825 gene 8237 9190 + AC789_1c00080 talB CDS TalB 49
CP010315.1 19 8973 9025 + 8.224379183679346 38.16821691353971 29.11451192419804 0.0 1.3063116829732677 0.0 12.802236617398394 5.8114267892191895 1.883850875015634 3.0848656155816796 0.0010182207149923785 0.007992587856246701 gene 8237 9190 + AC789_1c00080 talB CDS TalB 53
CP010315.1 20 9158 9185 + 10.280473979599183 17.65992125850345 12.477647967513446 0.0 0.0 0.0 6.736340534269346 5.99623647058867 2.410200432329036 2.4878580180131986 0.006425751415338877 0.03191548690064749 gene 8237 9190 + AC789_1c00080 talB CDS TalB 28
CP010315.1 21 9308 9358 + 1.0280473979599183 9.684472948211567 47.83098387546821 1.012157760425713 0.0 0.0 9.925943663677568 4.76958189427307 2.074943108677691 2.298656707418164 0.010762220351894487 0.04633431148836407 gene 9305 9892 + AC789_1c00090 mog CDS molybdopterin biosynthesis mog protein 51
CP010315.1 22 12141 12177 + 0.0 16.520571499890323 22.875687940441317 0.0 1.3063116829732677 46.7569770440349 14.5765913612233 0.7934752962271819 1.726320910415376 0.4596337166745325 0.3228895768518004 0.5262748427872931 gene 12162 14078 + AC789_1c00130 dnaK CDS chaperone protein DnaK 16
CP010315.1 23 12210 12248 + 2.0560947959198366 7.405773430985317 32.23392391607641 1.012157760425713 0.0 2.1253171383652223 7.472211173628749 3.396575994916419 2.0315550111909886 1.6719094369613914 0.047271090812869794 0.12467287364843367 gene 12162 14078 + AC789_1c00130 dnaK CDS chaperone protein DnaK 39
CP010315.1 24 12285 12332 + 2.0560947959198366 13.672197103357508 11.437843970220658 1.012157760425713 1.3063116829732677 2.1253171383652223 5.268320408543701 2.32054049229422 2.080543366899943 1.1153530992011371 0.13234956966065403 0.26953550212392774 gene 12162 14078 + AC789_1c00130 dnaK CDS chaperone protein DnaK 48
CP010315.1 25 12388 12428 + 20.560947959198366 20.50829565503626 32.23392391607641 0.0 23.51361029351882 5.313292845913057 17.02167844495715 2.5880381386886864 1.4895216807475915 1.7374961184786173 0.041149819278098534 0.1134533229567773 gene 12162 14078 + AC789_1c00130 dnaK CDS chaperone protein DnaK 41
CP010315.1 26 12513 12572 + 19.53290056123845 17.65992125850345 15.597059959391808 1.012157760425713 1.3063116829732677 1.0626585691826111 9.361834965285883 3.9681117873563716 1.748994333711861 2.268796251006094 0.011640359535712637 0.04883995088686076 gene 12162 14078 + AC789_1c00130 dnaK CDS chaperone protein DnaK 60
CP010315.1 27 12632 12676 + 16.448758367358693 60.38553720649566 0.0 3.0364732812771393 1.3063116829732677 2.1253171383652223 13.88373294607833 2.107545077055001 1.7231760850802949 1.223058453110319 0.1106538096812968 0.23556202213766053 gene 12162 14078 + AC789_1c00130 dnaK CDS chaperone protein DnaK 45
CP010315.1 28 12684 12722 + 71.96331785719428 38.16821691353971 31.194119918783617 0.0 0.0 0.0 23.55427578158627 7.75054162825366 1.721106848288421 4.503230950455688 3.3464041487087964e-06 9.95246860084587e-05 gene 12162 14078 + AC789_1c00130 dnaK CDS chaperone protein DnaK 39
CP010315.1 29 12742 12777 + 20.560947959198366 19.9386207757297 3.1194119918783616 0.0 0.0 0.0 7.2698301211344045 5.813787202318897 2.362850724935421 2.4604970347747184 0.006937235925646572 0.03345885557434413 gene 12162 14078 + AC789_1c00130 dnaK CDS chaperone protein DnaK 36
CP010315.1 30 12965 12997 + 18.50485316327853 1.7090246379196885 10.398039972927872 0.0 7.837870097839606 1.0626585691826111 6.585407740191385 2.858201011036579 2.167323673823105 1.3187698014643026 0.09362304147899428 0.20584890340387366 gene 12162 14078 + AC789_1c00130 dnaK CDS chaperone protein DnaK 33
CP010315.1 31 13038 13103 + 63.73893867351494 70.07001015470723 6.238823983756723 7.085104322979992 23.51361029351882 2.1253171383652223 28.79530076114049 2.126715912087792 1.1155451378173604 1.906436449760209 0.028296801723524927 0.08953696521334446 gene 12162 14078 + AC789_1c00130 dnaK CDS chaperone protein DnaK 66
CP010315.1 32 13118 13166 + 7.196331785719428 19.368945896423135 50.95039586734657 3.0364732812771393 7.837870097839606 2.1253171383652223 15.08588901116185 2.279008506820237 1.412147908042997 1.6138596345609186 0.05327893794899423 0.1342075644869986 gene 12162 14078 + AC789_1c00130 dnaK CDS chaperone protein DnaK 49
CP010315.1 33 13263 13342 + 62.71089127555502 127.60717296467007 31.194119918783617 26.316101771068542 5.225246731893071 3.187975707547834 42.70691806158636 3.001516160016705 1.0367153097203141 2.8952173580097473 0.00189448036466928 0.012715361982468814 gene 12162 14078 + AC789_1c00130 dnaK CDS chaperone protein DnaK 80
CP010315.1 34 13486 13535 + 1.0280473979599183 26.77471932740845 0.0 0.0 0.0 2.1253171383652223 4.988013977288932 2.3021955737945685 2.8208384403666273 0.8161387553607464 0.20721039015950857 0.3772172027211058 gene 12162 14078 + AC789_1c00130 dnaK CDS chaperone protein DnaK 50
CP010315.1 35 13665 13697 + 2.0560947959198366 32.47146812047408 7.27862798104951 0.0 0.0 0.0 6.967698482907237 5.391129983234738 2.407604666147995 2.239208977718166 0.012571160988331016 0.05138470002362314 gene 12162 14078 + AC789_1c00130 dnaK CDS chaperone protein DnaK 33
CP010315.1 36 13860 13914 + 1.0280473979599183 22.21732029295595 28.074707926905255 0.0 2.6126233659465354 1.0626585691826111 9.165892925491711 3.5099051452009884 1.8700799786433553 1.8768743504474286 0.030267658544039542 0.0934274059184047 gene 12162 14078 + AC789_1c00130 dnaK CDS chaperone protein DnaK 55
CP010315.1 37 14024 14070 + 0.0 40.44691643076596 0.0 0.0 0.0 1.0626585691826111 6.918262499991428 0.8592419430849514 2.7318656491530655 0.31452569541673253 0.37656090191426883 0.5871130654230504 gene 12162 14078 + AC789_1c00130 dnaK CDS chaperone protein DnaK 47
CP010315.1 38 14309 14360 + 29.813374540837632 11.96317246543782 7.27862798104951 2.024315520851426 5.225246731893071 0.0 9.38412287334491 3.34563814772583 1.81511473033377 1.843210289583525 0.032649156573371585 0.09775392155221035 gene 14137 15297 + AC789_1c00140 dnaJ CDS chaperone protein DnaJ 52
CP010315.1 39 14462 14489 + 7.196331785719428 18.799271017116574 7.27862798104951 13.158050885534271 7.837870097839606 1.0626585691826111 9.222135056073666 0.9854176837851809 1.6479946294843468 0.5979495722589312 0.27493679070130655 0.4676413819526959 gene 14137 15297 + AC789_1c00140 dnaJ CDS chaperone protein DnaJ 28
CP010315.1 40 15457 15500 - 0.0 1.7090246379196885 43.67176788629706 0.0 0.0 1.0626585691826111 7.7405751822332265 2.941943011681607 2.3359561242245923 1.2594170674580494 0.1039398639594248 0.22410299910782064 intergenic NA NA NA NA NA NA NA NA
CP010315.1 41 15606 15646 + 71.96331785719428 7.405773430985317 90.46294776447249 7.085104322979992 0.0 0.0 29.486190562605348 5.2287210579273635 1.4146568302772353 3.6961056179983047 0.00010946596161036605 0.0015044123057370204 gene 15395 15682 + AC789_1c00150 AC789_1c00150 CDS hypothetical protein 41
CP010315.1 42 16773 16803 + 16.448758367358693 9.114798068905005 31.194119918783617 6.072946562554279 2.6126233659465354 9.563927122643502 12.501195567698606 1.6437511999538925 1.4147274500633698 1.161885421732832 0.12264100477489744 0.2548372228300196 gene 16139 17305 + AC789_1c00160 nhaA CDS Na+/H antiporter	pH dependent 31
CP010315.1 43 20214 20247 - 26.729232346957875 4.557399034452502 2.0796079945855745 5.060788802128566 5.225246731893071 3.187975707547834 7.806708436260903 0.5334711225291388 1.7427531630684372 0.3061082509182567 0.37976111297909665 0.5913004920971252 intergenic NA NA NA NA NA NA NA NA
CP010315.1 44 22756 22804 - 39.0658011224769 53.5494386548169 14.55725596209902 11.133735364682844 1.3063116829732677 7.438609984278279 21.175192128554535 2.452267767798653 1.278990955754172 1.9173456675091534 0.027597015915469095 0.08825792493851381 gene 22762 23025 - AC789_1c00230 rpsT CDS 30S ribosomal protein S20 43
CP010315.1 45 22823 22888 - 136.73030392866914 226.16092708470543 118.53765569137774 3.0364732812771393 22.20729861054555 14.877219968556558 86.92497976085527 3.8299185713388995 0.8505381989740498 4.502935407202977 3.3510629256541734e-06 9.95246860084587e-05 gene 22762 23025 - AC789_1c00230 rpsT CDS 30S ribosomal protein S20 66
CP010315.1 46 22997 23078 - 53.45846469391575 77.47578358569254 89.4231437671797 46.559256979582806 13.063116829732676 28.691781367930503 51.44525787067233 1.4596930036364275 0.9097916911324753 1.604425516152445 0.0543101451779409 0.13576787039506383 gene 22762 23025 - AC789_1c00230 rpsT CDS 30S ribosomal protein S20 29
CP010315.1 47 23391 23432 + 8.224379183679346 10.25414782751813 9.358235975635084 1.012157760425713 1.3063116829732677 1.0626585691826111 5.202981833235692 3.0443836791830616 2.0962937293572512 1.4522696111467672 0.07321332685570095 0.16971798460152593 gene 23354 24295 + AC789_1c00250 ribF CDS riboflavin biosynthesis protein RibF 42
CP010315.1 48 23915 23948 + 1.0280473979599183 3.9877241551459397 16.636863956684596 4.048631041702852 1.3063116829732677 5.313292845913057 5.386811846729938 0.5714308284284609 2.037647324128045 0.28043657097186286 0.3895712913131665 0.602258644613904 gene 23354 24295 + AC789_1c00250 ribF CDS riboflavin biosynthesis protein RibF 34
CP010315.1 49 24301 24369 + 22.617042755118202 64.94293624094816 21.83588394314853 0.0 6.531558414866338 0.0 19.32123689234687 5.384377283385769 1.622167434087457 3.3192487842136504 0.0004512998827645608 0.00436238558925887 gene 24338 27154 + AC789_1c00260 ileS CDS isoleucyl-tRNA synthetase 32
CP010315.1 50 24406 24465 + 54.486512091875674 116.78335025784538 20.796079945855745 0.0 0.0 0.0 32.010990382596134 7.971387048971765 1.6327754667246528 4.882108539370919 5.247872722861247e-07 2.3959355634712843e-05 gene 24338 27154 + AC789_1c00260 ileS CDS isoleucyl-tRNA synthetase 60
CP010315.1 51 24632 24668 + 14.392663571438856 11.393497586131257 22.875687940441317 3.0364732812771393 19.594675244599017 2.1253171383652223 12.236385793708802 1.643392877260329 1.509313933960124 1.088834363934089 0.13811346737484137 0.27763555469057044 gene 24338 27154 + AC789_1c00260 ileS CDS isoleucyl-tRNA synthetase 37
CP010315.1 52 24750 24788 + 8.224379183679346 9.684472948211567 12.477647967513446 1.012157760425713 7.837870097839606 3.187975707547834 7.0707506108695855 1.7105772551396794 1.8088109774897567 0.9456915489940222 0.17215296708496533 0.3278737042219196 gene 24338 27154 + AC789_1c00260 ileS CDS isoleucyl-tRNA synthetase 39
CP010315.1 53 25640 25680 + 49.34627510207608 12.532847344744383 18.71647195127017 0.0 0.0 3.187975707547834 13.963928350939744 5.223588011265029 1.7945671481450223 2.910778800706599 0.0018026457774239538 0.012292979347985629 gene 24338 27154 + AC789_1c00260 ileS CDS isoleucyl-tRNA synthetase 41
CP010315.1 54 25866 25914 + 18.50485316327853 30.19276860324783 14.55725596209902 11.133735364682844 1.3063116829732677 1.0626585691826111 12.79293055757735 2.9352324287659486 1.570600410140508 1.8688600931304729 0.03082114083750909 0.09436020810683594 gene 24338 27154 + AC789_1c00260 ileS CDS isoleucyl-tRNA synthetase 49
CP010315.1 55 25940 25982 + 18.50485316327853 22.786995172262515 23.915491937734107 0.0 0.0 0.0 10.867890045545858 6.713297755496874 2.0748489702946764 3.235559721025589 0.0006070224288550862 0.005456449663601727 gene 24338 27154 + AC789_1c00260 ileS CDS isoleucyl-tRNA synthetase 43
CP010315.1 56 26371 26422 + 77.10355484699387 22.786995172262515 19.75627594856296 1.012157760425713 0.0 4.250634276730445 20.81826966749592 4.85192484036386 1.507576186843962 3.2183612892699838 0.0006446265596596042 0.005699373335458711 gene 24338 27154 + AC789_1c00260 ileS CDS isoleucyl-tRNA synthetase 52
CP010315.1 57 26761 26798 + 2.0560947959198366 28.48374396532814 10.398039972927872 4.048631041702852 15.675740195679213 0.0 10.110374995259653 1.4106595604136405 1.7650300753650474 0.7992269254232877 0.21207942100288835 0.3843493610953893 gene 24338 27154 + AC789_1c00260 ileS CDS isoleucyl-tRNA synthetase 38
CP010315.1 58 26865 26902 + 19.53290056123845 10.25414782751813 11.437843970220658 4.048631041702852 1.3063116829732677 0.0 7.76330584727556 3.563536777112027 1.973602106543828 1.80560041220897 0.035490389123843384 0.10294251059216741 gene 24338 27154 + AC789_1c00260 ileS CDS isoleucyl-tRNA synthetase 38
CP010315.1 59 26906 26956 + 1.0280473979599183 28.48374396532814 27.03490392961247 1.012157760425713 0.0 1.0626585691826111 9.770251937084808 4.153738637978345 1.9321906544562217 2.149756095962143 0.01578725633553755 0.06049161614389707 gene 24338 27154 + AC789_1c00260 ileS CDS isoleucyl-tRNA synthetase 51
CP010315.1 60 27213 27240 + 1.0280473979599183 6.836098551678754 12.477647967513446 1.012157760425713 6.531558414866338 4.250634276730445 5.356024061529102 0.5819971634749977 2.022786742961046 0.28772047547782725 0.386780357660036 0.5989980970200749 gene 27154 27648 + AC789_1c00270 lspA CDS lipoprotein signal peptidase 28
CP010315.1 61 27286 27316 - 14.392663571438856 13.102522224050945 49.910591870053786 9.109419843831418 37.88303880622476 5.313292845913057 21.61858819358547 0.7327766234056163 1.263660748566682 0.5798839793328823 0.28099643005675307 0.4752474155061996 intergenic NA NA NA NA NA NA NA NA
CP010315.1 62 27771 27807 - 18.50485316327853 0.0 11.437843970220658 0.0 0.0 0.0 4.990449522249865 4.752348830714707 2.95147618834326 1.6101599767207757 0.053681468175302824 0.134678653934996 intergenic NA NA NA NA NA NA NA NA
CP010315.1 63 27997 28043 + 27.757279744917795 8.545123189598442 0.0 0.0 0.0 1.0626585691826111 6.227510250616475 4.37447370724024 2.564363757450669 1.705870976584488 0.044016052291859044 0.11875230071313804 gene 27773 28222 + AC789_1c00280 slpA CDS FKBP-type 16 kDa peptidyl-prolyl cis-trans isomerase 47
CP010315.1 64 28194 28233 + 1.0280473979599183 9.114798068905005 34.31353191066198 1.012157760425713 1.3063116829732677 1.0626585691826111 7.972917565018082 2.7908587746684352 1.8956415022644968 1.4722503022509947 0.07047664914168368 0.16493536105240247 gene 27773 28222 + AC789_1c00280 slpA CDS FKBP-type 16 kDa peptidyl-prolyl cis-trans isomerase 29
CP010315.1 64 28194 28233 + 1.0280473979599183 9.114798068905005 34.31353191066198 1.012157760425713 1.3063116829732677 1.0626585691826111 7.972917565018082 2.7908587746684352 1.8956415022644968 1.4722503022509947 0.07047664914168368 0.16493536105240247 gene 28224 29174 + AC789_1c00290 ispH CDS 4-hydroxy-3-methylbut-2-enyl diphosphate reductase 10
CP010315.1 65 28662 28696 + 42.149943316356655 25.635369568795326 7.27862798104951 11.133735364682844 10.450493463786142 9.563927122643502 17.702016136218997 0.9779253947945783 1.2548119632396058 0.7793401907564089 0.21788967272811965 0.3918910405777732 gene 28224 29174 + AC789_1c00290 ispH CDS 4-hydroxy-3-methylbut-2-enyl diphosphate reductase 35
CP010315.1 66 28977 29037 + 0.0 15.381221741277196 15.597059959391808 1.012157760425713 3.918935048919803 2.1253171383652223 6.3391152747299575 1.2469223170873613 2.07954683231787 0.5996125202419883 0.27438225054565624 0.46745208061176147 gene 28224 29174 + AC789_1c00290 ispH CDS 4-hydroxy-3-methylbut-2-enyl diphosphate reductase 61
CP010315.1 67 29074 29111 + 11.308521377559101 7.975448310291879 17.676667953977383 6.072946562554279 6.531558414866338 5.313292845913057 9.14640591086034 0.972889349958831 1.5737322516837662 0.6182051291875845 0.2682200647073114 0.4589919589827573 gene 28224 29174 + AC789_1c00290 ispH CDS 4-hydroxy-3-methylbut-2-enyl diphosphate reductase 38
CP010315.1 68 30047 30065 + 19.53290056123845 0.5696748793065628 12.477647967513446 0.0 0.0 0.0 5.430037234676409 5.084739849912381 2.6403697802751593 1.9257680829018153 0.02706666921624588 0.08714173463604899 gene 29240 30154 + AC789_1c00300 rihC CDS nonspecific ribonucleoside hydrolase RihC 19
CP010315.1 69 30081 30115 + 31.86946933675747 3.418049275839377 6.238823983756723 0.0 1.3063116829732677 5.313292845913057 8.024324520873316 2.4044482853523137 1.9864883099641395 1.2104014271273105 0.11306244727708777 0.23943596331785236 gene 29240 30154 + AC789_1c00300 rihC CDS nonspecific ribonucleoside hydrolase RihC 35
CP010315.1 70 35149 35176 - 51.40236989799592 5.696748793065629 18.71647195127017 44.534941458731375 1.3063116829732677 28.691781367930503 25.058104191994477 0.38626286568834356 1.163279606957771 0.33204645158226825 0.3699270918132847 0.5794618259828286 intergenic NA NA NA NA NA NA NA NA
CP010315.1 71 42123 42158 - 24.67313755103804 1.7090246379196885 5.199019986463936 0.0 0.0 1.0626585691826111 5.440640124100712 3.994961158949456 2.4440750252509487 1.6345493152524104 0.051071780087585325 0.13071525689161306 gene 41190 42332 - AC789_1c00410 caiA CDS crotonobetainyl-CoA dehydrogenase 36
CP010315.1 72 54188 54219 - 13.364616173478938 15.381221741277196 13.517451964806234 1.012157760425713 0.0 0.0 7.21257460666468 5.252905390098232 2.2228889098563984 2.3630984737053624 0.009061426671534721 0.04083959226585169 gene 53558 54379 - AC789_1c00540 ksgA CDS S-adenosylmethionine-6-N'	N'-adenosyl (rRNA) dimethyltransferase 32
CP010315.1 73 54427 54469 - 157.2912518878675 84.88155701667786 82.14451578613019 78.94830531320562 39.189350489198034 66.94748985850451 84.90041172526395 0.8019386201892806 0.7614625695374012 1.0531556668326707 0.14613482664429095 0.28979522309509576 gene 54376 55365 - AC789_1c00550 pdxA CDS 4-hydroxythreonine-4-phosphate dehydrogenase 43
CP010315.1 74 55307 55333 + 2.0560947959198366 0.0 41.59215989171149 2.024315520851426 1.3063116829732677 0.0 7.829813648576003 0.6153145991872803 2.263768026097492 0.2718099169586827 0.3928840897906555 0.6060055970223003 intergenic NA NA NA NA NA NA NA NA
CP010315.1 75 55478 55521 - 22.617042755118202 17.65992125850345 1.0398039972927873 15.182366406385697 0.0 0.0 9.416522402883356 2.8042527807840676 1.9996594765006652 1.4023651595377693 0.08040311587379001 0.1828701321069792 gene 55365 56651 - AC789_1c00560 surA CDS peptidyl-prolyl cis-trans isomerase 44
CP010315.1 76 55716 55767 - 0.0 45.57399034452503 4.159215989171149 0.0 1.3063116829732677 0.0 8.506586336111575 3.5605283012267432 2.2485209214617465 1.5834979640358742 0.05665400517306307 0.13992178660174556 gene 55365 56651 - AC789_1c00560 surA CDS peptidyl-prolyl cis-trans isomerase 52
CP010315.1 77 55819 55858 + 27.757279744917795 0.0 7.27862798104951 0.0 0.0 0.0 5.839317954327885 4.602683119436439 2.7913327319887933 1.6489195525454534 0.049582058437160154 0.12866814843631702 intergenic NA NA NA NA NA NA NA NA
CP010315.1 78 56272 56299 - 1.0280473979599183 31.901793241167518 0.0 0.0 0.0 0.0 5.488306773187906 3.059779276142072 2.8804681408775696 1.0622506920732242 0.14406094621630625 0.2869500878417478 gene 55365 56651 - AC789_1c00560 surA CDS peptidyl-prolyl cis-trans isomerase 28
CP010315.1 79 56621 56668 - 0.0 14.24187198266407 9.358235975635084 3.0364732812771393 0.0 4.250634276730445 5.14786925271779 1.1034696945621303 2.4755782962647657 0.44574219132033993 0.32789174200600774 0.5326964023810892 gene 55365 56651 - AC789_1c00560 surA CDS peptidyl-prolyl cis-trans isomerase 31
CP010315.1 80 56766 56799 - 43.17799071431657 3.418049275839377 18.71647195127017 0.0 1.3063116829732677 1.0626585691826111 11.280247032263667 4.359999151491119 1.8189084539510725 2.3970415564456995 0.00826402454565245 0.03805218367716094 gene 56704 59058 - AC789_1c00570 imp CDS organic solvent tolerance protein precursor 34
CP010315.1 81 57433 57461 - 1.0280473979599183 7.405773430985317 17.676667953977383 3.0364732812771393 3.918935048919803 1.0626585691826111 5.6880926137170285 1.1131493299235833 2.0359272458548823 0.5467530002311913 0.2922742183455728 0.4892021454951479 gene 56704 59058 - AC789_1c00570 imp CDS organic solvent tolerance protein precursor 29
CP010315.1 82 57806 57831 - 29.813374540837632 0.0 0.0 0.0 0.0 0.0 4.968895756806272 1.2258105712522762 3.2885246860157045 0.3727539514801204 0.3546657890396984 0.5617511252900437 gene 56704 59058 - AC789_1c00570 imp CDS organic solvent tolerance protein precursor 26
CP010315.1 83 58440 58484 - 1.0280473979599183 21.077970534342825 10.398039972927872 0.0 0.0 1.0626585691826111 5.594452745735538 4.189187292129776 2.4412366242562253 1.7160103410320173 0.04308007487298393 0.11704223787106047 gene 56704 59058 - AC789_1c00570 imp CDS organic solvent tolerance protein precursor 45
CP010315.1 84 61044 61072 - 1.0280473979599183 10.823822706824693 13.517451964806234 2.024315520851426 1.3063116829732677 1.0626585691826111 4.960434640433025 2.0982144766464907 2.1670854185825075 0.9682195536246719 0.1664673656937211 0.319880834301806 gene 60916 63822 - AC789_1c00600 hepA CDS RNA polymerase-associated helicase protein HepA 29
CP010315.1 85 67729 67763 + 31.86946933675747 0.0 0.0 0.0 0.0 0.0 5.311578222792911 1.2507832418891438 3.2094145882734857 0.38972317458119565 0.34837062900885885 0.5559208240561982 intergenic NA NA NA NA NA NA NA NA
CP010315.1 86 70506 70542 - 14.392663571438856 1.1393497586131256 16.636863956684596 2.024315520851426 20.900986927572283 1.0626585691826111 9.359473050723816 1.6155814776309143 1.827710835089573 0.8839371341537937 0.18836507501304742 0.3509749068896556 gene 68821 70521 - AC789_1c00640 araB CDS L-ribulokinase 16
CP010315.1 87 72377 72411 + 14.392663571438856 14.24187198266407 9.358235975635084 9.109419843831418 18.288363561625747 9.563927122643502 12.492413676306446 0.08499546063804299 1.3822952129361596 0.06148864572677099 0.4754850283470549 0.6886011673965146 gene 71824 72588 + AC789_1c00660 yabI CDS DedA family integral membrane protein YabI 35
CP010315.1 88 75292 75319 + 19.53290056123845 8.545123189598442 4.159215989171149 10.121577604257132 1.3063116829732677 37.19304992139139 13.476363158104972 0.26942208391487615 1.5207119310079815 0.17716838963464546 0.42968806213684185 0.6454106375702265 intergenic NA NA NA NA NA NA NA NA
CP010315.1 89 75977 76000 + 15.420710969398774 7.405773430985317 11.437843970220658 25.30394401064283 0.0 28.691781367930503 14.710008958196347 0.2529886914452384 1.5200677475345103 0.16643251056117467 0.4339082954976077 0.6492060360382657 intergenic NA NA NA NA NA NA NA NA
CP010315.1 90 78001 78040 + 1.0280473979599183 29.623093723941267 1.0398039972927873 0.0 19.594675244599017 5.313292845913057 9.433152201617675 0.16881357044635126 1.8665478030255644 0.0904416003558625 0.4639681499122281 0.6777524619379457 intergenic NA NA NA NA NA NA NA NA
CP010315.1 91 83315 83337 - 7.196331785719428 14.24187198266407 9.358235975635084 5.060788802128566 10.450493463786142 13.814561399373947 10.020380568217872 0.12851216699145904 1.510771639895214 0.08506392600828312 0.46610528459951656 0.6800697993830138 gene 82431 84002 - AC789_1c00750 leuA CDS 2-isopropylmalate synthase 23
CP010315.1 92 84122 84164 - 16.448758367358693 15.950896620583759 17.676667953977383 2.024315520851426 6.531558414866338 1.0626585691826111 9.949142574470034 2.7239388465808116 1.6317430352702493 1.6693430201340942 0.0475247095070267 0.1252600057163349 intergenic NA NA NA NA NA NA NA NA
CP010315.1 93 84266 84308 - 46.26213290819633 0.0 0.0 0.0 0.0 0.0 7.710355484699388 1.414184846568847 2.819535038921427 0.5015666863674881 0.30798617898381886 0.5079257780343347 intergenic NA NA NA NA NA NA NA NA
CP010315.1 94 85277 85294 - 4.112189591839673 2.8483743965328143 11.437843970220658 2.024315520851426 1.3063116829732677 13.814561399373947 5.923932760298631 0.5850036558784062 1.9300246342277045 0.30310683371795105 0.3809042232167742 0.5927377292152421 intergenic NA NA NA NA NA NA NA NA
CP010315.1 95 88494 88547 + 15.420710969398774 28.48374396532814 35.353335907954765 22.267470729365687 0.0 0.0 16.920876928674563 5.089502341111888 1.8107032475977125 2.810787658256099 0.0024710194850497045 0.015455347104246642 gene 88501 89505 + AC789_1c00790 fruR CDS transcriptional repressor of fru operon 47
CP010315.1 96 88655 88704 + 2.0560947959198366 5.127073913759065 27.03490392961247 9.109419843831418 0.0 6.375951415095668 8.283907316369742 1.5425427869896815 1.9084078171693455 0.8082878162161717 0.20946245734355176 0.3804599051007512 gene 88501 89505 + AC789_1c00790 fruR CDS transcriptional repressor of fru operon 50
CP010315.1 97 88920 88954 + 24.67313755103804 2.8483743965328143 8.318431978342298 1.012157760425713 1.3063116829732677 0.0 6.359735561552022 3.828772194826113 2.160108187580718 1.7724909413515384 0.03815654884653708 0.10781226266743572 gene 88501 89505 + AC789_1c00790 fruR CDS transcriptional repressor of fru operon 35
CP010315.1 98 89390 89431 + 6.16828438775951 7.405773430985317 22.875687940441317 0.0 0.0 1.0626585691826111 6.252067388061459 4.791011694580004 2.2973217882605 2.085476975433943 0.018513013009224213 0.06723759915844534 gene 88501 89505 + AC789_1c00790 fruR CDS transcriptional repressor of fru operon 42
CP010315.1 99 90054 90100 + 37.00970632655706 19.9386207757297 49.910591870053786 1.012157760425713 6.531558414866338 0.0 19.067105857938767 4.623950587304735 1.5212714530174714 3.0395302417152705 0.0011847370619104596 0.008881131908440096 intergenic NA NA NA NA NA NA NA NA
CP010315.1 100 90529 90563 + 25.70118494899796 19.9386207757297 3.1194119918783616 1.012157760425713 1.3063116829732677 1.0626585691826111 8.690057621531269 3.463474251868857 1.8147668234394434 1.9084954646155008 0.02816360439979827 0.08925101457049796 gene 90107 90565 + AC789_1c00810 mraZ CDS cell division protein MraZ 35
CP010315.1 101 90567 90611 + 0.0 16.520571499890323 31.194119918783617 0.0 0.0 0.0 7.95244856977899 5.222851812310903 2.4996055691139496 2.0894703855865866 0.018332700531334345 0.06682565886580906 gene 90567 91508 + AC789_1c00820 mraW CDS S-adenosyl-dependent methyltransferase MraW 45
CP010315.1 102 91425 91458 + 1.0280473979599183 29.053418844634702 20.796079945855745 1.012157760425713 5.225246731893071 2.1253171383652223 9.873377969855728 2.1476010353536163 1.686535458485998 1.273380304308287 0.10144156148175512 0.2197719191244137 gene 90567 91508 + AC789_1c00820 mraW CDS S-adenosyl-dependent methyltransferase MraW 34
CP010315.1 103 91588 91638 + 16.448758367358693 10.823822706824693 6.238823983756723 1.012157760425713 2.6126233659465354 1.0626585691826111 6.366474125582495 2.8501113159505804 1.9385040051914446 1.470263310427933 0.07074522690427394 0.16546806906322364 gene 91505 91870 + AC789_1c00830 ftsL CDS cell division protein FtsL 51
CP010315.1 104 92444 92471 + 11.308521377559101 5.696748793065629 2.0796079945855745 8.097262083405704 2.6126233659465354 6.375951415095668 6.0284525049430355 0.039326782440143496 1.8857704288455546 0.020854491001971467 0.491680864819662 0.7026123905583888 gene 91886 93652 + AC789_1c00840 ftsI CDS peptidoglycan synthetase FtsI precursor 28
CP010315.1 105 93007 93045 + 19.53290056123845 22.786995172262515 37.43294390254034 0.0 0.0 0.0 13.292139939340217 6.961008852258755 1.9631262133752194 3.545879426820262 0.00019565260274910778 0.0023047648437544317 gene 91886 93652 + AC789_1c00840 ftsI CDS peptidoglycan synthetase FtsI precursor 39
CP010315.1 106 93090 93123 + 106.9169293878315 159.5089662058376 49.910591870053786 1.012157760425713 1.3063116829732677 0.0 53.10915948452031 7.132851216750457 1.3353008336069137 5.341755982794682 4.6025256056588245e-08 3.2914167627724745e-06 gene 91886 93652 + AC789_1c00840 ftsI CDS peptidoglycan synthetase FtsI precursor 34
CP010315.1 107 93611 93648 + 26.729232346957875 6.266423672372191 18.71647195127017 1.012157760425713 1.3063116829732677 1.0626585691826111 9.182209330530304 3.7420617186597087 1.7751487435477171 2.108027134211314 0.017514321209835326 0.0650875986941662 gene 91886 93652 + AC789_1c00840 ftsI CDS peptidoglycan synthetase FtsI precursor 38
CP010315.1 108 94119 94144 + 15.420710969398774 6.836098551678754 0.0 0.0 1.3063116829732677 10.626585691826113 5.698284482646152 2.05819248156159 2.4948521775263077 0.8249757240536496 0.20469268654548306 0.37372833257434446 gene 93654 95126 + AC789_1c00850 murE CDS UDP-N-acetylmuramoylalanyl-D-glutamate--2	6- diaminopimelate ligase 26
CP010315.1 109 94148 94196 + 0.0 7.975448310291879 15.597059959391808 0.0 3.918935048919803 2.1253171383652223 4.936126742828119 1.4187845276552262 2.425536758258589 0.5849363126839772 0.27929527041419566 0.4730633159122019 gene 93654 95126 + AC789_1c00850 murE CDS UDP-N-acetylmuramoylalanyl-D-glutamate--2	6- diaminopimelate ligase 49
CP010315.1 110 95003 95039 + 40.093848520436815 9.114798068905005 9.358235975635084 0.0 3.918935048919803 0.0 10.41430293564945 4.839682429157566 1.991723397417189 2.4298968598920565 0.00755156003489643 0.03560335860093235 gene 93654 95126 + AC789_1c00850 murE CDS UDP-N-acetylmuramoylalanyl-D-glutamate--2	6- diaminopimelate ligase 37
CP010315.1 111 96436 96491 + 47.290180306156245 11.96317246543782 63.42804383486002 0.0 0.0 0.0 20.446899434409016 7.367719704794575 1.7781160041820883 4.1435540130485675 1.7098224079283975e-05 0.000349961958675832 gene 95123 96481 + AC789_1c00860 murF CDS UDP-N-acetylmuramoyl-tripeptide:D-alanyl-D- alanine ligase 46
CP010315.1 112 97750 97799 + 25.70118494899796 7.405773430985317 6.238823983756723 0.0 0.0 0.0 6.557630393956666 5.737004446186977 2.435796560732177 2.355288835970147 0.009254156542489882 0.04156911563082865 gene 97560 98876 + AC789_1c00880 murD CDS UDP-N-acetylmuramoylalanine--D-glutamate ligase 50
CP010315.1 113 98347 98367 + 28.785327142877712 7.975448310291879 0.0 0.0 0.0 0.0 6.126795908861599 4.645351859569552 2.7268650386864555 1.703550338452849 0.044232563034357596 0.11900263753055669 gene 97560 98876 + AC789_1c00880 murD CDS UDP-N-acetylmuramoylalanine--D-glutamate ligase 21
CP010315.1 114 99237 99263 + 19.53290056123845 12.532847344744383 1.0398039972927873 4.048631041702852 0.0 0.0 6.1923638241630785 3.47719629034604 2.303246303053592 1.5096936379474706 0.06556080770515983 0.15600615049039948 gene 98876 100120 + AC789_1c00890 ftsW CDS cell division protein FtsW 27
CP010315.1 115 99781 99819 + 21.588995357158286 12.532847344744383 1.0398039972927873 1.012157760425713 0.0 0.0 6.028967409936861 4.322496332244038 2.3487813159472997 1.8403145081647196 0.03286103829653107 0.09806131849123619 gene 98876 100120 + AC789_1c00890 ftsW CDS cell division protein FtsW 39
CP010315.1 116 100153 100187 + 1.0280473979599183 25.065694689488765 4.159215989171149 4.048631041702852 1.3063116829732677 1.0626585691826111 6.111759895079761 1.5678351199144964 2.0463922003646497 0.7661459614804638 0.22179472891492782 0.39680359348935035 gene 100117 101184 + AC789_1c00900 murG CDS UDP-N-acetylglucosamine--N-acetylmuramyl- (pentapeptide) pyrophosphoryl-undecaprenol N- acetylglu…
CP010315.1 117 100656 100695 + 32.897516734717385 6.836098551678754 9.358235975635084 2.024315520851426 1.3063116829732677 2.1253171383652223 9.09129926737019 2.8687352447473944 1.7066826805047242 1.680883785554683 0.04639274500630492 0.12324121380537478 gene 100117 101184 + AC789_1c00900 murG CDS UDP-N-acetylglucosamine--N-acetylmuramyl- (pentapeptide) pyrophosphoryl-undecaprenol N- acetylglucos…
CP010315.1 118 100830 100877 + 14.392663571438856 12.532847344744383 1.0398039972927873 2.024315520851426 6.531558414866338 0.0 6.086864808198965 2.0111599907724456 2.0974657619541524 0.958852357570167 0.16881656427443284 0.3227363747105966 gene 100117 101184 + AC789_1c00900 murG CDS UDP-N-acetylglucosamine--N-acetylmuramyl- (pentapeptide) pyrophosphoryl-undecaprenol N- acetylglucosamine transfer…
CP010315.1 119 101415 101436 + 13.364616173478938 6.266423672372191 9.358235975635084 12.145893125108557 0.0 12.751902830191336 8.98117862946435 1.0131105922381523 1.7787243771569692 0.5695714329037652 0.2844842043172532 0.4796404871870901 gene 101238 102713 + AC789_1c00910 murC CDS UDP-N-acetylmuramate-L-alanine ligase 22
CP010315.1 120 101896 101944 + 0.0 26.77471932740845 4.159215989171149 1.012157760425713 1.3063116829732677 0.0 5.542067459996431 2.812356777737613 2.4468654925144513 1.1493712205845752 0.1252014709428845 0.2591580652380763 gene 101238 102713 + AC789_1c00910 murC CDS UDP-N-acetylmuramate-L-alanine ligase 49
CP010315.1 121 102441 102466 + 6.16828438775951 7.975448310291879 13.517451964806234 4.048631041702852 9.144181780812874 5.313292845913057 7.694548388547735 0.5822682389767121 1.6829355757347986 0.34598367719601136 0.3646774908925994 0.5740333874429433 gene 101238 102713 + AC789_1c00910 murC CDS UDP-N-acetylmuramate-L-alanine ligase 26
CP010315.1 122 102509 102547 + 4.112189591839673 37.59854203423315 1.0398039972927873 6.072946562554279 0.0 4.250634276730445 8.845686077108388 0.513894886369101 1.9619926838518356 0.261924975866989 0.3966896418386722 0.6101349439852133 gene 101238 102713 + AC789_1c00910 murC CDS UDP-N-acetylmuramate-L-alanine ligase 39
CP010315.1 123 103453 103478 + 6.16828438775951 11.96317246543782 9.358235975635084 2.024315520851426 3.918935048919803 2.1253171383652223 5.926376756161478 1.783175941756432 1.8952082120841813 0.9408865634849977 0.17338149700249106 0.3293046936422349 gene 102706 103626 + AC789_1c00920 ddlB CDS D-alanine--D-alanine ligase B 26
CP010315.1 124 103578 103621 + 25.70118494899796 28.48374396532814 22.875687940441317 18.218839687662836 1.3063116829732677 2.1253171383652223 16.451847560628124 2.7062021630850874 1.4055615475145227 1.9253530148647768 0.027092604704248256 0.0871599655375361 gene 102706 103626 + AC789_1c00920 ddlB CDS D-alanine--D-alanine ligase B 44
CP010315.1 125 103625 103664 + 27.757279744917795 7.405773430985317 8.318431978342298 13.158050885534271 0.0 0.0 9.439922673296614 3.7536154529051946 2.050790961195452 1.830325725015449 0.033600623434843074 0.09916969977244955 gene 102706 103626 + AC789_1c00920 ddlB CDS D-alanine--D-alanine ligase B 2
CP010315.1 125 103625 103664 + 27.757279744917795 7.405773430985317 8.318431978342298 13.158050885534271 0.0 0.0 9.439922673296614 3.7536154529051946 2.050790961195452 1.830325725015449 0.033600623434843074 0.09916969977244955 gene 103628 104458 + AC789_1c00930 ftsQ CDS cell division protein	ingrowth of wall at septum 37
CP010315.1 126 103964 103990 + 26.729232346957875 4.557399034452502 0.0 1.012157760425713 0.0 0.0 5.383131523639348 3.2557390251924216 2.6226019194577312 1.2414156342360958 0.1072261232642586 0.22959573452529772 gene 103628 104458 + AC789_1c00930 ftsQ CDS cell division protein	ingrowth of wall at septum 27
CP010315.1 127 104354 104403 + 25.70118494899796 10.25414782751813 31.194119918783617 4.048631041702852 7.837870097839606 11.689244261008724 15.120866349308482 1.4786254118888316 1.3279480447895167 1.1134663119468635 0.1327541044760191 0.2702231532168036 gene 103628 104458 + AC789_1c00930 ftsQ CDS cell division protein	ingrowth of wall at septum 50
CP010315.1 128 104433 104465 + 0.0 2.278699517226251 66.54745582673839 1.012157760425713 0.0 0.0 11.639718850731725 3.320345120018698 2.12375185841247 1.5634336501537878 0.058975315230766046 0.14393824294165522 gene 103628 104458 + AC789_1c00930 ftsQ CDS cell division protein	ingrowth of wall at septum 26
CP010315.1 128 104433 104465 + 0.0 2.278699517226251 66.54745582673839 1.012157760425713 0.0 0.0 11.639718850731725 3.320345120018698 2.12375185841247 1.5634336501537878 0.058975315230766046 0.14393824294165522 gene 104455 105717 + AC789_1c00940 ftsA CDS cell division protein FtsA 11
CP010315.1 129 104469 104517 + 20.560947959198366 27.344394206715016 58.22902384839608 8.097262083405704 0.0 6.375951415095668 20.10126325213514 3.313286466703101 1.3768286530512455 2.4064624594791755 0.008053929721361614 0.037425995444694195 gene 104455 105717 + AC789_1c00940 ftsA CDS cell division protein FtsA 49
CP010315.1 130 105044 105074 + 3.084142193879755 13.102522224050945 14.55725596209902 6.072946562554279 6.531558414866338 2.1253171383652223 7.5789570826359265 0.9369405945618923 1.7511861459435847 0.535031982026699 0.2963138710808642 0.49422340396376957 gene 104455 105717 + AC789_1c00940 ftsA CDS cell division protein FtsA 31
CP010315.1 131 105576 105614 + 17.476805765318613 19.368945896423135 6.238823983756723 0.0 1.3063116829732677 0.0 7.398481221411957 5.125808504495933 2.2029567542059656 2.326785804900415 0.009988334148302769 0.04398046899183837 gene 104455 105717 + AC789_1c00940 ftsA CDS cell division protein FtsA 39
CP010315.1 132 105659 105686 + 4.112189591839673 23.356670051569075 12.477647967513446 2.024315520851426 14.369428512705944 6.375951415095668 10.452700509929205 0.888671523397427 1.5170436516017638 0.5857916629222417 0.2790077634831004 0.47279034070047654 gene 104455 105717 + AC789_1c00940 ftsA CDS cell division protein FtsA 28
CP010315.1 133 105739 105813 + 47.290180306156245 40.44691643076596 60.30863184298166 2.024315520851426 0.0 2.1253171383652223 25.36589353985342 5.3300353300200864 1.3793249437610362 3.864234714328126 5.5719013962512996e-05 0.0008777102374874611 gene 105778 106929 + AC789_1c00950 ftsZ CDS cell division protein FtsZ 36
CP010315.1 134 105866 105913 + 1.0280473979599183 18.22959613781001 23.915491937734107 4.048631041702852 0.0 0.0 7.870294419201148 4.849386097369881 2.2989060610775542 2.1094320379045213 0.017453653259937012 0.06496682265939704 gene 105778 106929 + AC789_1c00950 ftsZ CDS cell division protein FtsZ 48
CP010315.1 135 105922 105955 + 9.252426581639265 11.393497586131257 5.199019986463936 2.024315520851426 7.837870097839606 0.0 5.951188295487582 2.3837593105152104 2.1269104868808704 1.1207614637374845 0.13119470579410925 0.26799403880743095 gene 105778 106929 + AC789_1c00950 ftsZ CDS cell division protein FtsZ 34
CP010315.1 136 105957 106009 + 0.0 22.21732029295595 37.43294390254034 3.0364732812771393 11.75680514675941 0.0 12.40725710392214 1.1337586863811984 1.8922973728836077 0.5991440365704794 0.2745384190451027 0.4675512048385337 gene 105778 106929 + AC789_1c00950 ftsZ CDS cell division protein FtsZ 53
CP010315.1 137 106230 106283 + 19.53290056123845 51.84041401689721 14.55725596209902 3.0364732812771393 1.3063116829732677 5.313292845913057 15.93110805839969 3.0044481285347295 1.4051871561520901 2.1381124324833665 0.016253809566896215 0.061868598732966705 gene 105778 106929 + AC789_1c00950 ftsZ CDS cell division protein FtsZ 54
CP010315.1 138 106366 106420 + 147.01077790826832 102.5414782751813 126.85608766972004 110.32519588640274 125.4059215654337 62.69685558177407 112.47271948113003 0.37827204542367165 0.7297273663260778 0.5183744818673023 0.30209850767790125 0.5006681789469073 gene 105778 106929 + AC789_1c00950 ftsZ CDS cell division protein FtsZ 55
CP010315.1 139 106431 106464 + 14.392663571438856 30.19276860324783 8.318431978342298 0.0 3.918935048919803 1.0626585691826111 9.647576295188566 3.8981778391983934 1.851272147274373 2.1056751947236276 0.01761628797469126 0.06530147849700921 gene 105778 106929 + AC789_1c00950 ftsZ CDS cell division protein FtsZ 34
CP010315.1 140 106624 106666 + 11.308521377559101 21.647645413649386 14.55725596209902 1.012157760425713 0.0 0.0 8.08759675228887 5.38352707325064 2.1594888184931107 2.4929636250708906 0.006334091172827401 0.03157667536558805 gene 105778 106929 + AC789_1c00950 ftsZ CDS cell division protein FtsZ 43
CP010315.1 141 106668 106709 + 2.0560947959198366 19.9386207757297 20.796079945855745 4.048631041702852 1.3063116829732677 0.0 8.024289707030233 3.3936262613331802 2.0164263743220054 1.682990415394779 0.046188473439712156 0.12277929403497169 gene 105778 106929 + AC789_1c00950 ftsZ CDS cell division protein FtsZ 42
CP010315.1 142 106921 106968 + 0.0 40.44691643076596 31.194119918783617 0.0 0.0 0.0 11.94017272492493 5.74533037121631 2.2065328863142994 2.6037818909706214 0.004610070565881932 0.02481944053490466 gene 105778 106929 + AC789_1c00950 ftsZ CDS cell division protein FtsZ 9
CP010315.1 143 106990 107059 + 3.084142193879755 35.3198425170069 15.597059959391808 2.024315520851426 11.75680514675941 1.0626585691826111 11.474137317845319 1.958210249346727 1.5659811970213744 1.2504685580333945 0.10556421703133648 0.22695918416912586 gene 107030 107947 + AC789_1c00960 lpxC CDS UDP-3-O-[3-hydroxymyristoyl] N-acetylglucosamine deacetylase 30
CP010315.1 144 107181 107239 + 16.448758367358693 100.83245363726162 43.67176788629706 0.0 3.918935048919803 2.1253171383652223 27.832872013033732 4.966327582119094 1.323641212420468 3.7520194562674964 8.770792349761703e-05 0.001274762103928495 gene 107030 107947 + AC789_1c00960 lpxC CDS UDP-3-O-[3-hydroxymyristoyl] N-acetylglucosamine deacetylase 59
CP010315.1 145 107369 107442 + 77.10355484699387 118.49237489576507 28.074707926905255 1.012157760425713 3.918935048919803 0.0 38.100288413168286 5.881831492059331 1.2843248225502337 4.579707087168188 2.3281378100008592e-06 7.742255820006974e-05 gene 107030 107947 + AC789_1c00960 lpxC CDS UDP-3-O-[3-hydroxymyristoyl] N-acetylglucosamine deacetylase 74
CP010315.1 146 107674 107716 + 0.0 37.02886715492658 32.23392391607641 0.0 20.900986927572283 38.25570849057401 21.403247748191546 0.24539092786159108 1.397530258161916 0.17558899095633063 0.43030842595854457 0.6457892358892637 gene 107030 107947 + AC789_1c00960 lpxC CDS UDP-3-O-[3-hydroxymyristoyl] N-acetylglucosamine deacetylase 43
CP010315.1 147 107747 107780 + 19.53290056123845 26.20504444810189 0.0 0.0 0.0 0.0 7.622990834890056 5.236666090902555 2.5311268557435036 2.0689070083626113 0.019277406903305375 0.06932831561442401 gene 107030 107947 + AC789_1c00960 lpxC CDS UDP-3-O-[3-hydroxymyristoyl] N-acetylglucosamine deacetylase 34
CP010315.1 148 107876 107916 + 28.785327142877712 11.393497586131257 29.11451192419804 0.0 0.0 0.0 11.548889442201169 6.7119034052295525 2.0411807880018444 3.288245433565921 0.0005040695524164956 0.004765429558037218 gene 107030 107947 + AC789_1c00960 lpxC CDS UDP-3-O-[3-hydroxymyristoyl] N-acetylglucosamine deacetylase 41
CP010315.1 149 107945 108013 + 170.65586806134644 37.59854203423315 123.73667567784167 1.012157760425713 0.0 0.0 55.500540588974495 7.937146905718588 1.43570036811371 5.52841462048713 1.615688108199005e-08 1.40391135509206e-06 gene 107030 107947 + AC789_1c00960 lpxC CDS UDP-3-O-[3-hydroxymyristoyl] N-acetylglucosamine deacetylase 3
CP010315.1 150 108092 108141 + 17.476805765318613 22.786995172262515 0.0 3.0364732812771393 2.6126233659465354 5.313292845913057 8.537698405119643 1.228899701907588 1.9215505696024653 0.6395354467105311 0.26123733088223106 0.45040726922537 intergenic NA NA NA NA NA NA NA NA
CP010315.1 151 108915 108946 + 22.617042755118202 16.520571499890323 19.75627594856296 0.0 0.0 0.0 9.815648367261915 6.566982421403494 2.137501445662188 3.072270399971156 0.0010621859549369147 0.008221766955790428 gene 108752 111457 + AC789_1c00980 secA CDS preprotein translocase SecA subunit 32
CP010315.1 152 109164 109228 + 0.0 35.3198425170069 23.915491937734107 1.012157760425713 2.6126233659465354 3.187975707547834 11.008015214776847 2.139300468780144 1.7313827178883205 1.2356023002177936 0.10830321463770042 0.23147269967925338 gene 108752 111457 + AC789_1c00980 secA CDS preprotein translocase SecA subunit 65
CP010315.1 153 109279 109316 + 25.70118494899796 10.25414782751813 0.0 0.0 0.0 1.0626585691826111 6.169665224283117 4.520840762321556 2.577469271166618 1.753984349258731 0.039716594465527943 0.11078695197650373 gene 108752 111457 + AC789_1c00980 secA CDS preprotein translocase SecA subunit 38
CP010315.1 154 109369 109413 + 0.0 33.04114299978065 39.51255189712592 2.024315520851426 0.0 4.250634276730445 13.138107449081406 2.8462759352931104 1.857050212574642 1.5326865778965617 0.06267654891396111 0.15042744038423514 gene 108752 111457 + AC789_1c00980 secA CDS preprotein translocase SecA subunit 45
CP010315.1 155 109574 109627 + 1.0280473979599183 96.27505460280912 1.0398039972927873 1.012157760425713 1.3063116829732677 2.1253171383652223 17.131115429971004 1.5732632030006126 1.6712525128478892 0.9413677412036925 0.17325821949325906 0.3292028384023105 gene 108752 111457 + AC789_1c00980 secA CDS preprotein translocase SecA subunit 54
CP010315.1 156 110124 110166 + 6.16828438775951 27.344394206715016 3.1194119918783616 1.012157760425713 0.0 1.0626585691826111 6.451151152660202 3.4935926584780423 2.167245345158385 1.611996844880858 0.05348131315221644 0.13442690251417141 gene 108752 111457 + AC789_1c00980 secA CDS preprotein translocase SecA subunit 43
CP010315.1 157 110673 110727 + 4.112189591839673 21.647645413649386 2.0796079945855745 0.0 0.0 3.187975707547834 5.171236451270412 3.834766299585966 2.522176780821371 1.520419317450515 0.06420281123418523 0.15345250446123954 gene 108752 111457 + AC789_1c00980 secA CDS preprotein translocase SecA subunit 55
CP010315.1 158 110906 110973 + 50.374322500036 75.1970840684663 34.31353191066198 0.0 0.0 0.0 26.64748974652738 7.945330303034499 1.6811004333483477 4.726267476601212 1.1434219037422874e-06 4.463764446445133e-05 gene 108752 111457 + AC789_1c00980 secA CDS preprotein translocase SecA subunit 68
CP010315.1 159 111000 111028 + 1.0280473979599183 13.102522224050945 8.318431978342298 1.012157760425713 16.98205187865248 1.0626585691826111 6.917644968102328 0.7903057876936349 1.9184734838259214 0.4119451190524485 0.34018982462800995 0.5468617411615175 gene 108752 111457 + AC789_1c00980 secA CDS preprotein translocase SecA subunit 29
CP010315.1 160 111320 111354 + 26.729232346957875 14.811546861970633 0.0 0.0 1.3063116829732677 1.0626585691826111 7.318291576847398 3.237865197618585 2.21415772374227 1.462346228951608 0.07182317817599157 0.1673498597872715 gene 108752 111457 + AC789_1c00980 secA CDS preprotein translocase SecA subunit 35
CP010315.1 161 111374 111400 + 10.280473979599183 11.96317246543782 3.1194119918783616 5.060788802128566 10.450493463786142 2.1253171383652223 7.166609640199216 0.58751395516823 1.7469567039689344 0.33630710700124916 0.36831964556636543 0.5780047498702653 gene 108752 111457 + AC789_1c00980 secA CDS preprotein translocase SecA subunit 27
CP010315.1 162 111962 111995 - 13.364616173478938 7.975448310291879 11.437843970220658 0.0 0.0 0.0 5.462984742331913 5.7082277071929886 2.589723156697323 2.2041845254504726 0.013755684801188252 0.05483951104015898 intergenic NA NA NA NA NA NA NA NA
CP010315.1 163 112182 112204 - 22.617042755118202 5.696748793065629 0.0 1.012157760425713 0.0 1.0626585691826111 5.064767979632026 2.9538460920222533 2.5123001752748544 1.1757536464364144 0.11984666718595711 0.2501888187883543 gene 112122 112319 - AC789_1c01000 yacG CDS protein YacG 23
CP010315.1 164 112851 112882 - 25.70118494899796 3.9877241551459397 5.199019986463936 0.0 0.0 0.0 5.814654848434639 5.393822207985493 2.5432958300232844 2.1208001618656023 0.016969311541306025 0.06374392867531561 gene 112329 113072 - AC789_1c01010 yacF CDS protein YacF 32
CP010315.1 165 113909 113964 + 1.0280473979599183 38.16821691353971 18.71647195127017 0.0 11.75680514675941 0.0 11.611590234921534 3.3307918683023883 1.858657626513894 1.792041643812387 0.036563147764174055 0.10522321833414905 gene 113917 114960 + AC789_1c01030 guaC CDS GMP reductase 48
CP010315.1 166 113994 114020 + 0.0 34.75016763770033 0.0 0.0 0.0 1.0626585691826111 5.968804367813823 0.7774223805886633 2.8675621562127422 0.27110916459276463 0.39315353656498875 0.6061161479143894 gene 113917 114960 + AC789_1c01030 guaC CDS GMP reductase 27
CP010315.1 167 114220 114254 + 0.0 2.8483743965328143 42.631963889004275 0.0 0.0 0.0 7.580056380922848 3.899584037664678 2.5299573968271982 1.5413635196209703 0.061614168704661874 0.14872988820353314 gene 113917 114960 + AC789_1c01030 guaC CDS GMP reductase 35
CP010315.1 168 114379 114426 + 25.70118494899796 13.672197103357508 12.477647967513446 2.024315520851426 14.369428512705944 1.0626585691826111 11.551238770434816 2.3774777682291335 1.6055886578031187 1.480751471850934 0.06933640620791487 0.16292744942313464 gene 113917 114960 + AC789_1c01030 guaC CDS GMP reductase 48
CP010315.1 169 118189 118234 - 0.0 0.0 34.31353191066198 0.0 0.0 0.0 5.71892198511033 1.3045518669570042 3.1231161025111573 0.4177084117712027 0.3380801606930768 0.5448104732687227 gene 118225 119118 - AC789_1c01070 nadC CDS nicotinate-nucleotide pyrophosphorylase 10
CP010315.1 170 118473 118517 + 1.0280473979599183 0.0 21.83588394314853 0.0 10.450493463786142 0.0 5.552404134149098 2.192152666573374 2.7930447033205628 0.7848612891756415 0.21626745039563708 0.39010206844802303 intergenic NA NA NA NA NA NA NA NA
CP010315.1 171 119058 119092 - 35.98165892859714 6.266423672372191 6.238823983756723 24.291786250217115 1.3063116829732677 27.629122798747893 16.95235455277739 0.15432545046708926 1.3622229626520919 0.11328942082038854 0.4549005521029845 0.6687377408666942 gene 118225 119118 - AC789_1c01070 nadC CDS nicotinate-nucleotide pyrophosphorylase 35
CP010315.1 172 120193 120233 + 2.0560947959198366 8.545123189598442 15.597059959391808 2.024315520851426 3.918935048919803 2.1253171383652223 5.711140942174423 1.3572599344392078 1.959557814992879 0.6926358202113777 0.2442690625218249 0.4272593710473738 gene 119754 120608 + AC789_1c01090 ampE CDS regulatory protein AmpE 41
CP010315.1 173 122831 122850 - 14.392663571438856 2.278699517226251 3.1194119918783616 9.109419843831418 1.3063116829732677 5.313292845913057 5.919966575543535 0.22642400373198238 1.9138044214701255 0.11831094190808193 0.4529106439516699 0.6672690818183126 intergenic NA NA NA NA NA NA NA NA
CP010315.1 174 123364 123413 + 0.0 0.5696748793065628 122.6968716805489 0.0 0.0 0.0 20.544424426642575 3.3375107109734468 1.9560390345796455 1.7062597688346648 0.04397986249984277 0.11874415932550265 intergenic NA NA NA NA NA NA NA NA
CP010315.1 175 123493 123543 + 14.392663571438856 82.03318262014504 20.796079945855745 1.012157760425713 11.75680514675941 0.0 21.66514817410413 4.084783149843234 1.4383850854475873 2.8398397558273887 0.0022568100527624547 0.014554893883777651 gene 123490 126153 + AC789_1c01130 aceE CDS pyruvate dehydrogenase E1 component 51
CP010315.1 176 123578 123603 + 0.0 43.29529082729877 27.03490392961247 1.012157760425713 0.0 0.0 11.890392086222825 5.44582041525956 2.1571347680286035 2.5245619772919765 0.005792128819479174 0.029493505349849534 gene 123490 126153 + AC789_1c01130 aceE CDS pyruvate dehydrogenase E1 component 26
CP010315.1 177 123619 123645 + 0.0 35.3198425170069 17.676667953977383 0.0 0.0 0.0 8.832751745164046 5.329235519572157 2.4110383599758296 2.2103487062004197 0.0135404853754369 0.054330021012366225 gene 123490 126153 + AC789_1c01130 aceE CDS pyruvate dehydrogenase E1 component 27
CP010315.1 178 123704 123737 + 0.0 31.332118361860957 9.358235975635084 0.0 0.0 0.0 6.781725722916007 4.875422015589704 2.640972182172742 1.8460709463356288 0.0324409523809701 0.09749175760156911 gene 123490 126153 + AC789_1c01130 aceE CDS pyruvate dehydrogenase E1 component 34
CP010315.1 179 123761 123800 + 0.0 26.77471932740845 0.0 0.0 2.6126233659465354 0.0 4.897890448892498 1.2224967011501806 2.9604427371299544 0.4129438768794928 0.33982386664209085 0.5463821461071898 gene 123490 126153 + AC789_1c01130 aceE CDS pyruvate dehydrogenase E1 component 40
CP010315.1 180 123934 123969 + 0.0 6.836098551678754 16.636863956684596 3.0364732812771393 5.225246731893071 1.0626585691826111 5.466223515119362 0.2836406553667866 2.23538596896376 0.1268866581900716 0.44951505325291474 0.6649304940578175 gene 123490 126153 + AC789_1c01130 aceE CDS pyruvate dehydrogenase E1 component 36
CP010315.1 181 124115 124159 + 0.0 36.45919227562002 22.875687940441317 0.0 1.3063116829732677 0.0 10.106865316505766 4.407637560581642 2.1190731320345226 2.079983693790628 0.018763514267931446 0.06784315872718644 gene 123490 126153 + AC789_1c01130 aceE CDS pyruvate dehydrogenase E1 component 45
CP010315.1 182 124332 124397 + 4.112189591839673 80.89383286153192 36.39313990524755 21.255312968939975 3.918935048919803 17.00253710692178 27.262657913900117 1.0493245032991447 1.2747088479407114 0.8231875890673589 0.20520066273948362 0.374571166839342 gene 123490 126153 + AC789_1c01130 aceE CDS pyruvate dehydrogenase E1 component 66
CP010315.1 183 124545 124582 + 9.252426581639265 33.04114299978065 11.437843970220658 9.109419843831418 0.0 2.1253171383652223 10.827691755639535 2.727967830038858 1.745300793497836 1.5630359191962635 0.059022073249786984 0.14400886894067894 gene 123490 126153 + AC789_1c01130 aceE CDS pyruvate dehydrogenase E1 component 38
CP010315.1 184 124712 124754 + 72.99136525515421 59.815862327189095 18.71647195127017 0.0 11.75680514675941 0.0 27.213417446728812 5.416619180403207 1.4891996548389166 3.637268624662091 0.00013777226109062246 0.00177565812101008 gene 123490 126153 + AC789_1c01130 aceE CDS pyruvate dehydrogenase E1 component 43
CP010315.1 185 124987 125029 + 39.0658011224769 31.332118361860957 19.75627594856296 0.0 0.0 0.0 15.025699238816802 7.139832206885416 1.9023210656653653 3.753221438668216 8.728825508938342e-05 0.0012709484493284818 gene 123490 126153 + AC789_1c01130 aceE CDS pyruvate dehydrogenase E1 component 43
CP010315.1 186 125160 125213 + 0.0 13.102522224050945 18.71647195127017 1.012157760425713 1.3063116829732677 6.375951415095668 6.752235838969294 1.1741555625046347 2.055968163043587 0.5710961792163424 0.2839672242086755 0.47896159243845604 gene 123490 126153 + AC789_1c01130 aceE CDS pyruvate dehydrogenase E1 component 54
CP010315.1 187 125305 125339 + 2.0560947959198366 19.368945896423135 6.238823983756723 2.024315520851426 7.837870097839606 7.438609984278279 7.494110046511501 0.37685760430162235 1.742673872584041 0.2162525130091134 0.4143954611717293 0.628515338162302 gene 123490 126153 + AC789_1c01130 aceE CDS pyruvate dehydrogenase E1 component 35
CP010315.1 188 125344 125392 + 72.99136525515421 31.901793241167518 16.636863956684596 0.0 5.225246731893071 0.0 21.12587819748323 5.553464239753857 1.6157076839600226 3.4371713985679513 0.0002939117491697845 0.003141667784445805 gene 123490 126153 + AC789_1c01130 aceE CDS pyruvate dehydrogenase E1 component 49
CP010315.1 189 125395 125420 + 50.374322500036 9.114798068905005 6.238823983756723 1.012157760425713 1.3063116829732677 0.0 11.341068999349451 4.490528915960743 1.8154804721266617 2.4734658317203038 0.006690479941789618 0.032669056248681966 gene 123490 126153 + AC789_1c01130 aceE CDS pyruvate dehydrogenase E1 component 26
CP010315.1 190 125427 125475 + 54.486512091875674 43.86496570660534 4.159215989171149 0.0 9.144181780812874 0.0 18.609145928077506 4.540029273765241 1.6145728337938163 2.8119073842567888 0.002462434079977681 0.015413578466537289 gene 123490 126153 + AC789_1c01130 aceE CDS pyruvate dehydrogenase E1 component 49
CP010315.1 191 125497 125547 + 26.729232346957875 38.16821691353971 22.875687940441317 0.0 0.0 0.0 14.628856200156484 7.1174292328118804 1.9149239369000437 3.716820859388213 0.00010087269157771489 0.001412742150155137 gene 123490 126153 + AC789_1c01130 aceE CDS pyruvate dehydrogenase E1 component 51
CP010315.1 192 125742 125767 + 7.196331785719428 7.975448310291879 6.238823983756723 0.0 14.369428512705944 0.0 5.963338765412329 3.531983314771866 2.392628396888215 1.4761938457996502 0.06994593059264635 0.16412109904737954 gene 123490 126153 + AC789_1c01130 aceE CDS pyruvate dehydrogenase E1 component 26
CP010315.1 193 125775 125828 + 0.0 30.19276860324783 5.199019986463936 0.0 2.6126233659465354 0.0 6.334068659276384 3.0245221192486214 2.457145092535378 1.230909044987572 0.10917844215077001 0.2329735915026069 gene 123490 126153 + AC789_1c01130 aceE CDS pyruvate dehydrogenase E1 component 54
CP010315.1 194 125887 125924 + 0.0 40.44691643076596 11.437843970220658 1.012157760425713 0.0 0.0 8.816153026902056 4.771543589835329 2.3048935020940755 2.070179635414919 0.019217762787649098 0.06920621260561156 gene 123490 126153 + AC789_1c01130 aceE CDS pyruvate dehydrogenase E1 component 38
CP010315.1 195 125936 125973 + 0.0 29.053418844634702 0.0 2.024315520851426 0.0 0.0 5.179622394247688 0.37312042668923223 3.016578296320651 0.12368995266734191 0.4507803835889389 0.665441590938226 gene 123490 126153 + AC789_1c01130 aceE CDS pyruvate dehydrogenase E1 component 38
CP010315.1 196 126049 126090 + 19.53290056123845 2.8483743965328143 3.1194119918783616 3.0364732812771393 14.369428512705944 0.0 7.151098123938785 1.727178255600511 2.04872507807272 0.843050282386012 0.1996001613807754 0.36650054626631356 gene 123490 126153 + AC789_1c01130 aceE CDS pyruvate dehydrogenase E1 component 42
CP010315.1 197 126550 126600 + 0.0 8.545123189598442 23.915491937734107 0.0 0.0 0.0 5.4101025212220915 4.640876687292661 2.8587918547903786 1.623369913943229 0.052255176098548795 0.13279059058250717 gene 126168 128060 + AC789_1c01140 aceF CDS pyruvate dehydrogenase 51
CP010315.1 198 126634 126670 + 1.0280473979599183 11.96317246543782 11.437843970220658 3.0364732812771393 13.063116829732676 3.187975707547834 7.286104942029341 0.10808631041468882 1.793986160947749 0.06024924426261329 0.4759785628349248 0.6887013309017382 gene 126168 128060 + AC789_1c01140 aceF CDS pyruvate dehydrogenase 37
CP010315.1 199 126814 126861 + 49.34627510207608 64.3732613616416 61.34843584027445 34.41336385447425 90.13550612515547 3.187975707547834 50.46746966519495 1.1707369183075969 1.029861888097906 1.136790216084099 0.1278129971961722 0.2627465861974733 gene 126168 128060 + AC789_1c01140 aceF CDS pyruvate dehydrogenase 48
CP010315.1 200 127365 127391 + 15.420710969398774 15.381221741277196 1.0398039972927873 2.024315520851426 6.531558414866338 7.438609984278279 7.9727034379941335 0.6955632349034883 1.793131073724928 0.38790428937164795 0.34904343186975684 0.5565698235566566 gene 126168 128060 + AC789_1c01140 aceF CDS pyruvate dehydrogenase 27
CP010315.1 201 127549 127593 + 1.0280473979599183 31.332118361860957 0.0 0.0 0.0 0.0 5.3933609599701455 3.050919950339561 2.898650002510065 1.0525313327575385 0.14627792144504512 0.28993668952597734 gene 126168 128060 + AC789_1c01140 aceF CDS pyruvate dehydrogenase 45
CP010315.1 202 127671 127709 + 23.645090153078122 23.356670051569075 3.1194119918783616 0.0 0.0 1.0626585691826111 8.530638460951362 5.313524476379548 2.1568646118163564 2.4635410341796464 0.006878607357936174 0.03326512630729038 gene 126168 128060 + AC789_1c01140 aceF CDS pyruvate dehydrogenase 39
CP010315.1 203 127743 127802 + 35.98165892859714 23.92634493087564 20.796079945855745 1.012157760425713 0.0 0.0 13.619373594292373 6.116058684436715 1.8504205483856027 3.3052263118093146 0.00047449868991912336 0.00453777977897803 gene 126168 128060 + AC789_1c01140 aceF CDS pyruvate dehydrogenase 60
CP010315.1 204 127901 127938 + 0.0 13.102522224050945 30.15431592149083 0.0 0.0 3.187975707547834 7.740802308848268 3.272838175295052 2.2675652437991745 1.4433270152842883 0.07446418652857363 0.1720746615205615 gene 126168 128060 + AC789_1c01140 aceF CDS pyruvate dehydrogenase 38
CP010315.1 205 127938 127967 + 20.560947959198366 3.9877241551459397 32.23392391607641 0.0 0.0 0.0 9.463766005070118 6.173949454771767 2.1695713123951776 2.845700171042458 0.002215694897131981 0.01435848473434125 gene 126168 128060 + AC789_1c01140 aceF CDS pyruvate dehydrogenase 30
CP010315.1 206 127977 128005 + 0.0 34.75016763770033 15.597059959391808 8.097262083405704 1.3063116829732677 0.0 9.95846689391185 3.6156901680172484 2.134513640573092 1.6939175741441868 0.04514047347998342 0.12094833096543303 gene 126168 128060 + AC789_1c01140 aceF CDS pyruvate dehydrogenase 29
CP010315.1 207 128170 128218 + 63.73893867351494 47.28301498244471 77.98529979695904 3.0364732812771393 0.0 2.1253171383652223 32.36150731209351 5.405497599813041 1.275410153982948 4.238242562937374 1.1263815203729587e-05 0.00024869642257196393 intergenic NA NA NA NA NA NA NA NA
CP010315.1 208 128318 128380 + 24.67313755103804 23.356670051569075 60.30863184298166 0.0 0.0 2.1253171383652223 18.410626097325668 5.99630058949944 1.6595441415237244 3.613221510332281 0.0001512080691505861 0.00189213783512133 gene 128268 129692 + AC789_1c01150 lpdA CDS dihydrolipoamide dehydrogenase 63
CP010315.1 209 128386 128441 + 27.757279744917795 55.828138172043154 63.42804383486002 0.0 0.0 0.0 24.502243625303496 7.813323038651294 1.7082862075629717 4.573778681850814 2.395029100928335e-06 7.899685781470153e-05 gene 128268 129692 + AC789_1c01150 lpdA CDS dihydrolipoamide dehydrogenase 56
CP010315.1 210 128531 128588 + 58.59870168371535 23.356670051569075 21.83588394314853 0.0 1.3063116829732677 0.0 17.516261226901037 6.384458162170409 1.7916869335015113 3.5633782011755817 0.00018305630388878527 0.0022013065353054667 gene 128268 129692 + AC789_1c01150 lpdA CDS dihydrolipoamide dehydrogenase 58
CP010315.1 211 128590 128656 + 18.50485316327853 59.246187447882534 70.70667181590953 17.206681927237124 3.918935048919803 6.375951415095668 29.326546803053866 2.5504078389758713 1.1549239241791223 2.208290767540042 0.013612005252525148 0.05453575331961117 gene 128268 129692 + AC789_1c01150 lpdA CDS dihydrolipoamide dehydrogenase 67
CP010315.1 212 128737 128791 + 50.374322500036 23.356670051569075 9.358235975635084 0.0 1.3063116829732677 4.250634276730445 14.774362414490646 4.111880377150148 1.6442938867508883 2.500696749092214 0.006197463129728411 0.03102955362536263 gene 128268 129692 + AC789_1c01150 lpdA CDS dihydrolipoamide dehydrogenase 55
CP010315.1 213 128794 128843 + 77.10355484699387 56.96748793065628 21.83588394314853 8.097262083405704 3.918935048919803 2.1253171383652223 28.341406831914902 3.486058839816906 1.1207657029136895 3.1104260513630018 0.0009340883327217665 0.007473949742474308 gene 128268 129692 + AC789_1c01150 lpdA CDS dihydrolipoamide dehydrogenase 50
CP010315.1 214 128988 129040 + 18.50485316327853 88.8692811718238 28.074707926905255 0.0 6.531558414866338 0.0 23.66340011281232 5.511637624229128 1.5299362171876214 3.602527714757155 0.00015756889432819114 0.0019499452298102796 gene 128268 129692 + AC789_1c01150 lpdA CDS dihydrolipoamide dehydrogenase 53
CP010315.1 215 129112 129156 + 31.86946933675747 18.22959613781001 23.915491937734107 5.060788802128566 6.531558414866338 4.250634276730445 14.976256484337823 2.210259489571179 1.3279731906693002 1.6643856254787834 0.04801769540207311 0.12598835653965373 gene 128268 129692 + AC789_1c01150 lpdA CDS dihydrolipoamide dehydrogenase 45
CP010315.1 216 129325 129386 + 45.234085510236405 51.84041401689721 61.34843584027445 5.060788802128566 2.6126233659465354 0.0 27.682724589247194 4.7282732642643 1.3009787431900994 3.634397017640897 0.000139315761149738 0.0017926921430748929 gene 128268 129692 + AC789_1c01150 lpdA CDS dihydrolipoamide dehydrogenase 62
CP010315.1 217 129398 129440 + 83.27183923475339 51.84041401689721 13.517451964806234 0.0 0.0 0.0 24.77161753607614 7.593213780924247 1.7100837644338136 4.440258389002518 4.492546531634365e-06 0.00012061218778118706 gene 128268 129692 + AC789_1c01150 lpdA CDS dihydrolipoamide dehydrogenase 43
CP010315.1 218 129554 129581 + 7.196331785719428 22.21732029295595 15.597059959391808 1.012157760425713 0.0 3.187975707547834 8.201807584340122 3.6715046293149367 1.9482358116858418 1.8845278416979312 0.029746806223474136 0.09244283573836135 gene 128268 129692 + AC789_1c01150 lpdA CDS dihydrolipoamide dehydrogenase 28
CP010315.1 219 129607 129636 + 0.0 27.914069086021577 17.676667953977383 0.0 0.0 1.0626585691826111 7.775565934863595 3.9909039376137336 2.3043881162418725 1.7318714280311112 0.04164822847126272 0.11443703987632575 gene 128268 129692 + AC789_1c01150 lpdA CDS dihydrolipoamide dehydrogenase 30
CP010315.1 220 129649 129706 + 153.17906229602784 50.70106425828409 92.54255575905806 18.218839687662836 0.0 44.63165990566967 59.878863651117086 3.1692161172049462 1.0467979364130056 3.027533783706809 0.0012327907618326303 0.009148009317143697 gene 128268 129692 + AC789_1c01150 lpdA CDS dihydrolipoamide dehydrogenase 44
CP010315.1 221 129781 129805 - 6.16828438775951 5.127073913759065 11.437843970220658 6.072946562554279 0.0 2.1253171383652223 5.1552443287764556 2.299573534858655 2.243386212581579 1.025045764283457 0.15267079725262736 0.2999191599757295 gene 129763 131577 - AC789_1c01160 yacH CDS membrane protein YacH 25
CP010315.1 222 131456 131475 - 17.476805765318613 4.557399034452502 5.199019986463936 7.085104322979992 11.75680514675941 2.1253171383652223 8.03340856572328 0.42802071376577167 1.703483122954454 0.2512620806148225 0.4008057450918325 0.6148274916642176 gene 129763 131577 - AC789_1c01160 yacH CDS membrane protein YacH 20
CP010315.1 223 131911 131968 + 56.54260688779551 38.73789179284627 20.796079945855745 1.012157760425713 0.0 6.375951415095668 20.57744796700315 4.722621423351908 1.4919741540003715 3.1653506937029237 0.000774480675207798 0.006532046368726859 gene 131932 134529 + AC789_1c01170 acnB CDS aconitate hydratase 2 37
CP010315.1 224 132013 132029 + 21.588995357158286 38.73789179284627 5.199019986463936 0.0 0.0 0.0 10.92098452274475 6.37369442284817 2.081514756799042 3.06204623437292 0.0010991474755391363 0.008423714288471449 gene 131932 134529 + AC789_1c01170 acnB CDS aconitate hydratase 2 17
CP010315.1 225 132046 132101 + 59.626749081675264 145.26709422317353 158.05020758850367 0.0 2.6126233659465354 0.0 60.92611237654983 7.5226174618251545 1.3746794335321038 5.472270318685519 2.2215320422655147e-08 1.7600196503478061e-06 gene 131932 134529 + AC789_1c01170 acnB CDS aconitate hydratase 2 56
CP010315.1 226 132168 132204 + 39.0658011224769 6.836098551678754 24.955295935026893 0.0 0.0 0.0 11.809532601530425 6.577936184293631 2.0315785784224487 3.2378448238027286 0.0006021814884046647 0.005430907292747524 gene 131932 134529 + AC789_1c01170 acnB CDS aconitate hydratase 2 37
CP010315.1 227 132231 132258 + 13.364616173478938 31.901793241167518 5.199019986463936 0.0 0.0 0.0 8.410904900185065 6.034804574120017 2.249209053752281 2.683078553348499 0.0036473926822499767 0.020918793658809127 gene 131932 134529 + AC789_1c01170 acnB CDS aconitate hydratase 2 28
CP010315.1 228 132316 132349 + 46.26213290819633 18.22959613781001 18.71647195127017 2.024315520851426 1.3063116829732677 2.1253171383652223 14.777357556577737 3.8250149736346315 1.4627767991130485 2.6148999464264957 0.004462679841118399 0.02431754268110437 gene 131932 134529 + AC789_1c01170 acnB CDS aconitate hydratase 2 34
CP010315.1 229 132382 132412 + 0.0 21.077970534342825 13.517451964806234 0.0 1.3063116829732677 0.0 5.983622363687054 3.7706784123344232 2.530960972540753 1.4898208440366254 0.06813567446378041 0.16076040447936044 gene 131932 134529 + AC789_1c01170 acnB CDS aconitate hydratase 2 31
CP010315.1 230 132570 132626 + 51.40236989799592 5.127073913759065 0.0 2.024315520851426 1.3063116829732677 2.1253171383652223 10.330898025657483 1.6068292228458774 1.8755399335953016 0.8567288779427259 0.19579736990615823 0.3613241713203162 gene 131932 134529 + AC789_1c01170 acnB CDS aconitate hydratase 2 57
CP010315.1 231 132681 132715 + 38.03775372451698 19.9386207757297 15.597059959391808 1.012157760425713 5.225246731893071 0.0 13.30180649199288 4.363421526389037 1.6782625237201243 2.599963631861867 0.004661682034375742 0.025030599680923835 gene 131932 134529 + AC789_1c01170 acnB CDS aconitate hydratase 2 35
CP010315.1 232 132802 132844 + 75.04746005107404 14.811546861970633 18.71647195127017 2.024315520851426 0.0 1.0626585691826111 18.610408825724814 5.0577768127993625 1.5451831040147885 3.2732540238486556 0.0005315844098658802 0.004937624846122043 gene 131932 134529 + AC789_1c01170 acnB CDS aconitate hydratase 2 43
CP010315.1 233 132895 132962 + 47.290180306156245 133.87359663704225 70.70667181590953 1.012157760425713 14.369428512705944 0.0 44.542005838706615 5.194246604210865 1.2360286720628713 4.202367405880579 1.3206898427628299e-05 0.00028309004295401665 gene 131932 134529 + AC789_1c01170 acnB CDS aconitate hydratase 2 68
CP010315.1 234 132964 133022 + 30.84142193879755 19.368945896423135 30.15431592149083 0.0 0.0 1.0626585691826111 13.571223720982355 6.117213977351714 1.866243461653394 3.27782205432735 0.0005230565995335292 0.004886497550093005 gene 131932 134529 + AC789_1c01170 acnB CDS aconitate hydratase 2 59
CP010315.1 235 133135 133171 + 30.84142193879755 67.79131063748098 62.388239837567234 1.012157760425713 0.0 4.250634276730445 27.713960741833652 5.247691703902614 1.3695627071495575 3.83165493373029 6.364208942781078e-05 0.0009871242316048731 gene 131932 134529 + AC789_1c01170 acnB CDS aconitate hydratase 2 37
CP010315.1 236 133175 133233 + 86.35598142863314 52.97976377551034 70.70667181590953 0.0 0.0 26.56646422956528 39.43481354160305 5.745343594072364 1.4346776007925564 4.004623471432518 3.105817031275828e-05 0.0005467997261381256 gene 131932 134529 + AC789_1c01170 acnB CDS aconitate hydratase 2 59
CP010315.1 237 133301 133334 + 13.364616173478938 11.393497586131257 19.75627594856296 0.0 0.0 0.0 7.419064951362192 6.1400871213374195 2.3335843033960226 2.631182902799724 0.004254411471273659 0.02346750791765354 gene 131932 134529 + AC789_1c01170 acnB CDS aconitate hydratase 2 34
CP010315.1 238 133432 133458 + 0.0 17.090246379196884 12.477647967513446 0.0 0.0 9.563927122643502 6.521970244892305 1.86410145429427 2.4243005473400285 0.7689234143594879 0.2209693883209984 0.39566887370307735 gene 131932 134529 + AC789_1c01170 acnB CDS aconitate hydratase 2 27
CP010315.1 239 133459 133491 + 0.0 5.696748793065629 18.71647195127017 0.0 0.0 9.563927122643502 5.6628579778298835 1.8776777235442754 2.548722198735849 0.7367133713025266 0.2306483368365126 0.4089409748788969 gene 131932 134529 + AC789_1c01170 acnB CDS aconitate hydratase 2 33
CP010315.1 240 133671 133706 + 49.34627510207608 54.11911353412347 9.358235975635084 2.024315520851426 0.0 1.0626585691826111 19.318433116978113 4.995556622465177 1.5470906677999854 3.2290005533864576 0.0006211182721136097 0.005552275173617345 gene 131932 134529 + AC789_1c01170 acnB CDS aconitate hydratase 2 36
CP010315.1 241 133748 133825 + 87.38402882659305 125.32847344744383 80.06490779154461 19.230997448088548 31.351480391358425 22.315829952834836 60.94595297631055 2.008444486756138 0.8246370296502992 2.4355497201087997 0.00743459048527406 0.035154432832943054 gene 131932 134529 + AC789_1c01170 acnB CDS aconitate hydratase 2 78
CP010315.1 242 133856 133910 + 5.140236989799591 8.545123189598442 31.194119918783617 1.012157760425713 11.75680514675941 2.1253171383652223 9.962293357288665 1.9034258772496584 1.6649867652351125 1.1432078122139764 0.12647615973921036 0.26077551891812617 gene 131932 134529 + AC789_1c01170 acnB CDS aconitate hydratase 2 55
CP010315.1 243 133941 133995 + 27.757279744917795 50.13138937897753 51.99019986463936 0.0 0.0 1.0626585691826111 21.823587926286216 6.762397950263545 1.682779014375068 4.018589424099094 2.9273794496199826e-05 0.000522210890339494 gene 131932 134529 + AC789_1c01170 acnB CDS aconitate hydratase 2 55
CP010315.1 244 134016 134037 + 7.196331785719428 14.811546861970633 5.199019986463936 0.0 1.3063116829732677 1.0626585691826111 4.929311481051646 3.683487216578729 2.338851427362506 1.574912871114927 0.057638278643898276 0.1416854675382731 gene 131932 134529 + AC789_1c01170 acnB CDS aconitate hydratase 2 22
CP010315.1 245 134209 134246 + 53.45846469391575 35.88951739631346 23.915491937734107 0.0 1.3063116829732677 6.375951415095668 20.157622854338708 4.542114512494146 1.482217052408079 3.0644057866658696 0.0010905142880267503 0.00837684977333096 gene 131932 134529 + AC789_1c01170 acnB CDS aconitate hydratase 2 38
CP010315.1 246 134332 134393 + 55.51455948983559 28.48374396532814 75.90569180237347 1.012157760425713 1.3063116829732677 0.0 27.03707745015603 6.1060587478042665 1.5086837288325234 4.047275536357356 2.590861614148538e-05 0.00047986425779248336 gene 131932 134529 + AC789_1c01170 acnB CDS aconitate hydratase 2 62
CP010315.1 247 134414 134440 + 34.953611530637225 8.545123189598442 34.31353191066198 1.012157760425713 2.6126233659465354 1.0626585691826111 13.74995105440875 3.940010395171578 1.5593297107819755 2.526733357242154 0.0057564437414126795 0.029386766776342776 gene 131932 134529 + AC789_1c01170 acnB CDS aconitate hydratase 2 27
CP010315.1 248 134894 134925 + 0.0 21.077970534342825 5.199019986463936 1.012157760425713 2.6126233659465354 1.0626585691826111 5.160738369393603 1.3572266471824606 2.275734413539543 0.5963906153141615 0.27545715419445316 0.4682781154574001 gene 134704 135066 + AC789_1c01180 yacL CDS protein YacL 32
CP010315.1 249 135091 135132 - 46.26213290819633 9.114798068905005 0.0 0.0 0.0 0.0 9.229488496183556 4.907903416130998 2.3624968644389477 2.0774221925989904 0.01888130483359698 0.06817686521907829 gene 135104 135898 - AC789_1c01190 speD CDS S-adenosylmethionine decarboxylase proenzyme 29
CP010315.1 250 135142 135168 - 27.757279744917795 9.684472948211567 8.318431978342298 0.0 0.0 0.0 7.626697445245277 6.02516807791828 2.3154238823352595 2.60218792933996 0.004631553839152304 0.024918499716504505 gene 135104 135898 - AC789_1c01190 speD CDS S-adenosylmethionine decarboxylase proenzyme 27
CP010315.1 251 135274 135326 - 28.785327142877712 46.14366522383159 13.517451964806234 0.0 0.0 1.0626585691826111 14.918183816783024 6.174534330282708 1.8487673893173766 3.3398113607805153 0.00041917657318626397 0.004133852301465345 gene 135104 135898 - AC789_1c01190 speD CDS S-adenosylmethionine decarboxylase proenzyme 53
CP010315.1 252 136638 136685 - 0.0 22.786995172262515 20.796079945855745 0.0 0.0 1.0626585691826111 7.440955614550145 4.046041952355419 2.3420678400749346 1.727551133713516 0.04203436509961905 0.11506765053185013 gene 135914 136780 - AC789_1c01200 speE CDS spermidine synthase 48
CP010315.1 253 137304 137336 + 8.224379183679346 7.405773430985317 19.75627594856296 12.145893125108557 2.6126233659465354 13.814561399373947 10.65991774227611 0.45521315693751385 1.5047706554876712 0.30251331342581694 0.38113039298117996 0.5928307460705501 intergenic NA NA NA NA NA NA NA NA
CP010315.1 254 141282 141314 - 2.0560947959198366 2.278699517226251 19.75627594856296 9.109419843831418 0.0 8.50126855346089 6.9502931098335585 0.8056335569833247 2.008746807243657 0.40106276912459227 0.3441869555075386 0.5514224400191157 gene 139152 141542 - AC789_1c01230 gcd CDS glucose dehydrogenase 33
CP010315.1 255 141507 141541 - 30.84142193879755 0.5696748793065628 16.636863956684596 0.0 0.0 0.0 8.007993462464785 5.497756813912056 2.3370463191853976 2.3524381047904765 0.009325396736400341 0.04177302163350951 gene 139152 141542 - AC789_1c01230 gcd CDS glucose dehydrogenase 35
CP010315.1 256 141737 141790 + 15.420710969398774 23.92634493087564 28.074707926905255 0.0 0.0 1.0626585691826111 11.414070399393713 5.857257654026759 1.9425018507855318 3.0153163826629723 0.001283556606841901 0.009412360199536663 gene 141736 142284 + AC789_1c01240 hpt CDS hypoxanthine phosphoribosyltransferase 54
CP010315.1 257 141794 141825 + 25.70118494899796 14.24187198266407 14.55725596209902 0.0 0.0 4.250634276730445 9.79182452841525 4.929194766236515 2.0040467216491225 2.459620682985025 0.006954196380184797 0.03349038197155742 gene 141736 142284 + AC789_1c01240 hpt CDS hypoxanthine phosphoribosyltransferase 32
CP010315.1 258 141852 141889 + 32.897516734717385 22.21732029295595 8.318431978342298 2.024315520851426 2.6126233659465354 4.250634276730445 12.053473694924007 2.6981543347951344 1.5126866424739787 1.7836835859027216 0.0372375474000991 0.10618088233599182 gene 141736 142284 + AC789_1c01240 hpt CDS hypoxanthine phosphoribosyltransferase 38
CP010315.1 259 142020 142052 + 23.645090153078122 53.5494386548169 8.318431978342298 3.0364732812771393 1.3063116829732677 7.438609984278279 16.215725955794333 2.7440026439260876 1.4332596782006497 1.9145188312078782 0.02777694766587072 0.08862956759367549 gene 141736 142284 + AC789_1c01240 hpt CDS hypoxanthine phosphoribosyltransferase 33
CP010315.1 260 142128 142167 + 20.560947959198366 9.114798068905005 24.955295935026893 2.024315520851426 0.0 0.0 9.442559580663614 5.118251591778406 2.016980744527079 2.5375807903304906 0.005581080054991241 0.02876320658442871 gene 141736 142284 + AC789_1c01240 hpt CDS hypoxanthine phosphoribosyltransferase 40
CP010315.1 261 142259 142310 + 2.0560947959198366 63.803586482335035 9.358235975635084 0.0 0.0 2.1253171383652223 12.890539065375863 4.274760561343782 1.849849366454872 2.3108695436840407 0.010420030891310661 0.0451497424303922 gene 141736 142284 + AC789_1c01240 hpt CDS hypoxanthine phosphoribosyltransferase 26
CP010315.1 262 142402 142435 - 22.617042755118202 11.393497586131257 9.358235975635084 7.085104322979992 1.3063116829732677 5.313292845913057 9.512247528125144 1.8017572256161976 1.6050199318861862 1.1225762308750955 0.13080875748728937 0.2674084415013371 gene 142325 142987 - AC789_1c01250 yadF CDS carbonic anhdrase 34
CP010315.1 263 142619 142657 - 19.53290056123845 3.9877241551459397 11.437843970220658 0.0 0.0 1.0626585691826111 6.0035212092979435 4.761516958575275 2.3672846165500534 2.0113833906099723 0.02214248817733088 0.07578714399026296 gene 142325 142987 - AC789_1c01250 yadF CDS carbonic anhdrase 39
CP010315.1 264 142711 142743 - 11.308521377559101 4.557399034452502 5.199019986463936 5.060788802128566 16.98205187865248 2.1253171383652223 7.538849702936968 0.21702497305180865 1.7521713894231183 0.12386058485024205 0.45071283065009515 0.665441590938226 gene 142325 142987 - AC789_1c01250 yadF CDS carbonic anhdrase 33
CP010315.1 265 142746 142774 - 55.51455948983559 7.405773430985317 0.0 3.0364732812771393 2.6126233659465354 0.0 11.428238261340764 2.1796972501191876 1.8408105208682521 1.1840964756606744 0.11818743754357547 0.24752780927385246 gene 142325 142987 - AC789_1c01250 yadF CDS carbonic anhdrase 29
CP010315.1 266 142817 142857 - 0.0 6.836098551678754 18.71647195127017 4.048631041702852 2.6126233659465354 2.1253171383652223 5.723190341493922 0.6356147340958143 2.1840021084435053 0.29103210644279287 0.38551338219579134 0.5978379661339839 gene 142325 142987 - AC789_1c01250 yadF CDS carbonic anhdrase 41
CP010315.1 267 147005 147023 - 16.448758367358693 17.65992125850345 7.27862798104951 1.012157760425713 0.0 2.1253171383652223 7.420797084283764 3.951386966662171 2.029276281607938 1.9471902384485613 0.025755965776876846 0.08416253920054258 gene 146631 147011 - AC789_1c01310 panD CDS aspartate 1-decarboxylase 7
CP010315.1 268 147936 147990 + 18.50485316327853 13.672197103357508 8.318431978342298 0.0 1.3063116829732677 0.0 6.9669656546586 5.136061867724628 2.2581307614739696 2.274474957496315 0.01146872255781429 0.048377839619642954 gene 147285 148187 + AC789_1c01320 yadD CDS transposase YhgA-like 55
CP010315.1 269 148430 148478 - 2.0560947959198366 10.823822706824693 17.676667953977383 0.0 0.0 0.0 5.092764242786985 5.263303797551894 2.6706700401008208 1.9707802605795506 0.02437450774322094 0.08079179535396572 gene 148261 149112 - AC789_1c01330 panC CDS pantoate-beta-alanine ligase 49
CP010315.1 270 148475 148520 - 20.560947959198366 24.4960198101822 7.27862798104951 1.012157760425713 0.0 0.0 8.891292251809299 5.384643661392183 2.079342030789069 2.589590159608719 0.00480451283013411 0.025559755220746376 gene 148261 149112 - AC789_1c01330 panC CDS pantoate-beta-alanine ligase 46
CP010315.1 271 148550 148600 - 37.00970632655706 6.266423672372191 0.0 0.0 0.0 1.0626585691826111 7.38979809468531 4.140393386960148 2.4195273958333714 1.7112405480881314 0.04351835812495015 0.1178920053663165 gene 148261 149112 - AC789_1c01330 panC CDS pantoate-beta-alanine ligase 51
CP010315.1 272 148848 148884 - 4.112189591839673 1.1393497586131256 17.676667953977383 2.024315520851426 1.3063116829732677 5.313292845913057 5.262021225694656 0.9229924886822009 2.042634001951244 0.45186386195495826 0.3256835299132964 0.530080283027059 gene 148261 149112 - AC789_1c01330 panC CDS pantoate-beta-alanine ligase 37
CP010315.1 273 153474 153498 + 1.0280473979599183 1.1393497586131256 64.46784783215281 1.012157760425713 2.6126233659465354 1.0626585691826111 11.887114114046787 1.3006195455752418 1.8002946167397573 0.7224481668064965 0.23500949114442968 0.4148343595321399 intergenic NA NA NA NA NA NA NA NA
CP010315.1 274 158758 158800 - 0.0 7.975448310291879 19.75627594856296 0.0 3.918935048919803 0.0 5.2751098846291065 2.226460904012092 2.6315573115091153 0.8460620995312038 0.19875905120515133 0.3654788737071541 gene 158094 159512 - AC789_1c01430 pcnB CDS poly(A) polymerase 43
CP010315.1 275 158915 158955 - 0.0 26.77471932740845 13.517451964806234 0.0 0.0 2.1253171383652223 7.069581405096652 3.162272537040311 2.355481648367356 1.342516312632774 0.08971432239307342 0.1997194047543874 gene 158094 159512 - AC789_1c01430 pcnB CDS poly(A) polymerase 41
CP010315.1 276 159859 159888 - 17.476805765318613 1.1393497586131256 21.83588394314853 1.012157760425713 1.3063116829732677 3.187975707547834 7.659747436337847 2.4005003254305826 1.8462538052570365 1.300200610877757 0.09676611066462364 0.21105720385447332 gene 159551 160477 - AC789_1c01440 yadB CDS glutamyl t-RNA synthetase 30
CP010315.1 277 160536 160573 - 30.84142193879755 13.672197103357508 0.0 0.0 0.0 0.0 7.418936507025843 5.106360534165122 2.5578875460043697 1.9963194011955985 0.02294958378703818 0.07748005664861153 gene 160514 160969 - AC789_1c01450 dksA CDS DnaK suppressor protein DksA 38
CP010315.1 278 160616 160642 - 0.0 25.635369568795326 7.27862798104951 0.0 0.0 0.0 5.4856662583074725 4.595650030809499 2.8464594005247417 1.6145145193225998 0.05320793504201333 0.13415704308097026 gene 160514 160969 - AC789_1c01450 dksA CDS DnaK suppressor protein DksA 27
CP010315.1 279 160743 160769 - 22.617042755118202 6.836098551678754 0.0 0.0 0.0 0.0 4.908856884466159 4.445209438612687 2.960420085026136 1.5015468450226523 0.06660708994618458 0.15807691449489505 gene 160514 160969 - AC789_1c01450 dksA CDS DnaK suppressor protein DksA 27
CP010315.1 280 160810 160832 - 16.448758367358693 3.418049275839377 9.358235975635084 1.012157760425713 11.75680514675941 1.0626585691826111 7.176110849200148 1.9916770520979752 1.9119703428203279 1.0416882560845964 0.14877811777329086 0.29381133180008884 gene 160514 160969 - AC789_1c01450 dksA CDS DnaK suppressor protein DksA 23
CP010315.1 281 160866 160913 - 69.90722306127445 22.786995172262515 16.636863956684596 1.012157760425713 3.918935048919803 2.1253171383652223 19.39791535632205 3.7354587001651036 1.36574468781885 2.735107618196768 0.0031179942222465656 0.01849893718027031 gene 160514 160969 - AC789_1c01450 dksA CDS DnaK suppressor protein DksA 48
CP010315.1 282 160915 160954 - 5.140236989799591 7.975448310291879 36.39313990524755 0.0 18.288363561625747 0.0 11.299531461160795 3.9699759003078694 1.9784766755172776 2.0065821090713185 0.0223970889413093 0.07639969427383725 gene 160514 160969 - AC789_1c01450 dksA CDS DnaK suppressor protein DksA 40
CP010315.1 283 160956 160994 - 10.280473979599183 3.418049275839377 19.75627594856296 1.012157760425713 1.3063116829732677 0.0 5.962211441233417 3.722526731637765 2.215917214824075 1.67990334058274 0.04648806187469648 0.12345383766330012 gene 160514 160969 - AC789_1c01450 dksA CDS DnaK suppressor protein DksA 14
CP010315.1 284 161198 161243 - 20.560947959198366 18.22959613781001 49.910591870053786 2.024315520851426 18.288363561625747 6.375951415095668 19.231627744105833 2.1052265506948986 1.2859212369166775 1.6371349117327851 0.0508011416556362 0.13040788618780055 gene 161147 161851 - AC789_1c01460 sfsA CDS sugar fermentation stimulation protein A 46
CP010315.1 285 161446 161475 + 27.757279744917795 1.7090246379196885 0.0 0.0 0.0 1.0626585691826111 5.088160492003349 2.7749875331451306 2.746514413265194 1.0103670018050575 0.1561597456298786 0.30518183904112434 intergenic NA NA NA NA NA NA NA NA
CP010315.1 286 161515 161576 - 57.570654285755424 4.557399034452502 20.796079945855745 0.0 2.6126233659465354 0.0 14.256126105335035 5.462031035826364 1.9059583978100993 2.8657661374467076 0.0020800071832494695 0.01361015226545665 gene 161147 161851 - AC789_1c01460 sfsA CDS sugar fermentation stimulation protein A 62
CP010315.1 287 165188 165237 + 6.16828438775951 23.92634493087564 1.0398039972927873 0.0 3.918935048919803 0.0 5.842228060807956 3.373072340858359 2.343192807145993 1.439519757218254 0.07500165815459063 0.17306921746066445 gene 165095 167629 + AC789_1c01490 mrcB CDS penicillin-binding protein 1B 50
CP010315.1 288 167382 167405 + 17.476805765318613 17.090246379196884 0.0 0.0 0.0 1.0626585691826111 5.938285118949684 4.717620607997688 2.6265002858877042 1.7961622290108479 0.03623435994107563 0.1045003078814533 gene 165095 167629 + AC789_1c01490 mrcB CDS penicillin-binding protein 1B 24
CP010315.1 289 173642 173662 + 4.112189591839673 2.278699517226251 11.437843970220658 5.060788802128566 1.3063116829732677 10.626585691826113 5.8037365427024215 0.17461429789545233 1.9168380092768007 0.09109496840650198 0.46370856532565585 0.6775880612700653 gene 171806 173755 + AC789_1c01530 fhuB CDS ferrichrome transport system permease protein fhuB 21
CP010315.1 290 173929 173970 - 22.617042755118202 36.45919227562002 7.27862798104951 1.012157760425713 3.918935048919803 2.1253171383652223 12.235212159916411 3.1340711589283843 1.5362617222362704 2.040063300129779 0.020672010717581932 0.07239318994847825 gene 173790 175070 - AC789_1c01540 hemL CDS glutamate-1-semialdehyde 2	1-aminomutase 42
CP010315.1 291 174505 174532 - 30.84142193879755 46.14366522383159 0.0 0.0 0.0 1.0626585691826111 13.007957621968625 5.586043161428829 2.116392094228938 2.639417892677389 0.004152426895417221 0.023014925748879672 gene 173790 175070 - AC789_1c01540 hemL CDS glutamate-1-semialdehyde 2	1-aminomutase 28
CP010315.1 292 174728 174771 - 33.9255641326773 16.520571499890323 6.238823983756723 0.0 0.0 0.0 9.447493269387392 6.2550793223264245 2.1684903795279804 2.8845317375528223 0.0019599812215305556 0.0130573852029583 gene 173790 175070 - AC789_1c01540 hemL CDS glutamate-1-semialdehyde 2	1-aminomutase 44
CP010315.1 293 175004 175035 - 20.560947959198366 4.557399034452502 15.597059959391808 1.012157760425713 0.0 0.0 6.954594118911398 4.973935029441082 2.225092436727163 2.235383549618787 0.012696089577176401 0.05184290039068342 gene 173790 175070 - AC789_1c01540 hemL CDS glutamate-1-semialdehyde 2	1-aminomutase 32
CP010315.1 294 176177 176207 + 33.9255641326773 12.532847344744383 11.437843970220658 1.012157760425713 14.369428512705944 0.0 12.212973620129 3.684844927563912 1.756081909565706 2.0983331742624722 0.017937861978406435 0.06594898209622493 gene 175295 176716 + AC789_1c01550 eriC CDS voltage-gated ClC-type chloride channel EriC 31
CP010315.1 295 176774 176839 + 32.897516734717385 55.25846329273659 47.83098387546821 1.012157760425713 2.6126233659465354 0.0 23.268624171549074 5.519876737491584 1.473049360276599 3.747244923588372 8.93937475083714e-05 0.001292291366037834 gene 176798 177142 + AC789_1c01560 yadR CDS HesB family protein YadR 42
CP010315.1 296 178915 178955 - 0.0 15.381221741277196 18.71647195127017 1.012157760425713 11.75680514675941 0.0 7.811109433288748 1.051293944016157 2.154968254793811 0.48784660362282023 0.3128292492102399 0.5138156835097457 gene 178643 179341 - AC789_1c01590 pfs CDS 5'-methylthioadenosine/S- adenosylhomocysteine nucleosidase 41
CP010315.1 297 179059 179093 - 29.813374540837632 3.418049275839377 0.0 1.012157760425713 1.3063116829732677 0.0 5.924982210012665 2.155665306958073 2.3643697019264027 0.911729373457 0.18095559865200384 0.3405454570812396 gene 178643 179341 - AC789_1c01590 pfs CDS 5'-methylthioadenosine/S- adenosylhomocysteine nucleosidase 35
CP010315.1 298 181053 181100 + 0.0 31.332118361860957 25.99509993231968 0.0 1.3063116829732677 0.0 9.772254996192316 4.338714964560705 2.1388121582093897 2.0285628861363265 0.02125141599550905 0.07382117887684603 gene 181072 182496 + AC789_1c01610 degP CDS periplasmic serine protease DegP 29
CP010315.1 299 181758 181784 + 11.308521377559101 8.545123189598442 11.437843970220658 0.0 0.0 9.563927122643502 6.809235943336951 4.000777885171305 2.2922515182794423 1.7453485593824705 0.04046210702535891 0.11207391327468132 gene 181072 182496 + AC789_1c01610 degP CDS periplasmic serine protease DegP 27
CP010315.1 300 181913 181962 + 11.308521377559101 23.92634493087564 14.55725596209902 3.0364732812771393 3.918935048919803 2.1253171383652223 9.812141289849322 2.4257026065221328 1.577068929135154 1.538108171246744 0.06201108420460516 0.14936261444334256 gene 181072 182496 + AC789_1c01610 degP CDS periplasmic serine protease DegP 50
CP010315.1 301 182294 182332 + 31.86946933675747 1.1393497586131256 10.398039972927872 0.0 5.225246731893071 1.0626585691826111 8.282460728229024 2.999373278040263 2.0456484327252333 1.4662212871272646 0.07129400556502485 0.1664269303556984 gene 181072 182496 + AC789_1c01610 degP CDS periplasmic serine protease DegP 39
CP010315.1 302 182633 182667 + 0.0 4.557399034452502 24.955295935026893 1.012157760425713 0.0 1.0626585691826111 5.26458521651462 2.8220353742146242 2.481934929133126 1.137030363322332 0.1277627963846699 0.26271021821488993 gene 182651 183808 + AC789_1c01620 cdaR CDS carbohydrate diacid regulator 17
CP010315.1 303 183873 183903 - 17.476805765318613 10.25414782751813 10.398039972927872 1.012157760425713 0.0 1.0626585691826111 6.700634982562157 4.241826226333319 2.101929887295294 2.018062663256378 0.021792367778867228 0.074927424263144 gene 183897 184283 - AC789_1c01630 yaeH CDS structural protein YaeH 7
CP010315.1 304 184077 184103 - 16.448758367358693 15.381221741277196 3.1194119918783616 0.0 0.0 8.50126855346089 7.241776775662523 4.518090384678092 2.3062288308339665 1.9590815639245494 0.025051617751684626 0.08256204039615149 gene 183897 184283 - AC789_1c01630 yaeH CDS structural protein YaeH 27
CP010315.1 305 184709 184746 - 17.476805765318613 7.405773430985317 14.55725596209902 0.0 0.0 0.0 6.573305859733825 5.930907665542841 2.4297263638564455 2.4409776153267497 0.007323781330250072 0.03473208740008851 gene 184598 185422 - AC789_1c01640 dapD CDS 2	3	4	5-tetrahydropyridine-2-carboxylate N- succinyltransferase 38
CP010315.1 306 185219 185244 - 41.12189591839673 10.823822706824693 17.676667953977383 1.012157760425713 0.0 0.0 11.772424056604086 5.755591190204555 1.9000329444587543 3.0292059971855383 0.0012259871488891573 0.00911426140770311 gene 184598 185422 - AC789_1c01640 dapD CDS 2	3	4	5-tetrahydropyridine-2-carboxylate N- succinyltransferase 26
CP010315.1 307 185547 185575 - 35.98165892859714 0.0 0.0 0.0 0.0 0.0 5.99694315476619 1.299454357858342 3.073002920712668 0.42286141321238385 0.3361981886220086 0.5429691608632602 gene 185453 188125 - AC789_1c01650 glnD CDS P-II uridylyltransferase 29
CP010315.1 308 185985 186009 - 13.364616173478938 3.418049275839377 9.358235975635084 4.048631041702852 1.3063116829732677 10.626585691826113 7.020404973575939 0.9551978680182335 1.7970722127526721 0.5315300416086817 0.2975257645685828 0.49532461958770446 gene 185453 188125 - AC789_1c01650 glnD CDS P-II uridylyltransferase 25
CP010315.1 309 186552 186572 + 20.560947959198366 0.0 11.437843970220658 0.0 0.0 5.313292845913057 6.21868079588868 1.8514181226664161 2.4743220252343225 0.7482526945905853 0.2271538760970196 0.4037014455113295 intergenic NA NA NA NA NA NA NA NA
CP010315.1 310 188232 188284 - 0.0 60.38553720649566 17.676667953977383 1.012157760425713 0.0 1.0626585691826111 13.356170248346896 3.7787331094516334 1.8408702131791952 2.052688496124741 0.020051399233021835 0.07091262897245053 gene 188187 188981 - AC789_1c01660 map CDS methionine aminopeptidase 53
CP010315.1 311 188709 188738 - 30.84142193879755 10.25414782751813 0.0 0.0 1.3063116829732677 0.0 7.0669802415481575 3.4514427263715297 2.391202540900652 1.443392045356198 0.07445503182400391 0.1720746615205615 gene 188187 188981 - AC789_1c01660 map CDS methionine aminopeptidase 30
CP010315.1 312 188890 188922 - 0.0 19.368945896423135 10.398039972927872 0.0 0.0 0.0 4.961164311558501 4.631885986135283 2.941500282739861 1.57466787044498 0.0576665638823636 0.1416854675382731 gene 188187 188981 - AC789_1c01660 map CDS methionine aminopeptidase 33
CP010315.1 313 189186 189245 + 257.01184948997957 293.38256284287985 139.33373563723347 4.048631041702852 0.0 10.626585691826113 117.40056078393698 5.896406864114061 0.9917359824835477 5.9455409184085735 1.3777270240936977e-09 1.795711626080834e-07 intergenic NA NA NA NA NA NA NA NA
CP010315.1 314 189284 189323 + 1.0280473979599183 18.799271017116574 9.358235975635084 4.048631041702852 2.6126233659465354 5.313292845913057 6.860016940712336 0.6762905943260681 1.8655687355799573 0.36251175388390433 0.3584848208397704 0.5664192636362225 intergenic NA NA NA NA NA NA NA NA
CP010315.1 315 189469 189530 + 104.86083459191167 105.38985267171412 17.676667953977383 8.097262083405704 0.0 1.0626585691826111 39.51454597836525 4.964847286796359 1.2420276605204172 3.997372558285906 3.20247268139463e-05 0.0005607426696716372 gene 189349 190074 + AC789_1c01670 rpsB CDS 30S ribosomal protein S2 62
CP010315.1 316 189563 189613 + 1.0280473979599183 49.56171449967096 80.06490779154461 1.012157760425713 0.0 0.0 21.9444712416002 6.030642124093312 1.7582353182906147 3.4299402709964903 0.0003018570637861674 0.003213843125765506 gene 189349 190074 + AC789_1c01670 rpsB CDS 30S ribosomal protein S2 51
CP010315.1 317 189621 189643 + 22.617042755118202 14.811546861970633 0.0 0.0 0.0 1.0626585691826111 6.415208031045241 4.785459802569795 2.5600009386383356 1.8693195499823454 0.03078918489545719 0.09431668049286943 gene 189349 190074 + AC789_1c01670 rpsB CDS 30S ribosomal protein S2 23
CP010315.1 318 189663 189693 + 77.10355484699387 26.20504444810189 14.55725596209902 0.0 0.0 2.1253171383652223 19.998528732593336 5.860826530343657 1.6838417768262202 3.4806278184820925 0.00025012003757882845 0.002791740364191316 gene 189349 190074 + AC789_1c01670 rpsB CDS 30S ribosomal protein S2 31
CP010315.1 319 189694 189761 + 100.748645000072 132.73424687842913 16.636863956684596 1.012157760425713 0.0 1.0626585691826111 42.03242869413234 6.494898580251054 1.3821135952880816 4.699250917141356 1.3055873897220707e-06 4.9766281586528553e-05 gene 189349 190074 + AC789_1c01670 rpsB CDS 30S ribosomal protein S2 68
CP010315.1 320 189789 189847 + 28.785327142877712 112.79562610269944 106.0600077238643 1.012157760425713 3.918935048919803 0.0 42.095342296464494 5.839946852915168 1.2705482270358088 4.596399198903118 2.1492739035411852e-06 7.2367843393818e-05 gene 189349 190074 + AC789_1c01670 rpsB CDS 30S ribosomal protein S2 59
CP010315.1 321 189896 189950 + 45.234085510236405 95.70537972350256 21.83588394314853 4.048631041702852 3.918935048919803 7.438609984278279 29.696920875298073 3.2019769644415383 1.1302205644008152 2.8330549498885307 0.0023052729818966427 0.014761419149529928 gene 189349 190074 + AC789_1c01670 rpsB CDS 30S ribosomal protein S2 55
CP010315.1 322 189955 189993 + 62.71089127555502 48.9920396203644 25.99509993231968 2.024315520851426 1.3063116829732677 0.0 23.5047763386773 5.589722170839056 1.4614722311329307 3.8247200677264415 6.546037864713926e-05 0.0010075910854238713 gene 189349 190074 + AC789_1c01670 rpsB CDS 30S ribosomal protein S2 39
CP010315.1 323 190229 190263 + 2.0560947959198366 9.684472948211567 17.676667953977383 0.0 0.0 3.187975707547834 5.43420190094277 3.727602612922963 2.394067712614532 1.5570163672823163 0.05973329975385196 0.1452180491308296 intergenic NA NA NA NA NA NA NA NA
CP010315.1 324 190303 190367 + 16.448758367358693 108.8079019475535 169.48805155872432 2.024315520851426 0.0 2.1253171383652223 49.815724088808864 5.756909618415439 1.261411652551129 4.563862722190997 2.511046211856043e-06 8.084368301995492e-05 gene 190332 191183 + AC789_1c01680 tsf CDS protein chain elongation factor EF-Ts 36
CP010315.1 325 190392 190429 + 0.0 15.950896620583759 22.875687940441317 0.0 0.0 0.0 6.471097426837512 5.008236738850892 2.6748162573300776 1.872366643924157 0.030577948239600194 0.0939442562825791 gene 190332 191183 + AC789_1c01680 tsf CDS protein chain elongation factor EF-Ts 38
CP010315.1 326 190554 190589 + 1.0280473979599183 25.065694689488765 5.199019986463936 0.0 5.225246731893071 1.0626585691826111 6.263444562498051 2.3254496423379902 2.1119492773610413 1.101091615819356 0.13542839283267594 0.27428492292753237 gene 190332 191183 + AC789_1c01680 tsf CDS protein chain elongation factor EF-Ts 36
CP010315.1 327 190628 190686 + 39.0658011224769 84.88155701667786 28.074707926905255 1.012157760425713 2.6126233659465354 3.187975707547834 26.472470483330017 4.422511239705153 1.2391158121773542 3.569086276071312 0.00017911422474831321 0.0021603314181957 gene 190332 191183 + AC789_1c01680 tsf CDS protein chain elongation factor EF-Ts 59
CP010315.1 328 190980 191022 + 37.00970632655706 13.672197103357508 7.27862798104951 0.0 0.0 0.0 9.660088568494013 6.276501869504855 2.1533329742387695 2.9147846360006997 0.00177967035160516 0.012164816414380069 gene 190332 191183 + AC789_1c01680 tsf CDS protein chain elongation factor EF-Ts 43
CP010315.1 329 191077 191144 + 32.897516734717385 84.88155701667786 9.358235975635084 1.012157760425713 0.0 0.0 21.358244581242673 6.275921205141979 1.684864434285875 3.724882000848935 9.770330199708605e-05 0.001388699910338468 gene 190332 191183 + AC789_1c01680 tsf CDS protein chain elongation factor EF-Ts 68
CP010315.1 330 191426 191470 + 0.0 23.356670051569075 22.875687940441317 0.0 0.0 1.0626585691826111 7.882502760198834 4.131772204760143 2.2974760624850155 1.798396193208255 0.036057122802388986 0.10410061070600407 gene 191330 192055 + AC789_1c01690 pyrH CDS uridylate kinase 45
CP010315.1 331 192146 192206 + 41.12189591839673 136.72197103357507 47.83098387546821 5.060788802128566 7.837870097839606 15.939878537739169 42.418898044191224 2.8932116867058464 0.9923897268348375 2.915398666946661 0.0017761722261394207 0.012153965564849828 gene 192205 192762 + AC789_1c01700 frr CDS ribosome recycling factor 2
CP010315.1 332 192377 192430 + 33.9255641326773 53.5494386548169 44.71157188358985 6.072946562554279 2.6126233659465354 3.187975707547834 24.010020051188782 3.513702158097798 1.18701993138053 2.960103756649887 0.0015376772447863558 0.010890420521576285 gene 192205 192762 + AC789_1c01700 frr CDS ribosome recycling factor 54
CP010315.1 333 192435 192491 + 59.626749081675264 88.29960629251724 43.67176788629706 2.024315520851426 0.0 3.187975707547834 32.80173574814814 5.255739468308026 1.2740251080404903 4.125302896417479 1.8512357667296433e-05 0.0003714889100162329 gene 192205 192762 + AC789_1c01700 frr CDS ribosome recycling factor 57
CP010315.1 334 192514 192575 + 1.0280473979599183 34.18049275839377 20.796079945855745 1.012157760425713 0.0 0.0 9.50279631043919 5.245645773683282 2.1357002967376313 2.4561712997353697 0.007021310089828216 0.03375246040815872 gene 192205 192762 + AC789_1c01700 frr CDS ribosome recycling factor 62
CP010315.1 335 192646 192723 + 39.0658011224769 246.09954786043514 44.71157188358985 3.0364732812771393 2.6126233659465354 1.0626585691826111 56.0981126804847 5.187891301872676 1.0941352266147701 4.741544898361325 1.0604732020508927e-06 4.200825463614345e-05 gene 192205 192762 + AC789_1c01700 frr CDS ribosome recycling factor 78
CP010315.1 336 192794 192839 + 38.03775372451698 7.975448310291879 63.42804383486002 2.024315520851426 0.0 1.0626585691826111 18.754703326617154 5.02364368571084 1.5080766765521478 3.3311593261930055 0.00043242543429786764 0.004220326007923996 intergenic NA NA NA NA NA NA NA NA
CP010315.1 337 192823 192868 + 38.03775372451698 10.823822706824693 31.194119918783617 2.024315520851426 0.0 1.0626585691826111 13.857111740026555 4.794356786897027 1.642021699573221 2.9197889334490106 0.0017513426403033177 0.012043579771504574 gene 192854 194050 + AC789_1c01710 dxr CDS 1-deoxy-D-xylulose 5-phosphate reductoisomerase 15
CP010315.1 338 194115 194148 + 149.06687270418817 608.412771099409 133.09491165347677 2.024315520851426 0.0 1.0626585691826111 148.94358825785133 7.704791088879688 1.1290592297017812 6.824080514283344 4.424512243574926e-12 2.1032049082546457e-09 intergenic NA NA NA NA NA NA NA NA
CP010315.1 339 194373 194407 + 12.33656877551902 21.647645413649386 11.437843970220658 0.0 0.0 1.0626585691826111 7.747452788095279 5.312023175495302 2.185941595288766 2.4300846769849658 0.007547647824684658 0.03560335860093235 gene 194236 194997 + AC789_1c01720 uppS CDS subunit of undecaprenyl diphosphate synthase 35
CP010315.1 340 194450 194497 + 29.813374540837632 29.623093723941267 3.1194119918783616 0.0 0.0 0.0 10.42598004277621 6.212213195004105 2.1204396689937903 2.9296816532167496 0.001696547122942603 0.011768066352359807 gene 194236 194997 + AC789_1c01720 uppS CDS subunit of undecaprenyl diphosphate synthase 48
CP010315.1 341 194484 194537 + 50.374322500036 23.92634493087564 5.199019986463936 4.048631041702852 10.450493463786142 1.0626585691826111 15.843578415341197 2.361710808844914 1.3983096584918082 1.6889755387888925 0.045612058863370074 0.12176777260485416 gene 194236 194997 + AC789_1c01720 uppS CDS subunit of undecaprenyl diphosphate synthase 54
CP010315.1 342 194667 194690 + 2.0560947959198366 21.077970534342825 5.199019986463936 2.024315520851426 6.531558414866338 0.0 6.148159875407393 2.0362617732407875 2.1065077827389764 0.9666528602107266 0.16685879996999026 0.3201296207401451 gene 194236 194997 + AC789_1c01720 uppS CDS subunit of undecaprenyl diphosphate synthase 24
CP010315.1 343 194799 194854 + 18.50485316327853 56.39781305134972 50.95039586734657 4.048631041702852 2.6126233659465354 7.438609984278279 23.325487745650413 3.086572709411728 1.1924167451384948 2.5885016475957268 0.004819724293611833 0.025606963850543868 gene 194236 194997 + AC789_1c01720 uppS CDS subunit of undecaprenyl diphosphate synthase 56
CP010315.1 344 195102 195143 + 0.0 2.8483743965328143 29.11451192419804 0.0 7.837870097839606 5.313292845913057 7.519008210747253 0.3669505180043649 2.106528186505095 0.17419682316863097 0.4308553910568946 0.6457892358892637 gene 195010 195867 + AC789_1c01730 cdsA CDS phosphatidate cytidylyltransferase 42
CP010315.1 345 195290 195329 + 26.729232346957875 14.811546861970633 8.318431978342298 0.0 0.0 1.0626585691826111 8.486978292742236 5.404294213056019 2.146215149583614 2.5180579934423175 0.005900194484931583 0.029893085663154934 gene 195010 195867 + AC789_1c01730 cdsA CDS phosphatidate cytidylyltransferase 40
CP010315.1 346 196926 196971 + 12.33656877551902 4.557399034452502 31.194119918783617 3.0364732812771393 0.0 1.0626585691826111 8.697869929869148 3.647829340167054 1.8791388207937776 1.9412239797303288 0.026115557856914533 0.08506240348316257 gene 195879 197231 + AC789_1c01740 ecfE CDS inner membrane zinc metalloprotease 46
CP010315.1 347 197311 197359 + 4.112189591839673 17.090246379196884 11.437843970220658 5.060788802128566 1.3063116829732677 2.1253171383652223 6.855449594120712 1.9507496809923701 1.8604416187369128 1.0485411965341698 0.14719466608887177 0.2911823982042039 gene 197261 199693 + AC789_1c01750 yaeT CDS protein YaeT 49
CP010315.1 348 197823 197866 + 0.0 37.02886715492658 28.074707926905255 3.0364732812771393 0.0 0.0 11.35667472718483 5.419460835316137 2.2644807303603383 2.3932466117535736 0.008350006017824431 0.03836065868677614 gene 197261 199693 + AC789_1c01750 yaeT CDS protein YaeT 44
CP010315.1 349 197905 197935 + 25.70118494899796 5.127073913759065 3.1194119918783616 0.0 0.0 0.0 5.657945142439231 5.283807026116754 2.57433399324878 2.0524947578572155 0.020060801994213333 0.07091484729450478 gene 197261 199693 + AC789_1c01750 yaeT CDS protein YaeT 31
CP010315.1 350 198118 198167 + 64.76698607147486 29.053418844634702 21.83588394314853 0.0 0.0 0.0 19.27604814320968 7.404321195362449 1.7953048856645637 4.124269506803915 1.8595660821903268e-05 0.00037195924530148593 gene 197261 199693 + AC789_1c01750 yaeT CDS protein YaeT 50
CP010315.1 351 198374 198406 + 19.53290056123845 16.520571499890323 31.194119918783617 0.0 0.0 1.0626585691826111 11.3850417581825 5.847640432202161 1.9366893545452575 3.019400307270864 0.0012663781665419446 0.009320220367782744 gene 197261 199693 + AC789_1c01750 yaeT CDS protein YaeT 33
CP010315.1 352 198411 198434 + 10.280473979599183 16.520571499890323 24.955295935026893 0.0 0.0 0.0 8.6260569024194 6.308171006227854 2.2248194101563024 2.8353631658511467 0.002288680947397627 0.014678437092000177 gene 197261 199693 + AC789_1c01750 yaeT CDS protein YaeT 24
CP010315.1 353 198435 198473 + 23.645090153078122 18.799271017116574 0.0 0.0 0.0 1.0626585691826111 7.251169956562885 4.951210192889568 2.4715760054803058 2.0032603415436503 0.022574675936637374 0.07677860111278056 gene 197261 199693 + AC789_1c01750 yaeT CDS protein YaeT 39
CP010315.1 354 198483 198509 + 27.757279744917795 1.7090246379196885 0.0 0.0 0.0 3.187975707547834 5.44238001506422 2.617901422321663 2.7287782840383623 0.95936758132192 0.16868680035762917 0.3226366233989252 gene 197261 199693 + AC789_1c01750 yaeT CDS protein YaeT 27
CP010315.1 355 198541 198582 + 22.617042755118202 10.25414782751813 21.83588394314853 1.012157760425713 0.0 1.0626585691826111 9.463648475898864 4.717627016677331 1.88351108512128 2.504698301987196 0.0061277941395315675 0.03071879928136141 gene 197261 199693 + AC789_1c01750 yaeT CDS protein YaeT 42
CP010315.1 356 198777 198819 + 0.0 29.053418844634702 25.99509993231968 11.133735364682844 0.0 0.0 11.030375690272871 5.225993878719974 2.316223846898451 2.2562559684021313 0.01202730261786887 0.04974113942784921 gene 197261 199693 + AC789_1c01750 yaeT CDS protein YaeT 43
CP010315.1 357 198886 198938 + 0.0 11.96317246543782 41.59215989171149 1.012157760425713 0.0 2.1253171383652223 9.448801209323374 3.327588956776768 2.0272362827692287 1.641441101395069 0.050352941947934556 0.12982194968466845 gene 197261 199693 + AC789_1c01750 yaeT CDS protein YaeT 53
CP010315.1 358 199298 199321 + 63.73893867351494 51.27073913759065 19.75627594856296 1.012157760425713 5.225246731893071 4.250634276730445 24.208998754786297 3.6650679612566948 1.2464150075125788 2.9404876699703144 0.0016384802171121263 0.011477495789767887 gene 197261 199693 + AC789_1c01750 yaeT CDS protein YaeT 24
CP010315.1 359 199323 199394 + 107.94497678579143 144.1277444645604 50.95039586734657 4.048631041702852 3.918935048919803 7.438609984278279 53.07154886543322 4.214095306896257 0.9759282670431415 4.318037963654936 7.87111787827606e-06 0.0001876298040541264 gene 197261 199693 + AC789_1c01750 yaeT CDS protein YaeT 72
CP010315.1 360 199608 199644 - 3.084142193879755 2.8483743965328143 24.955295935026893 1.012157760425713 6.531558414866338 0.0 6.405254783455252 2.013597584237184 2.1604709983830706 0.9320178728361506 0.17566364443210053 0.3326782073250069 intergenic NA NA NA NA NA NA NA NA
CP010315.1 361 199632 199667 + 16.448758367358693 8.545123189598442 22.875687940441317 1.012157760425713 2.6126233659465354 0.0 8.58239177062845 4.050722735615729 1.9331416594199287 2.095409157356433 0.018067318092524064 0.06624410050167284 gene 197261 199693 + AC789_1c01750 yaeT CDS protein YaeT 36
CP010315.1 362 199693 199756 + 74.01941265311412 197.6771831193773 90.46294776447249 2.024315520851426 199.86568749490996 2.1253171383652223 94.36247728184841 3.6026091299005314 1.0396639565733858 3.465166900441871 0.0002649512557932334 0.002897254530534667 intergenic NA NA NA NA NA NA NA NA
CP010315.1 363 199757 199795 + 29.813374540837632 67.79131063748098 5.199019986463936 0.0 24.819921976492086 1.0626585691826111 21.447714285076206 3.134297974282636 1.4823752493924982 2.114375543956986 0.01724160237594553 0.06449383114029748 intergenic NA NA NA NA NA NA NA NA
CP010315.1 364 199811 199882 + 38.03775372451698 75.76675894777286 51.99019986463936 0.0 22.20729861054555 0.0 31.333668524579124 5.511257410840924 1.4905397403945109 3.6974910909669694 0.00010887042934105244 0.0015013343677560491 gene 199815 200300 + AC789_1c01760 hlpA CDS histone-like protein	located in outer membrane or nucleoid 68
CP010315.1 365 199986 200027 + 0.0 45.57399034452503 0.0 0.0 3.918935048919803 0.0 8.248820898907471 1.420505760566105 2.4479031760373715 0.580294912997988 0.2808578786559026 0.47511252196322984 gene 199815 200300 + AC789_1c01760 hlpA CDS histone-like protein	located in outer membrane or nucleoid 42
CP010315.1 366 200055 200087 + 9.252426581639265 29.053418844634702 11.437843970220658 8.097262083405704 15.675740195679213 8.50126855346089 13.669660038173404 0.5097467143855697 1.3408070038751094 0.3801790361419163 0.35190625987794255 0.5592437534068149 gene 199815 200300 + AC789_1c01760 hlpA CDS histone-like protein	located in outer membrane or nucleoid 33
CP010315.1 367 200121 200153 + 0.0 12.532847344744383 23.915491937734107 10.121577604257132 0.0 1.0626585691826111 7.938762575986372 3.3296620331157807 2.284003810713792 1.4578180725868413 0.07244534772499465 0.16837240579973592 gene 199815 200300 + AC789_1c01760 hlpA CDS histone-like protein	located in outer membrane or nucleoid 33
CP010315.1 368 200175 200236 + 29.813374540837632 162.3573406023704 22.875687940441317 2.024315520851426 0.0 1.0626585691826111 36.355562862280564 5.463794483248459 1.3514587574663606 4.042886586854989 2.639858109385451e-05 0.0004837345438082501 gene 199815 200300 + AC789_1c01760 hlpA CDS histone-like protein	located in outer membrane or nucleoid 62
CP010315.1 369 200257 200293 + 16.448758367358693 74.05773430985316 15.597059959391808 0.0 1.3063116829732677 2.1253171383652223 18.25586357632369 4.925465573556708 1.5683833488699674 3.140473008149152 0.0008433762506527801 0.006954411715841954 gene 199815 200300 + AC789_1c01760 hlpA CDS histone-like protein	located in outer membrane or nucleoid 37
CP010315.1 370 200317 200366 + 82.24379183679346 71.77903479262692 56.14941585381051 1.012157760425713 0.0 31.879757075478338 40.51069288652249 4.907910418510736 1.3113581991298129 3.7426161835625935 9.105714242726874e-05 0.001311644862664454 gene 200304 201329 + AC789_1c01770 lpxD CDS UDP-3-O-(3-hydroxymyristoyl)-glucosamine N- acyltransferase 50
CP010315.1 371 200744 200767 + 20.560947959198366 9.684472948211567 0.0 0.0 0.0 0.0 5.0409034845683225 4.666838598616396 2.9324584047387385 1.5914423853634092 0.0557550259456427 0.13846231243599835 gene 200304 201329 + AC789_1c01770 lpxD CDS UDP-3-O-(3-hydroxymyristoyl)-glucosamine N- acyltransferase 24
CP010315.1 372 200814 200846 + 34.953611530637225 15.381221741277196 12.477647967513446 3.0364732812771393 40.4956621721713 1.0626585691826111 17.901212543676486 1.9978538871930187 1.4194918853967484 1.407442978537787 0.07964803722906715 0.18161280723704618 gene 200304 201329 + AC789_1c01770 lpxD CDS UDP-3-O-(3-hydroxymyristoyl)-glucosamine N- acyltransferase 33
CP010315.1 373 200847 200891 + 39.0658011224769 41.58626618937909 39.51255189712592 14.170208645959985 40.4956621721713 3.187975707547834 29.66974428911017 1.609685113958556 1.110778066827914 1.4491509708644028 0.07364771310735718 0.1705292749629093 gene 200304 201329 + AC789_1c01770 lpxD CDS UDP-3-O-(3-hydroxymyristoyl)-glucosamine N- acyltransferase 45
CP010315.1 374 201337 201383 + 34.953611530637225 9.114798068905005 3.1194119918783616 1.012157760425713 0.0 2.1253171383652223 8.387549415035254 3.7495933346904367 1.9764654483167963 1.8971206088543957 0.0289060109067266 0.09074960145192605 intergenic NA NA NA NA NA NA NA NA
CP010315.1 375 201442 201487 + 1.0280473979599183 67.22163575817441 34.31353191066198 20.243155208514263 0.0 1.0626585691826111 20.644838140748863 4.148785616587815 1.7174019162737635 2.4157336598234442 0.00785177165135348 0.03660052292355158 gene 201434 201889 + AC789_1c01780 fabZ CDS (3R)-hydroxymyristol acyl carrier protein dehydratase 46
CP010315.1 376 201492 201550 + 22.617042755118202 95.13570484419598 100.86098773740036 19.230997448088548 2.6126233659465354 0.0 40.07622602512494 4.5484850686029334 1.310604165988898 3.470525416170135 0.00025972059054372597 0.0028593821362770323 gene 201434 201889 + AC789_1c01780 fabZ CDS (3R)-hydroxymyristol acyl carrier protein dehydratase 59
CP010315.1 377 201600 201645 + 0.0 82.60285749945162 5.199019986463936 0.0 0.0 0.0 14.633646247652592 4.789688318456476 2.049654234057199 2.3368274701511496 0.009724078432825991 0.04308129266209804 gene 201434 201889 + AC789_1c01780 fabZ CDS (3R)-hydroxymyristol acyl carrier protein dehydratase 46
CP010315.1 378 201662 201712 + 20.560947959198366 25.635369568795326 0.0 0.0 0.0 3.187975707547834 8.230715539256922 5.051589249472979 2.452815358597466 2.0595065306348648 0.019722870027317024 0.07027359466082402 gene 201434 201889 + AC789_1c01780 fabZ CDS (3R)-hydroxymyristol acyl carrier protein dehydratase 51
CP010315.1 379 201811 201873 + 89.4401236225129 57.537162809962844 101.90079173469314 1.012157760425713 1.3063116829732677 27.629122798747893 46.470945068219294 4.416115634272526 1.199598295527031 3.681328700398287 0.0001160108257494486 0.0015650809397016597 gene 201434 201889 + AC789_1c01780 fabZ CDS (3R)-hydroxymyristol acyl carrier protein dehydratase 63
CP010315.1 380 204998 205032 + 19.53290056123845 5.696748793065629 1.0398039972927873 0.0 3.918935048919803 1.0626585691826111 5.208507828283214 1.9027954195730707 2.3169728473976163 0.8212420019122182 0.20575421818543424 0.37515790549559885 gene 204457 207939 + AC789_1c01820 dnaE CDS DNA polymerase III alpha subunit 35
CP010315.1 381 205417 205448 + 2.0560947959198366 21.077970534342825 14.55725596209902 0.0 0.0 2.1253171383652223 6.636106405121151 4.223352877785278 2.260561077517419 1.8682763849156532 0.03086177824852956 0.09436020810683594 gene 204457 207939 + AC789_1c01820 dnaE CDS DNA polymerase III alpha subunit 32
CP010315.1 382 207307 207324 + 7.196331785719428 2.278699517226251 10.398039972927872 4.048631041702852 2.6126233659465354 4.250634276730445 5.1308266600422305 0.6628029220179308 1.9888323232878378 0.3332623440684121 0.3694681306566401 0.5789551995028716 gene 204457 207939 + AC789_1c01820 dnaE CDS DNA polymerase III alpha subunit 18
CP010315.1 383 207743 207797 + 39.0658011224769 13.672197103357508 54.06980785922494 2.024315520851426 0.0 4.250634276730445 18.847125980440204 4.40648340058169 1.4377362403640142 3.064876071751542 0.0010888010440980964 0.008371647228693355 gene 204457 207939 + AC789_1c01820 dnaE CDS DNA polymerase III alpha subunit 55
CP010315.1 384 207982 208034 + 25.70118494899796 39.8772415514594 57.189219851103296 0.0 1.3063116829732677 1.0626585691826111 20.85610276728609 5.846796798510725 1.5713477002766978 3.7208803611582377 9.926474029428647e-05 0.0013964473486414726 gene 207952 208911 + AC789_1c01830 accA CDS acetyl-CoA carboxylase	carboxytransferase component	alpha subunit 53
CP010315.1 385 208195 208231 + 63.73893867351494 41.58626618937909 38.472747899833124 0.0 0.0 0.0 23.966325460454524 7.829462691748416 1.7146045228995783 4.566337360704009 2.4815989119187043e-06 8.072123946210214e-05 gene 207952 208911 + AC789_1c01830 accA CDS acetyl-CoA carboxylase	carboxytransferase component	alpha subunit 37
CP010315.1 386 208375 208416 + 0.0 8.545123189598442 16.636863956684596 11.133735364682844 1.3063116829732677 0.0 6.270339032323192 2.3045371402833097 2.425969026561608 0.9499449972572788 0.1710701006184876 0.32619572512930584 gene 207952 208911 + AC789_1c01830 accA CDS acetyl-CoA carboxylase	carboxytransferase component	alpha subunit 42
CP010315.1 387 208525 208587 + 67.8511282653546 30.762443482554392 44.71157188358985 1.012157760425713 7.837870097839606 0.0 25.36252858162736 4.991352542035156 1.41656023284291 3.523572401872356 0.00021288537697418148 0.002461125509768756 gene 207952 208911 + AC789_1c01830 accA CDS acetyl-CoA carboxylase	carboxytransferase component	alpha subunit 63
CP010315.1 388 211734 211751 - 7.196331785719428 2.278699517226251 6.238823983756723 2.024315520851426 7.837870097839606 5.313292845913057 5.148222291884415 0.09072928204920999 2.0099778916448345 0.045139442790071226 0.48199808132423344 0.693717088731452 intergenic NA NA NA NA NA NA NA NA
CP010315.1 389 212971 213006 - 17.476805765318613 5.127073913759065 38.472747899833124 2.024315520851426 0.0 0.0 10.516823849960371 4.891009912297646 1.9368667873642929 2.5252175029307926 0.005781335095210646 0.029471450907970605 intergenic NA NA NA NA NA NA NA NA
CP010315.1 390 214825 214846 + 18.50485316327853 1.7090246379196885 18.71647195127017 0.0 0.0 0.0 6.488391625411397 5.549854091866305 2.4589556847508565 2.2569963852067634 0.012004150321137011 0.049695460422698866 gene 214600 215310 + AC789_1c01910 cutF CDS copper homeostasis protein CutF precursor 22
CP010315.1 391 216352 216404 - 35.98165892859714 13.102522224050945 18.71647195127017 0.0 0.0 0.0 11.300108850653043 6.670403852339044 2.0529955594695135 3.2491077837804245 0.0005788380190137088 0.005279446988318038 gene 216342 218060 - AC789_1c01930 proS CDS prolyl-tRNA synthetase 53
CP010315.1 392 217055 217105 - 30.84142193879755 6.836098551678754 7.27862798104951 0.0 0.0 0.0 7.492691411920969 5.868842735077842 2.3314210527639245 2.5172813499819204 0.005913217428492382 0.02994029451105698 gene 216342 218060 - AC789_1c01930 proS CDS prolyl-tRNA synthetase 51
CP010315.1 393 217784 217822 - 24.67313755103804 22.786995172262515 23.915491937734107 1.012157760425713 1.3063116829732677 0.0 12.282349017405608 5.142988761300051 1.7978367568909839 2.860653917318873 0.002113841396966893 0.013820349780654904 gene 216342 218060 - AC789_1c01930 proS CDS prolyl-tRNA synthetase 39
CP010315.1 394 218541 218595 - 44.20603811227649 10.823822706824693 14.55725596209902 1.012157760425713 0.0 0.0 11.766545756937653 5.70408943326335 1.8955721750987014 3.009164994187753 0.001309834034773108 0.009587652930254969 gene 218171 218878 - AC789_1c01940 yaeB CDS protein YaeB 55
CP010315.1 395 218745 218779 - 24.67313755103804 9.114798068905005 0.0 0.0 0.0 0.0 5.631322603323841 4.714324322898452 2.816818684406156 1.6736342843069185 0.04710124812026564 0.12442797844389233 gene 218171 218878 - AC789_1c01940 yaeB CDS protein YaeB 35
CP010315.1 396 219039 219060 + 14.392663571438856 1.7090246379196885 12.477647967513446 3.0364732812771393 44.4145972210911 4.250634276730445 13.380173492661779 0.2934387814960878 1.58663984452398 0.18494353492309065 0.42663666200693956 0.6417816205655396 intergenic NA NA NA NA NA NA NA NA
CP010315.1 397 219235 219272 - 49.34627510207608 38.73789179284627 18.71647195127017 1.012157760425713 0.0 0.0 17.96879943443637 6.446727702824231 1.7324560315666426 3.7211493887059977 9.915903502772728e-05 0.0013964473486414726 gene 218875 219279 - AC789_1c01950 rcsF CDS regulator of colanic acid synthesis 38
CP010315.1 398 219901 219938 - 38.03775372451698 14.24187198266407 5.199019986463936 0.0 0.0 1.0626585691826111 9.7568840438046 5.389803237988867 2.0644024768280476 2.6108296703219884 0.004516143403819361 0.024493258286083393 gene 219397 220212 - AC789_1c01960 metQ CDS D-methionine-binding transport system MetQ precursor 38
CP010315.1 399 220859 220883 - 13.364616173478938 0.0 8.318431978342298 9.109419843831418 0.0 3.187975707547834 5.663407283866748 0.4253492716021126 2.277469999009625 0.18676394059508092 0.42592286031634363 0.6410658659371155 gene 220252 220905 - AC789_1c01970 metI CDS D-methionine transport system permease MetI 25
CP010315.1 400 222330 222355 + 2.0560947959198366 17.65992125850345 19.75627594856296 1.012157760425713 1.3063116829732677 0.0 6.965126907730871 3.84240545476006 2.1159425969552683 1.8159308576182938 0.034690489550199516 0.10116703213827583 gene 222117 222689 + AC789_1c01990 gmhB CDS D	D-heptose 1	7-bisphosphate phosphatase 26
CP010315.1 401 222359 222393 + 3.084142193879755 23.92634493087564 8.318431978342298 1.012157760425713 1.3063116829732677 3.187975707547834 6.805894042340752 2.3517535501108453 1.904713068008888 1.2347022707043618 0.10847066525000659 0.2317080216455996 gene 222117 222689 + AC789_1c01990 gmhB CDS D	D-heptose 1	7-bisphosphate phosphatase 35
CP010315.1 402 222531 222580 + 29.813374540837632 10.823822706824693 14.55725596209902 0.0 27.432545342438623 5.313292845913057 14.656715233018838 1.7738205643865281 1.6131157366936504 1.0996238670526326 0.135748019279695 0.27472570593519036 gene 222117 222689 + AC789_1c01990 gmhB CDS D	D-heptose 1	7-bisphosphate phosphatase 50
CP010315.1 403 222896 222938 + 9.252426581639265 95.70537972350256 0.0 0.0 0.0 0.0 17.492967717523637 5.306443634784212 1.9502760224939903 2.7208680071851536 0.0032555376913009663 0.01910530144037989 intergenic NA NA NA NA NA NA NA NA
CP010315.1 404 228261 228314 - 49.34627510207608 0.5696748793065628 20.796079945855745 0.0 3.918935048919803 8.50126855346089 13.855372254936514 1.5714371329354555 1.7543309557088906 0.895747252148594 0.18519388373809398 0.34650423118488943 intergenic NA NA NA NA NA NA NA NA
CP010315.1 405 228713 228743 + 25.70118494899796 3.9877241551459397 0.0 1.012157760425713 0.0 0.0 5.116844477428269 3.1389482209664106 2.672779638165236 1.1744133994979031 0.12011474036805424 0.25068368205429914 gene 228448 229251 + AC789_1c02060 dkgB CDS 2	5-diketo-D-gluconic acid reductase B 31
CP010315.1 406 230388 230409 - 8.224379183679346 6.266423672372191 13.517451964806234 3.0364732812771393 9.144181780812874 4.250634276730445 7.406590693279705 0.8606253525096523 1.7315639283225368 0.4970219917571212 0.3095867715830074 0.5098371104875246 intergenic NA NA NA NA NA NA NA NA
CP010315.1 407 234077 234117 - 27.757279744917795 1.7090246379196885 0.0 1.012157760425713 0.0 1.0626585691826111 5.256853452074301 2.156459452771518 2.502474756675063 0.8617307515368181 0.19441784962310993 0.35977181108395156 gene 233529 234284 - AC789_1c02110 gloB CDS hydroxyacylglutathione hydrolase 41
CP010315.1 408 234336 234367 + 26.729232346957875 5.696748793065629 15.597059959391808 0.0 1.3063116829732677 0.0 8.221558797064763 5.362573612434009 2.170409413371647 2.47076592065801 0.006741201887854097 0.03275748210089861 gene 234318 235040 + AC789_1c02120 yafS CDS S-adenosyl-L-methionine-dependent methyltransferase 32
CP010315.1 409 234473 234493 - 7.196331785719428 2.8483743965328143 3.1194119918783616 1.012157760425713 16.98205187865248 0.0 5.1930546355348 1.8177202478719316 2.3230426686143333 0.7824738961666079 0.21696806025656304 0.3909295194946011 intergenic NA NA NA NA NA NA NA NA
CP010315.1 410 234795 234818 + 20.560947959198366 7.405773430985317 6.238823983756723 4.048631041702852 10.450493463786142 0.0 8.1174449799049 2.1316337793759033 1.8881383311450266 1.1289605979680595 0.1294572278442616 0.26545137229370164 gene 234318 235040 + AC789_1c02120 yafS CDS S-adenosyl-L-methionine-dependent methyltransferase 24
CP010315.1 411 235557 235583 + 29.813374540837632 6.266423672372191 0.0 0.0 0.0 0.0 6.013299702201637 4.449539785561932 2.742413063710959 1.6224907343246588 0.05234915772707436 0.13294580251178123 gene 235560 236300 + AC789_1c02140 dnaQ CDS DNA polymerase III	epsilon chain 24
CP010315.1 412 236417 236440 + 2.0560947959198366 14.811546861970633 11.437843970220658 2.024315520851426 7.837870097839606 3.187975707547834 6.892607825724999 0.9607333089436396 1.8006910573824428 0.5335358916816082 0.29683133628545855 0.4946833844125801 gene 236433 236509 + AC789_1c02150 trn4 tRNA tRNA-Asp 8
CP010315.1 413 236443 236495 + 2.0560947959198366 10.25414782751813 20.796079945855745 5.060788802128566 9.144181780812874 4.250634276730445 8.593654571494266 0.40441267654640567 1.670117308556522 0.24214626989042973 0.40433341329933326 0.6187318403415738 gene 236433 236509 + AC789_1c02150 trn4 tRNA tRNA-Asp 53
CP010315.1 414 243067 243096 - 27.757279744917795 0.5696748793065628 1.0398039972927873 2.024315520851426 0.0 0.0 5.231845690394762 2.612749951554987 2.471300704406365 1.0572367607456332 0.1452017733057152 0.2885240620008752 gene 241075 244599 - AC789_1c02200 icmF CDS type VI secretion protein IcmF 30
CP010315.1 415 245920 245946 + 8.224379183679346 9.114798068905005 2.0796079945855745 10.121577604257132 0.0 10.626585691826113 6.694491423875529 0.30840370241916376 2.041755563132969 0.15104829784126272 0.4399688083856107 0.6550367917056018 intergenic NA NA NA NA NA NA NA NA
CP010315.1 416 262534 262560 + 11.308521377559101 9.114798068905005 0.0 7.085104322979992 1.3063116829732677 6.375951415095668 5.865114477918839 0.024944036371707452 2.1614509223979264 0.011540413022209355 0.4953961435035094 0.7059242171842461 gene 261673 262653 + AC789_1c02370 AC789_1c02370 CDS hypothetical protein 27
CP010315.1 417 268855 268882 - 0.0 17.65992125850345 15.597059959391808 1.012157760425713 2.6126233659465354 4.250634276730445 6.855399436832991 1.1820005311624473 2.0196537917143953 0.5852490837843545 0.27919012268083643 0.47298435668424305 intergenic NA NA NA NA NA NA NA NA
CP010315.1 418 270109 270146 + 2.0560947959198366 16.520571499890323 12.477647967513446 0.0 0.0 0.0 5.175719043887268 5.294947503316555 2.6558016306328827 1.993728538397937 0.023090864418440837 0.07769874065949307 gene 269806 270279 + AC789_1c02420 ykfE CDS inhibitor of vertebrate lysozyme precursor 38
CP010315.1 419 271050 271074 + 25.70118494899796 5.127073913759065 10.398039972927872 10.121577604257132 15.675740195679213 8.50126855346089 12.587480864847022 0.03430666881713324 1.42308147612326 0.02410731176867752 0.4903835055353061 0.701502763007755 intergenic NA NA NA NA NA NA NA NA
CP010315.1 420 272653 272682 - 17.476805765318613 0.5696748793065628 10.398039972927872 1.012157760425713 0.0 2.1253171383652223 5.263665919390664 2.6399113950671143 2.2390532039261193 1.1790302215410071 0.11919307098117969 0.24921066147449236 gene 270322 272766 - AC789_1c02430 fadE CDS acyl-CoA dehydrogenase 30
CP010315.1 421 273011 273059 + 0.0 25.065694689488765 3.1194119918783616 0.0 0.0 1.0626585691826111 4.87462754175829 2.5282960264016006 2.7507067892600197 0.9191441400709048 0.1790100921253924 0.33774937064330984 gene 273006 273584 + AC789_1c02440 lpcA CDS phosphoheptose isomerase 49
CP010315.1 422 273557 273599 + 14.392663571438856 54.68878841343003 35.353335907954765 5.060788802128566 0.0 2.1253171383652223 18.603482305552905 4.044593695161747 1.4790401472468262 2.7346071049461336 0.0031227386613329137 0.018500623989905627 gene 273006 273584 + AC789_1c02440 lpcA CDS phosphoheptose isomerase 28
CP010315.1 423 274378 274427 + 2.0560947959198366 6.266423672372191 14.55725596209902 4.048631041702852 6.531558414866338 1.0626585691826111 5.753770409357141 0.7196336445894225 1.9857101546752711 0.3624061864693975 0.3585242585693947 0.5664192636362225 gene 273790 274557 + AC789_1c02450 yafJ CDS amidotransferase 50
CP010315.1 424 274534 274560 + 5.140236989799591 0.0 16.636863956684596 4.048631041702852 0.0 6.375951415095668 5.366947233880452 0.347658173465802 2.3275994674611034 0.14936340136089662 0.4406334446083243 0.6556359539458422 gene 273790 274557 + AC789_1c02450 yafJ CDS amidotransferase 24
CP010315.1 425 274932 274964 + 13.364616173478938 31.332118361860957 2.0796079945855745 0.0 0.0 0.0 7.796057088320912 5.686500753110977 2.3199874316363878 2.4510911893604703 0.007121193338512093 0.034128517888085304 intergenic NA NA NA NA NA NA NA NA
CP010315.1 426 275327 275352 + 28.785327142877712 5.696748793065629 1.0398039972927873 4.048631041702852 2.6126233659465354 8.50126855346089 8.447400482391068 0.5854559936085743 1.775903387773153 0.3296665785083564 0.37082595485238934 0.5805341736487415 intergenic NA NA NA NA NA NA NA NA
CP010315.1 427 282290 282335 - 1.0280473979599183 37.59854203423315 19.75627594856296 0.0 0.0 0.0 9.730477563459338 5.777668958193331 2.192718651089539 2.6349340145952915 0.004207682045166552 0.023268258627568723 gene 282283 283740 - AC789_1c02560 pepD CDS aminoacyl-histidine dipeptidase 46
CP010315.1 428 282637 282690 - 34.953611530637225 55.25846329273659 45.751375880882634 0.0 0.0 0.0 22.660575117376077 7.756913465668797 1.7335748713531278 4.474518864947668 3.829178258880619e-06 0.00010819436891613386 gene 282283 283740 - AC789_1c02560 pepD CDS aminoacyl-histidine dipeptidase 54
CP010315.1 429 282790 282862 - 8.224379183679346 51.84041401689721 30.15431592149083 1.012157760425713 0.0 0.0 15.205211147082183 6.0818265891317065 1.8477685928124254 3.2914438597934854 0.0004983725455935778 0.004732489472316924 gene 282283 283740 - AC789_1c02560 pepD CDS aminoacyl-histidine dipeptidase 73
CP010315.1 430 283574 283602 - 48.31822770411616 5.696748793065629 12.477647967513446 10.121577604257132 5.225246731893071 3.187975707547834 14.171237418065546 1.4850020119973821 1.3837686572981942 1.0731577161870727 0.14160017938174574 0.283146103016055 gene 282283 283740 - AC789_1c02560 pepD CDS aminoacyl-histidine dipeptidase 29
CP010315.1 431 283703 283764 - 72.99136525515421 77.47578358569254 47.83098387546821 22.267470729365687 11.75680514675941 0.0 38.720401432073345 3.3424827405250284 1.1819606041707869 2.827913831248184 0.002342620789648173 0.014917823956774537 gene 282283 283740 - AC789_1c02560 pepD CDS aminoacyl-histidine dipeptidase 38
CP010315.1 432 283978 284018 + 0.0 11.96317246543782 18.71647195127017 0.0 1.3063116829732677 1.0626585691826111 5.508102444810644 2.673408978086569 2.3859203431722538 1.120493811009666 0.13125169424693225 0.26804269426572136 gene 284001 284459 + AC789_1c02570 gpt CDS xanthine-guanine phosphoribosyltransferase 18
CP010315.1 433 284046 284091 + 19.53290056123845 30.19276860324783 1.0398039972927873 0.0 0.0 0.0 8.460912193629845 5.66839378890093 2.2852876580012245 2.4803852456187787 0.006562025025440606 0.03225961878188403 gene 284001 284459 + AC789_1c02570 gpt CDS xanthine-guanine phosphoribosyltransferase 46
CP010315.1 434 285945 285992 + 0.0 67.22163575817441 40.5523558944187 1.012157760425713 1.3063116829732677 0.0 18.348743515998684 4.62576613863671 1.724776227230166 2.681951470345385 0.003659703847090766 0.020974515452723743 gene 285853 286254 + AC789_1c02590 crl CDS transcriptional regulator of cryptic csgA gene for curli surface fibers 48
CP010315.1 435 285995 286036 + 81.21574443883355 33.61081787908721 67.58725982403116 0.0 16.98205187865248 17.00253710692178 36.066401854587696 2.8941112633626367 1.233021949874128 2.347169297073811 0.009458328688183788 0.042181431638638626 gene 285853 286254 + AC789_1c02590 crl CDS transcriptional regulator of cryptic csgA gene for curli surface fibers 42
CP010315.1 436 286113 286180 + 14.392663571438856 66.65196087886785 46.79117987817543 5.060788802128566 3.918935048919803 1.0626585691826111 22.979697791452185 3.608998178143851 1.2789577477416347 2.821827526762763 0.0023875425098119304 0.01512047885720236 gene 285853 286254 + AC789_1c02590 crl CDS transcriptional regulator of cryptic csgA gene for curli surface fibers 68
CP010315.1 437 286204 286235 + 2.0560947959198366 30.19276860324783 6.238823983756723 1.012157760425713 1.3063116829732677 0.0 6.801026137720562 3.633562252145856 2.12825028643089 1.7073002528473276 0.04388312957479383 0.11856220999462017 gene 285853 286254 + AC789_1c02590 crl CDS transcriptional regulator of cryptic csgA gene for curli surface fibers 32
CP010315.1 438 286984 287025 - 2.0560947959198366 5.696748793065629 25.99509993231968 5.060788802128566 2.6126233659465354 3.187975707547834 7.4348885661546795 1.0099344321217958 1.8034008931212102 0.5600165975153014 0.2877340583626381 0.48350570297951306 gene 286293 287348 - AC789_1c02600 phoE CDS outer membrane pore protein E precursor 42
CP010315.1 439 287771 287788 + 18.50485316327853 6.836098551678754 7.27862798104951 8.097262083405704 1.3063116829732677 4.250634276730445 7.712297956519368 1.4032981465703596 1.7262980900874272 0.8128944558464353 0.20813928673937215 0.3785794793785679 gene 287636 288739 + AC789_1c02610 proB CDS glutamate 5-kinase 18
CP010315.1 440 287949 288001 + 49.34627510207608 17.65992125850345 4.159215989171149 0.0 0.0 0.0 11.86090205829178 6.324692614663028 2.0393909368999 3.1012654318633293 0.0009634773751847574 0.007641877112907777 gene 287636 288739 + AC789_1c02610 proB CDS glutamate 5-kinase 53
CP010315.1 441 289031 289054 + 25.70118494899796 0.0 5.199019986463936 1.012157760425713 0.0 0.0 5.318727115981268 3.2818514916271546 2.635627488840767 1.245187912754172 0.106531342311672 0.22853192917988355 gene 288751 290004 + AC789_1c02620 proA CDS gamma-glutamyl phosphate reductase 24
CP010315.1 442 290141 290193 + 215.88995357158285 157.7999415679179 449.1953268304841 142.71424422002556 113.6491164186743 295.4190822327659 229.1112774735751 0.5587388036044526 0.6375056031162941 0.8764453220068831 0.19039399444425326 0.3540206785789256 gene 290119 290194 + AC789_1c02630 trn5 tRNA tRNA-Thr 53
CP010315.1 443 291891 291923 + 1.0280473979599183 0.0 54.06980785922494 0.0 0.0 0.0 9.182975876197476 3.0658854508539255 2.4314537160538654 1.260926922281586 0.10366758868954706 0.22363254354547843 intergenic NA NA NA NA NA NA NA NA
CP010315.1 444 294103 294147 + 24.67313755103804 18.22959613781001 40.5523558944187 0.0 0.0 1.0626585691826111 14.08629135874156 6.129447405731046 1.8316359857548679 3.346433163249373 0.0004092920549563576 0.0040532954609097125 gene 293651 294718 + AC789_1c02680 AC789_1c02680 CDS regulator encoded in prophage 45
CP010315.1 445 294135 294159 + 24.67313755103804 5.696748793065629 4.159215989171149 0.0 0.0 1.0626585691826111 5.931960150409571 4.6064010739719725 2.3968943914715193 1.9218206235377673 0.027314166180351863 0.08755485002119136 gene 293651 294718 + AC789_1c02680 AC789_1c02680 CDS regulator encoded in prophage 25
CP010315.1 446 294197 294256 + 30.84142193879755 21.077970534342825 124.77647967513447 10.121577604257132 6.531558414866338 4.250634276730445 32.93327374068813 2.6349580779890958 1.1093704104855446 2.375183304948469 0.00877011853708721 0.03990502696970819 gene 293651 294718 + AC789_1c02680 AC789_1c02680 CDS regulator encoded in prophage 60
CP010315.1 447 294741 294756 - 8.224379183679346 3.9877241551459397 5.199019986463936 5.060788802128566 6.531558414866338 3.187975707547834 5.36524104163866 0.23352735154287124 1.9379366070676256 0.1205030911182546 0.45204231556592067 0.6662327105759994 intergenic NA NA NA NA NA NA NA NA
CP010315.1 448 298522 298552 - 11.308521377559101 19.368945896423135 12.477647967513446 12.145893125108557 3.918935048919803 26.56646422956528 14.297734607514887 0.2895532149301917 1.3793997902087847 0.2099124684413394 0.41686799531125857 0.6315542313667567 intergenic NA NA NA NA NA NA NA NA
CP010315.1 449 304817 304849 - 12.33656877551902 10.25414782751813 1.0398039972927873 0.0 0.0 8.50126855346089 5.355298192298471 4.093503665413533 2.58253166283503 1.5850739506209195 0.05647476666178806 0.13968450555256282 intergenic NA NA NA NA NA NA NA NA
CP010315.1 450 305931 305950 - 12.33656877551902 7.405773430985317 16.636863956684596 19.230997448088548 3.918935048919803 17.00253710692178 12.755279294519843 0.05555535369145517 1.3913629168485142 0.03992872960657166 0.48407497322379794 0.6955565182470681 intergenic NA NA NA NA NA NA NA NA
CP010315.1 451 307379 307415 + 1.0280473979599183 12.532847344744383 1.0398039972927873 22.267470729365687 0.0 0.0 6.144694911560463 1.9007793360319665 2.466651706467229 0.7705908909021808 0.22047473107375584 0.3950457431944614 gene 307385 307672 + AC789_1c02860 AC789_1c02860 CDS hypothetical protein 31
CP010315.1 452 309650 309677 - 2.0560947959198366 14.24187198266407 6.238823983756723 5.060788802128566 7.837870097839606 3.187975707547834 6.437237561642773 0.22958852228314822 1.8352723586494364 0.12509779336081797 0.4502230651088037 0.6651284440848708 gene 308733 309689 - AC789_1c02880 yagQ CDS protein YagQ 28
CP010315.1 453 312801 312841 - 41.12189591839673 0.0 0.0 0.0 0.0 0.0 6.853649319732789 1.358015431352146 2.9336387558543375 0.4629116071779817 0.32171386363515286 0.5246760306832836 gene 311894 312850 - AC789_1c02900 yagS CDS xanthine dehydrogenase YagS	fad binding subunit 41
CP010315.1 454 314174 314208 + 12.33656877551902 13.102522224050945 4.159215989171149 0.0 0.0 5.313292845913057 5.818599972442362 4.3150833308055985 2.4188389070792713 1.7839482067931622 0.03721604079511071 0.10618088233599182 gene 313954 314568 + AC789_1c02920 yagU CDS inner membrane protein YagU 35
CP010315.1 455 314303 314351 + 0.0 5.127073913759065 29.11451192419804 0.0 0.0 0.0 5.706930972992851 4.260803397797496 2.794692695799836 1.5246053364654686 0.06367878278155739 0.15251578057432283 gene 313954 314568 + AC789_1c02920 yagU CDS inner membrane protein YagU 49
CP010315.1 456 320810 320834 + 3.084142193879755 9.684472948211567 10.398039972927872 9.109419843831418 9.144181780812874 3.187975707547834 7.434705407868553 0.07733499831364413 1.738209200713868 0.044491191441101155 0.48225643661881473 0.693717088731452 intergenic NA NA NA NA NA NA NA NA
CP010315.1 457 335113 335145 + 22.617042755118202 4.557399034452502 17.676667953977383 0.0 0.0 0.0 7.475184957258015 5.964256386276474 2.332339456580863 2.5571991115821056 0.005275939997320111 0.027631154321674543 gene 335040 335759 + AC789_1c03100 ykgE CDS protein YkgE containing cysteine- rich domain protein 33
CP010315.1 458 335380 335417 + 13.364616173478938 4.557399034452502 5.199019986463936 8.097262083405704 7.837870097839606 1.0626585691826111 6.686470990803883 0.6719715597606822 1.8332932247301692 0.36653796059252086 0.3569818460089583 0.5645343048137754 gene 335040 335759 + AC789_1c03100 ykgE CDS protein YkgE containing cysteine- rich domain protein 38
CP010315.1 459 335473 335531 + 33.9255641326773 27.914069086021577 6.238823983756723 3.0364732812771393 13.063116829732676 1.0626585691826111 14.206784313774671 2.335751398982917 1.4487389925064034 1.6122651568464588 0.053452125999298446 0.13439534231497535 gene 335040 335759 + AC789_1c03100 ykgE CDS protein YkgE containing cysteine- rich domain protein 59
CP010315.1 460 337006 337046 + 0.0 29.623093723941267 24.955295935026893 0.0 1.3063116829732677 0.0 9.314116890323572 4.277647857167388 2.1721847732960438 1.9692836031975967 0.024460266510043103 0.08100959576543373 gene 335770 337197 + AC789_1c03110 ykgF CDS electron transport protein YkgF 41
CP010315.1 461 337212 337256 + 1.0280473979599183 7.405773430985317 21.83588394314853 0.0 0.0 0.0 5.044950795348961 4.969054080302732 2.704340662340291 1.8374364404233736 0.0330727457126009 0.0981792205902182 gene 337190 337885 + AC789_1c03120 ykgG CDS protein YkgG 45
CP010315.1 462 337430 337486 + 39.0658011224769 18.799271017116574 2.0796079945855745 7.085104322979992 14.369428512705944 1.0626585691826111 13.743645256507932 1.2962173625986375 1.4615881934096386 0.8868553867931713 0.18757838174345046 0.34991248912022693 gene 337190 337885 + AC789_1c03120 ykgG CDS protein YkgG 57
CP010315.1 463 337568 337606 + 1.0280473979599183 18.799271017116574 11.437843970220658 3.0364732812771393 1.3063116829732677 0.0 5.93465789159126 3.140731896646702 2.2451997214664927 1.3988652620156554 0.08092669566685005 0.18380231244626621 gene 337190 337885 + AC789_1c03120 ykgG CDS protein YkgG 39
CP010315.1 464 337842 337900 + 0.0 33.61081787908721 9.358235975635084 1.012157760425713 2.6126233659465354 0.0 7.765639163515757 2.9726541962637403 2.151317661583444 1.3817830111038851 0.08351916847942456 0.18861420229240863 gene 337190 337885 + AC789_1c03120 ykgG CDS protein YkgG 44
CP010315.1 465 337988 338007 + 13.364616173478938 6.836098551678754 3.1194119918783616 0.0 3.918935048919803 7.438609984278279 5.779611958372356 1.3980197301803714 2.1569428147253773 0.6481487226439834 0.2584443817668952 0.4470224848155565 intergenic NA NA NA NA NA NA NA NA
CP010315.1 466 354262 354285 + 3.084142193879755 8.545123189598442 19.75627594856296 2.024315520851426 1.3063116829732677 14.877219968556558 8.265564750737068 1.1655975199964126 1.7255612229839015 0.67548893917587 0.2496825881740737 0.43428432953824575 gene 353318 354268 + AC789_1c03280 yahI CDS carbamate kinase-like protein YahI 7
CP010315.1 466 354262 354285 + 3.084142193879755 8.545123189598442 19.75627594856296 2.024315520851426 1.3063116829732677 14.877219968556558 8.265564750737068 1.1655975199964126 1.7255612229839015 0.67548893917587 0.2496825881740737 0.43428432953824575 gene 354278 355660 + AC789_1c03290 yahJ CDS deaminase 8
CP010315.1 467 359301 359332 - 19.53290056123845 1.1393497586131256 15.597059959391808 1.012157760425713 0.0 5.313292845913057 7.099126814263692 2.6548331451839005 1.9965203735275183 1.3297300545414688 0.09180361437180878 0.20297203447564413 gene 358818 359489 - AC789_1c03330 yahN CDS cytochrome	subunit of dehydrogenase 32
CP010315.1 468 362569 362584 - 33.9255641326773 9.114798068905005 3.1194119918783616 13.158050885534271 5.225246731893071 3.187975707547834 11.288507919739308 0.7534529481436848 1.4855132545034488 0.5072004210393503 0.30600709981475316 0.5057348787781798 intergenic NA NA NA NA NA NA NA NA
CP010315.1 469 362980 362998 + 4.112189591839673 0.0 86.30373177530134 1.012157760425713 0.0 1.0626585691826111 15.415122949458224 2.810134732866629 1.8012506660572756 1.5601019812626529 0.05936789172312964 0.1445906971110942 gene 362768 363937 + AC789_1c03370 prpC CDS 2-methylcitrate synthase 19
CP010315.1 470 367319 367360 - 29.813374540837632 0.0 1.0398039972927873 0.0 0.0 0.0 5.142196423021737 2.7648152767972456 2.957870902331068 0.9347315579656715 0.17496332955093613 0.33182547683740726 intergenic NA NA NA NA NA NA NA NA
CP010315.1 471 373310 373358 + 16.448758367358693 5.127073913759065 6.238823983756723 1.012157760425713 1.3063116829732677 0.0 5.022187618045577 3.672444284857587 2.3186049599099423 1.5839025398273234 0.05660794966699383 0.1398926120058034 gene 372427 373608 + AC789_1c03450 cynX CDS cyanate transport 49
CP010315.1 472 374283 374343 - 33.9255641326773 18.799271017116574 16.636863956684596 0.0 3.918935048919803 0.0 12.213439025899712 5.327169803841868 1.8930009553688139 2.81414005034349 0.002445395786122456 0.015366441172360473 gene 373711 374331 - AC789_1c03460 lacA CDS galactoside O-acetyltransferase 49
CP010315.1 473 374462 374494 - 20.560947959198366 0.5696748793065628 6.238823983756723 3.0364732812771393 1.3063116829732677 1.0626585691826111 5.462481725949112 1.618271193919524 2.0786891683948445 0.7785056171573486 0.21813549823062903 0.3920713881676408 gene 374388 375209 - AC789_1c03470 AC789_1c03470 CDS lactose/galactose transporter 33
CP010315.1 474 375077 375123 - 46.26213290819633 4.557399034452502 6.238823983756723 4.048631041702852 9.144181780812874 1.0626585691826111 11.885637886350649 1.75790321072139 1.5797880744116657 1.112746221594347 0.13290871904759918 0.270347259014424 gene 374388 375209 - AC789_1c03470 AC789_1c03470 CDS lactose/galactose transporter 47
CP010315.1 475 375179 375226 - 33.9255641326773 15.381221741277196 37.43294390254034 1.012157760425713 2.6126233659465354 1.0626585691826111 15.237861578674949 4.21614038371729 1.4977351708856272 2.815010601122654 0.002438781243556865 0.0153368025129829 gene 374388 375209 - AC789_1c03470 AC789_1c03470 CDS lactose/galactose transporter 31
CP010315.1 476 375279 375331 - 1.0280473979599183 17.65992125850345 12.477647967513446 0.0 13.063116829732676 2.1253171383652223 7.725675098679119 1.7188740398015037 1.9350836871378532 0.8882685804373963 0.18719814817040678 0.3493644885369647 intergenic NA NA NA NA NA NA NA NA
CP010315.1 477 375449 375495 - 28.785327142877712 7.405773430985317 5.199019986463936 1.012157760425713 7.837870097839606 0.0 8.37335806976538 3.231048467070819 1.9480101637875815 1.6586404563662969 0.04859413221086753 0.1267557076810912 intergenic NA NA NA NA NA NA NA NA
CP010315.1 478 375767 375815 - 25.70118494899796 11.393497586131257 22.875687940441317 2.024315520851426 0.0 2.1253171383652223 10.686667189131198 4.103268040174852 1.7362484095154092 2.363295492561507 0.009056610347810204 0.04083959226585169 gene 375693 378767 - AC789_1c03480 lacZ CDS beta-D-galactosidase 49
CP010315.1 479 376699 376735 - 59.626749081675264 2.278699517226251 17.676667953977383 0.0 0.0 0.0 13.263686092146482 6.21087678497909 1.9894896266052398 3.121844266952526 0.0008986099052129884 0.007290829963881686 gene 375693 378767 - AC789_1c03480 lacZ CDS beta-D-galactosidase 37
CP010315.1 480 376945 376985 - 0.0 33.61081787908721 21.83588394314853 2.024315520851426 0.0 0.0 9.578502890514528 5.209476203767309 2.35752765532927 2.2097200819643046 0.013562297570033464 0.054390534324288045 gene 375693 378767 - AC789_1c03480 lacZ CDS beta-D-galactosidase 41
CP010315.1 481 377463 377486 - 19.53290056123845 2.278699517226251 14.55725596209902 0.0 1.3063116829732677 2.1253171383652223 6.633414143650368 3.2643152741268815 2.1039199991774917 1.5515396381055533 0.06038620794085567 0.14632112334934172 gene 375693 378767 - AC789_1c03480 lacZ CDS beta-D-galactosidase 24
CP010315.1 482 377722 377769 - 12.33656877551902 6.836098551678754 57.189219851103296 0.0 2.6126233659465354 0.0 13.162418424041267 5.189248793358353 1.8991775425095705 2.732366341327566 0.003144058967844391 0.01861328975761943 gene 375693 378767 - AC789_1c03480 lacZ CDS beta-D-galactosidase 48
CP010315.1 483 378025 378058 - 10.280473979599183 25.635369568795326 11.437843970220658 11.133735364682844 1.3063116829732677 0.0 9.96562242771188 3.369664751788098 1.8394287666895275 1.8319082602217753 0.0334825448479918 0.09892644815302133 gene 375693 378767 - AC789_1c03480 lacZ CDS beta-D-galactosidase 34
CP010315.1 484 378144 378178 - 61.6828438775951 17.090246379196884 27.03490392961247 1.012157760425713 1.3063116829732677 0.0 18.021077271633906 5.544667414630867 1.6366266070567792 3.387863420234929 0.00035219665426367626 0.003625606577203526 gene 375693 378767 - AC789_1c03480 lacZ CDS beta-D-galactosidase 35
CP010315.1 485 378287 378345 - 0.0 15.950896620583759 20.796079945855745 0.0 0.0 0.0 6.124496094406584 4.948064921589779 2.726410513016205 1.8148642319148691 0.03477238822820745 0.10133920261747993 gene 375693 378767 - AC789_1c03480 lacZ CDS beta-D-galactosidase 59
CP010315.1 486 378704 378757 - 51.40236989799592 17.65992125850345 50.95039586734657 8.097262083405704 7.837870097839606 10.626585691826113 24.429067482819562 2.0470714420882183 1.1176366162944298 1.8316073509432502 0.03350497042112944 0.09892644815302133 gene 375693 378767 - AC789_1c03480 lacZ CDS beta-D-galactosidase 54
CP010315.1 487 379372 379406 + 15.420710969398774 0.0 12.477647967513446 5.060788802128566 26.126233659465353 0.0 9.84756356641769 1.2811091841928597 2.1187656724035633 0.6046488296837224 0.2727061773423726 0.46502186518331146 intergenic NA NA NA NA NA NA NA NA
CP010315.1 488 399412 399461 - 111.02911897967118 40.44691643076596 62.388239837567234 1.012157760425713 2.6126233659465354 2.1253171383652223 36.602395585456975 5.13355428449765 1.1834230840440376 4.337885878442624 7.192990730739617e-06 0.0001756949449873081 gene 399373 400347 - AC789_1c03700 hemB CDS delta-aminolevulinic acid dehydratase 50
CP010315.1 489 399470 399500 - 26.729232346957875 21.077970534342825 17.676667953977383 0.0 9.144181780812874 1.0626585691826111 12.615118530878927 3.8682278312930602 1.7373427849542777 2.226519639528052 0.012989697488933232 0.05266921495638206 gene 399373 400347 - AC789_1c03700 hemB CDS delta-aminolevulinic acid dehydratase 31
CP010315.1 490 399992 400035 - 4.112189591839673 18.22959613781001 10.398039972927872 0.0 2.6126233659465354 0.0 5.892074844754015 4.288519718972659 2.3378431193241287 1.8343915738077718 0.03329794475332039 0.09860047326917627 gene 399373 400347 - AC789_1c03700 hemB CDS delta-aminolevulinic acid dehydratase 44
CP010315.1 491 400037 400073 - 13.364616173478938 27.914069086021577 4.159215989171149 1.012157760425713 2.6126233659465354 3.187975707547834 8.70844301376529 2.5415065138752007 1.7301079427712276 1.4689872527862642 0.07091812336940956 0.16580880781427867 gene 399373 400347 - AC789_1c03700 hemB CDS delta-aminolevulinic acid dehydratase 37
CP010315.1 492 404494 404531 - 0.0 1.1393497586131256 29.11451192419804 2.024315520851426 0.0 6.375951415095668 6.4423547697930434 0.7674896893071207 2.2882928182504734 0.3353983734887168 0.3686622973729363 0.5782531104562691 intergenic NA NA NA NA NA NA NA NA
CP010315.1 493 407321 407351 + 8.224379183679346 23.356670051569075 1.0398039972927873 0.0 2.6126233659465354 4.250634276730445 6.580685145869698 2.547441070737645 2.1334950505341306 1.1940224891076645 0.11623458553738088 0.24460945191600195 gene 407276 408370 + AC789_1c03770 yaiW CDS protein YaiW 31
CP010315.1 494 408975 409008 + 24.67313755103804 0.5696748793065628 23.915491937734107 4.048631041702852 1.3063116829732677 0.0 9.085541182125805 2.7792645967950196 1.910314804933135 1.4548725632120616 0.07285227239129936 0.16907501814879097 gene 408997 409209 + AC789_1c03790 yaiZ CDS membrane protein YaiZ 12
CP010315.1 495 409055 409100 + 0.0 24.4960198101822 22.875687940441317 2.024315520851426 3.918935048919803 8.50126855346089 10.30270447897594 0.7782870712551745 1.7473960192368827 0.44539821693943515 0.32801600027822053 0.5326964023810892 gene 408997 409209 + AC789_1c03790 yaiZ CDS membrane protein YaiZ 46
CP010315.1 496 410313 410356 - 13.364616173478938 20.50829565503626 25.99509993231968 0.0 1.3063116829732677 2.1253171383652223 10.549940097028895 4.472649780363191 1.8044958980737098 2.4786145455568627 0.006594687685648793 0.03232935168108741 gene 409233 410327 - AC789_1c03800 ddlA CDS D-alanine--D-alanine ligase A 15
CP010315.1 497 410816 410898 + 30.84142193879755 29.623093723941267 50.95039586734657 9.109419843831418 5.225246731893071 15.939878537739169 23.614909440591507 1.9646190038054743 1.1213320651624135 1.7520403320678424 0.039883436504104204 0.11092744090302688 gene 410790 411050 + AC789_1c03810 yaiB CDS protein YaiB 83
CP010315.1 498 410985 411021 + 19.53290056123845 5.696748793065629 2.0796079945855745 0.0 2.6126233659465354 2.1253171383652223 5.341199642200235 2.1214219254197095 2.249759438847978 0.9429550061165715 0.17285195879745913 0.32858543379022986 gene 410790 411050 + AC789_1c03810 yaiB CDS protein YaiB 37
CP010315.1 499 415359 415384 + 21.588995357158286 6.836098551678754 1.0398039972927873 0.0 0.0 2.1253171383652223 5.265035840749175 4.139754931049967 2.5477932975259865 1.6248393992832313 0.052098391770232344 0.13255891180580845 gene 415168 415632 + AC789_1c03860 yaiI CDS cytoplasmic protein YaiI 26
CP010315.1 500 416579 416628 + 0.0 6.836098551678754 19.75627594856296 0.0 0.0 3.187975707547834 4.963391701298257 2.7007568095492096 2.674218105305013 1.0099239116628334 0.1562658727663146 0.30531540566358517 intergenic NA NA NA NA NA NA NA NA
CP010315.1 501 416806 416840 + 21.588995357158286 12.532847344744383 1.0398039972927873 2.024315520851426 7.837870097839606 0.0 7.503972052981081 2.1191953460687634 1.9593745133596996 1.0815672714018425 0.13972242693658543 0.2802706900056908 gene 416832 417509 + AC789_1c03890 aroM CDS AroM protein	regulated by AroR 9
CP010315.1 502 417613 417644 + 16.448758367358693 10.25414782751813 18.71647195127017 1.012157760425713 0.0 1.0626585691826111 7.915699079292553 4.487593860096029 1.9897091388942187 2.25540194412034 0.012054055416176298 0.04982548430594407 gene 417581 417865 + AC789_1c03900 yaiE CDS protein YaiE 32
CP010315.1 503 417722 417747 + 3.084142193879755 4.557399034452502 23.915491937734107 3.0364732812771393 9.144181780812874 5.313292845913057 8.175163512344906 0.38143342012839393 1.6992603127314643 0.2244702693698892 0.4111956991422337 0.6254230086144157 gene 417581 417865 + AC789_1c03900 yaiE CDS protein YaiE 26
CP010315.1 504 417840 417892 + 38.03775372451698 67.79131063748098 6.238823983756723 0.0 15.675740195679213 0.0 21.290604756905648 4.497105345677432 1.5498976884479296 2.9015498114464844 0.0018566087015071176 0.012516815768585739 gene 417581 417865 + AC789_1c03900 yaiE CDS protein YaiE 26
CP010315.1 505 418852 418879 + 0.0 0.0 63.42804383486002 0.0 0.0 0.0 10.571340639143337 1.6110511047142237 2.5489578180908183 0.6320430621801771 0.26367936951080634 0.4536497732631096 intergenic NA NA NA NA NA NA NA NA
CP010315.1 506 421773 421811 - 25.70118494899796 2.278699517226251 0.0 0.0 5.225246731893071 0.0 5.534188533019547 1.215374742021628 2.6572131768872955 0.45738699197831717 0.32369645621753507 0.5273772303818348 gene 420600 421784 - AC789_1c03940 araJ CDS AraJ MFS transporter 12
CP010315.1 507 422902 422925 - 2.0560947959198366 14.811546861970633 0.0 0.0 13.063116829732676 1.0626585691826111 5.165569509467626 0.3554737326624671 2.4791670487159694 0.14338434065851957 0.4429933247646934 0.6580568120263763 gene 421910 425053 - AC789_1c03950 sbcC CDS exonuclease SbcC 24
CP010315.1 508 426550 426593 + 0.0 2.278699517226251 28.074707926905255 0.0 0.0 0.0 5.058901240688584 3.528638503357216 2.929433231074738 1.204546485622628 0.11418921312725375 0.24118218277086712 gene 426442 427131 + AC789_1c03970 phoB CDS positive response regulator for pho regulon 44
CP010315.1 509 427590 427611 + 5.140236989799591 27.344394206715016 2.0796079945855745 1.012157760425713 0.0 0.0 5.929399491920982 4.195676736252138 2.3941822030452506 1.7524467147552507 0.039848512370627934 0.11092551349135908 gene 427189 428484 + AC789_1c03980 phoR CDS phosphate regulon sensor protein PhoR 22
CP010315.1 510 430262 430324 + 16.448758367358693 21.077970534342825 31.194119918783617 5.060788802128566 16.98205187865248 6.375951415095668 16.189940152726976 1.4266107442664657 1.2966451313805443 1.1002322144591299 0.13561547898187737 0.2745348730628908 gene 430286 431659 + AC789_1c04010 proY CDS proline-specific permease ProY 39
CP010315.1 511 431581 431631 + 28.785327142877712 17.65992125850345 13.517451964806234 13.158050885534271 1.3063116829732677 4.250634276730445 13.112949535237563 2.058790248067702 1.442697169852423 1.4270425499471249 0.07678381516548902 0.17652631873465627 gene 430286 431659 + AC789_1c04010 proY CDS proline-specific permease ProY 51
CP010315.1 512 434537 434565 + 0.0 15.381221741277196 14.55725596209902 1.012157760425713 0.0 0.0 5.158439243966988 4.511033748171375 2.744881967857963 1.6434345086581892 0.050146532579498485 0.1295505529970995 gene 434311 435381 + AC789_1c04040 queA CDS S-adenosylmethionine:tRNA ribosyltransferase- isomerase 29
CP010315.1 513 434762 434807 + 26.729232346957875 0.0 2.0796079945855745 3.0364732812771393 1.3063116829732677 0.0 5.525270884298976 1.7204062307604016 2.435114430147358 0.7064991318113512 0.23993889621841735 0.4208695941699654 gene 434311 435381 + AC789_1c04040 queA CDS S-adenosylmethionine:tRNA ribosyltransferase- isomerase 46
CP010315.1 514 435005 435031 + 2.0560947959198366 30.762443482554392 1.0398039972927873 0.0 0.0 0.0 5.64305704596117 4.463900438851112 2.6204339838779314 1.703496621672212 0.044237584846156704 0.11900263753055669 gene 434311 435381 + AC789_1c04040 queA CDS S-adenosylmethionine:tRNA ribosyltransferase- isomerase 27
CP010315.1 515 435414 435481 + 0.0 31.332118361860957 23.915491937734107 2.024315520851426 2.6126233659465354 1.0626585691826111 10.157867959262607 2.3856664657889213 1.865703129742467 1.278695644423466 0.10050212704545525 0.2179863805953868 gene 435437 436564 + AC789_1c04050 tgt CDS tRNA-guanine transglycosylase 45
CP010315.1 516 436030 436059 + 9.252426581639265 11.96317246543782 0.0 9.109419843831418 0.0 1.0626585691826111 5.231279576681852 0.6090003383525809 2.4621549476043754 0.24734444066776762 0.4023208341588359 0.6162158189608705 gene 435437 436564 + AC789_1c04050 tgt CDS tRNA-guanine transglycosylase 30
CP010315.1 517 436060 436096 + 0.0 33.61081787908721 17.676667953977383 9.109419843831418 1.3063116829732677 1.0626585691826111 10.460979321508647 2.53108559040569 1.931973675242736 1.310103560333285 0.09508040208848993 0.20827994829956278 gene 435437 436564 + AC789_1c04050 tgt CDS tRNA-guanine transglycosylase 37
CP010315.1 518 436515 436566 + 11.308521377559101 10.823822706824693 28.074707926905255 0.0 0.0 0.0 8.367842001881508 6.217938635363791 2.2464307824050143 2.767919084827936 0.0028207730199500177 0.017164658715524167 gene 435437 436564 + AC789_1c04050 tgt CDS tRNA-guanine transglycosylase 50
CP010315.1 519 436665 436698 + 6.16828438775951 46.71334010313815 2.0796079945855745 6.072946562554279 2.6126233659465354 20.190512814469614 13.972885871408943 0.19815915158454278 1.5627472338375954 0.12680179320997984 0.4495486382100271 0.6649304940578175 gene 436587 436919 + AC789_1c04060 yajC CDS SecYEG protein translocase auxillary subunit 34
CP010315.1 520 436730 436754 + 0.0 4.557399034452502 43.67176788629706 2.024315520851426 0.0 0.0 8.375580406933498 3.7733330076913094 2.3848215258866374 1.5822286769608247 0.056798688020203145 0.1401496787454234 gene 436587 436919 + AC789_1c04060 yajC CDS SecYEG protein translocase auxillary subunit 25
CP010315.1 521 436857 436909 + 5.140236989799591 46.14366522383159 54.06980785922494 3.0364732812771393 0.0 2.1253171383652223 18.41925008208308 4.163060634881905 1.5413384011198266 2.7009387632575184 0.003457203401321803 0.020099036464806826 gene 436587 436919 + AC789_1c04060 yajC CDS SecYEG protein translocase auxillary subunit 53
CP010315.1 522 436957 437022 + 58.59870168371535 164.06636524029008 38.472747899833124 0.0 1.3063116829732677 0.0 43.740687751135304 7.560726470013477 1.4768500034675662 5.119495177073696 1.5317730185434083e-07 8.580286823200535e-06 gene 436947 438794 + AC789_1c04070 secD CDS protein-export membrane protein SecD 66
CP010315.1 523 437025 437089 + 0.0 39.30756667215284 86.30373177530134 2.024315520851426 0.0 2.1253171383652223 21.626821851111806 4.19987986835978 1.6999691909464618 2.4705623435572304 0.0067450401344839195 0.03275748210089861 gene 436947 438794 + AC789_1c04070 secD CDS protein-export membrane protein SecD 65
CP010315.1 524 439684 439706 + 8.224379183679346 16.520571499890323 11.437843970220658 6.072946562554279 0.0 4.250634276730445 7.751062582179175 2.2251342505945737 1.8993635386131729 1.1715157237456835 0.12069577066212747 0.2516363577710661 gene 438805 439776 + AC789_1c04080 secF CDS protein-export membrane protein SecF 23
CP010315.1 525 440534 440583 - 20.560947959198366 39.8772415514594 17.676667953977383 17.206681927237124 35.27041544027823 9.563927122643502 23.359313659132333 0.4315437853914899 1.102827134783065 0.39130682568522224 0.3477852270730464 0.5554253794421518 gene 440429 441313 - AC789_1c04100 tsx CDS nucleoside-specific channel-forming protein tsx precursor 50
CP010315.1 526 440703 440761 - 61.6828438775951 25.635369568795326 5.199019986463936 2.024315520851426 0.0 2.1253171383652223 16.1111443486785 4.2506345060486055 1.6056572598315981 2.6472863246633427 0.004057030975538305 0.02265713014051489 gene 440429 441313 - AC789_1c04100 tsx CDS nucleoside-specific channel-forming protein tsx precursor 59
CP010315.1 527 441200 441236 - 5.140236989799591 18.799271017116574 11.437843970220658 13.158050885534271 1.3063116829732677 3.187975707547834 8.838281708865367 1.4432838868981719 1.7186195481148905 0.8397925465710389 0.20051235661253045 0.36759082436158314 gene 440429 441313 - AC789_1c04100 tsx CDS nucleoside-specific channel-forming protein tsx precursor 37
CP010315.1 528 442706 442750 + 25.70118494899796 6.836098551678754 0.0 2.024315520851426 0.0 7.438609984278279 7.000034834301069 2.5615563431542925 2.3076154423210706 1.1100447224333878 0.13348987766862885 0.27124257013834296 gene 442302 442751 + AC789_1c04120 ybaD CDS regulatory protein YbaD 45
CP010315.1 529 444273 444307 + 47.290180306156245 13.102522224050945 0.0 1.012157760425713 0.0 1.0626585691826111 10.411253143302586 3.9377069637899766 2.012134046564039 1.956980436027155 0.02517488427448543 0.08293446384921188 gene 443947 444417 + AC789_1c04140 ribE CDS riboflavin synthase	beta chain 35
CP010315.1 530 444419 444469 + 1.0280473979599183 8.545123189598442 69.66686781861674 0.0 1.3063116829732677 0.0 13.424391681524728 4.385545102782634 1.8851726536849076 2.32633604896098 0.010000315168045016 0.04399158784592911 gene 444437 444856 + AC789_1c04150 nusB CDS N utilization substance protein B 33
CP010315.1 531 444539 444592 + 0.0 45.57399034452503 17.676667953977383 0.0 0.0 1.0626585691826111 10.71888614461417 4.189260379306854 2.0730941386448087 2.02077672268438 0.02165144174075943 0.07460747735826674 gene 444437 444856 + AC789_1c04150 nusB CDS N utilization substance protein B 54
CP010315.1 532 444613 444639 + 1.0280473979599183 7.975448310291879 34.31353191066198 0.0 1.3063116829732677 0.0 7.437223216981174 4.092773388790764 2.2246364071544837 1.8397493521315695 0.03290252216352209 0.09809279205870015 gene 444437 444856 + AC789_1c04150 nusB CDS N utilization substance protein B 27
CP010315.1 533 444644 444691 + 0.0 27.914069086021577 9.358235975635084 2.024315520851426 0.0 5.313292845913057 7.434985571403524 1.0690265067017686 2.2047346466179483 0.4848776283992497 0.3138815762950927 0.5147071871024035 gene 444437 444856 + AC789_1c04150 nusB CDS N utilization substance protein B 48
CP010315.1 534 444751 444792 + 20.560947959198366 34.18049275839377 1.0398039972927873 0.0 0.0 0.0 9.296874119147487 5.763246875420758 2.2215622247290403 2.5942315777914753 0.0047401303940008375 0.025317246340991917 gene 444437 444856 + AC789_1c04150 nusB CDS N utilization substance protein B 42
CP010315.1 535 444882 444925 + 41.12189591839673 10.823822706824693 0.0 0.0 2.6126233659465354 1.0626585691826111 9.270166760058428 2.366660414657504 2.078471947496191 1.1386540085414558 0.1274237462064258 0.26221321443700707 intergenic NA NA NA NA NA NA NA NA
CP010315.1 536 445764 445791 + 2.0560947959198366 26.20504444810189 0.0 1.012157760425713 11.75680514675941 1.0626585691826111 7.01546012006491 0.1364591749341899 2.0686393008117805 0.06596566877591481 0.4737025791225715 0.6873748504021369 gene 444934 445911 + AC789_1c04160 thiL CDS thiamin-monophosphate kinase 28
CP010315.1 537 446071 446098 + 0.0 8.545123189598442 10.398039972927872 1.012157760425713 11.75680514675941 0.0 5.285354344951906 0.29864383417865 2.4706112243679965 0.1208785223806492 0.45189362703465497 0.6661350602092387 gene 445889 446407 + AC789_1c04170 pgpA CDS phosphatidylglycerophosphatase A 28
CP010315.1 538 446249 446276 + 1.0280473979599183 25.635369568795326 6.238823983756723 0.0 0.0 0.0 5.483706825085328 4.958665024877141 2.6292777189684515 1.8859419030191233 0.029651392002867358 0.0923363771773299 gene 445889 446407 + AC789_1c04170 pgpA CDS phosphatidylglycerophosphatase A 28
CP010315.1 539 448688 448713 - 0.0 0.5696748793065628 41.59215989171149 0.0 0.0 0.0 7.026972461836342 2.6277240424755943 2.6571597361446098 0.9889221211398735 0.16135062325210384 0.3124549212797151 gene 447615 449477 - AC789_1c04190 dxs CDS 1-deoxyxylulose-5-phosphate synthase 26
CP010315.1 540 449997 450031 - 1.0280473979599183 3.9877241551459397 17.676667953977383 4.048631041702852 3.918935048919803 5.313292845913057 5.995549740603159 0.019461322719376287 1.929134063305442 0.01008811315374869 0.4959754933959692 0.7063825558388579 gene 449502 450401 - AC789_1c04200 ispA CDS geranyltranstransferase 35
CP010315.1 541 450120 450147 - 19.53290056123845 11.393497586131257 0.0 2.024315520851426 0.0 1.0626585691826111 5.668895372900624 2.744222330633571 2.383243849195056 1.1514651895820212 0.12477045413424984 0.25842414705892086 gene 449502 450401 - AC789_1c04200 ispA CDS geranyltranstransferase 28
CP010315.1 542 450355 450396 - 0.0 7.405773430985317 49.910591870053786 2.024315520851426 1.3063116829732677 0.0 10.107832084143967 2.480768686032704 2.080510765276115 1.1923844507016856 0.11655526721252422 0.24494489467825148 gene 449502 450401 - AC789_1c04200 ispA CDS geranyltranstransferase 42
CP010315.1 543 450560 450601 - 18.50485316327853 17.65992125850345 19.75627594856296 9.109419843831418 5.225246731893071 17.00253710692178 14.5430423421652 0.9837587785528331 1.3252529686281853 0.7423177324184043 0.22894742528618972 0.4064420350917617 gene 450401 450643 - AC789_1c04210 xseB CDS exonuclease VII	small subunit 42
CP010315.1 544 451192 451238 + 0.0 39.30756667215284 14.55725596209902 1.012157760425713 1.3063116829732677 7.438609984278279 10.603650343654852 1.382743764804823 1.8157429061722623 0.7615305889971848 0.2231701077613669 0.3984909481406623 gene 450849 452297 + AC789_1c04220 thiI CDS thiamine biosynthesis protein ThiI 47
CP010315.1 545 452345 452368 - 13.364616173478938 10.823822706824693 1.0398039972927873 2.024315520851426 1.3063116829732677 6.375951415095668 5.822470249419463 1.4113014305312286 2.0369531302783317 0.6928492411302496 0.2442020833488766 0.42723469052657975 gene 452351 452941 - AC789_1c04230 thiJ CDS 4-methyl-5(B-hydroxyethyl)-thiazole monophosphate biosynthesis enzyme 18
CP010315.1 546 453455 453470 + 13.364616173478938 1.1393497586131256 9.358235975635084 2.024315520851426 15.675740195679213 4.250634276730445 7.635481983498038 0.3716128165322592 1.843802982494917 0.20154692234493318 0.4201354716866084 0.6351945269783877 intergenic NA NA NA NA NA NA NA NA
CP010315.1 547 454373 454411 + 23.645090153078122 25.065694689488765 19.75627594856296 1.012157760425713 1.3063116829732677 0.0 11.79758837242147 5.081158294078636 1.8040228376984584 2.816570936851937 0.002426966128716428 0.015286292506747824 gene 453983 454474 + AC789_1c04250 yajQ CDS protein YajQ 39
CP010315.1 548 454544 454585 + 16.448758367358693 17.090246379196884 17.676667953977383 3.0364732812771393 2.6126233659465354 0.0 9.477461557959439 3.603933770476322 1.806885077302662 1.9945561650530172 0.023045654258215986 0.07762898376850495 intergenic NA NA NA NA NA NA NA NA
CP010315.1 549 455750 455772 - 30.84142193879755 0.0 0.0 0.0 0.0 0.0 5.140236989799591 1.23835157870187 3.247934016631339 0.381273625745098 0.3515001109398367 0.5590504005932941 gene 454602 455966 - AC789_1c04260 yajR CDS transport protein YajR 23
CP010315.1 550 456130 456166 - 30.84142193879755 16.520571499890323 38.472747899833124 6.072946562554279 1.3063116829732677 0.0 15.535666597341423 4.134124170463104 1.5994250830842707 2.584756369139226 0.004872391407016679 0.025818881941050354 gene 456115 457005 - AC789_1c04270 cyoE CDS cytochrome o ubiquinol oxidase C subunit 37
CP010315.1 551 456256 456303 - 4.112189591839673 17.090246379196884 20.796079945855745 1.012157760425713 0.0 4.250634276730445 7.876884659008077 3.2918814799969254 1.9699776848483905 1.6710247559226887 0.04735839405237123 0.1248623759664639 gene 456115 457005 - AC789_1c04270 cyoE CDS cytochrome o ubiquinol oxidase C subunit 48
CP010315.1 552 456766 456836 - 89.4401236225129 97.41440436142224 55.10961185651772 31.37689057319711 31.351480391358425 1.0626585691826111 50.9591948956985 2.5608272060481947 1.0332230033578842 2.478484506951288 0.006597092058175118 0.03232935168108741 gene 456115 457005 - AC789_1c04270 cyoE CDS cytochrome o ubiquinol oxidase C subunit 71
CP010315.1 553 456832 456863 - 16.448758367358693 23.356670051569075 6.238823983756723 2.024315520851426 0.0 0.0 8.011427987255987 4.819317279202535 2.1244415830935233 2.2685101428794505 0.011649065754918274 0.048851115913593444 gene 456115 457005 - AC789_1c04270 cyoE CDS cytochrome o ubiquinol oxidase C subunit 32
CP010315.1 554 457048 457095 - 11.308521377559101 95.70537972350256 37.43294390254034 0.0 0.0 0.0 24.074474167267 7.420655477673825 1.720945734283447 4.311963666166136 8.090551425049106e-06 0.00019172946060358307 gene 457017 457346 - AC789_1c04280 cyoD CDS cytochrome O ubiquinol oxidase protein CyoD 48
CP010315.1 555 457104 457150 - 1.0280473979599183 14.811546861970633 7.27862798104951 0.0 0.0 39.31836705975662 10.406098216789447 1.9673437961904658 2.030115131306578 0.9690799136718357 0.16625265934540223 0.3196497121508911 gene 457017 457346 - AC789_1c04280 cyoD CDS cytochrome O ubiquinol oxidase protein CyoD 47
CP010315.1 556 457347 457408 - 112.0571663776311 214.1977546192676 61.34843584027445 10.121577604257132 3.918935048919803 4.250634276730445 67.6490839611801 4.302726235872532 0.9202988817106679 4.675357453303158 1.4672102311058618e-06 5.375006013948424e-05 gene 457346 457945 - AC789_1c04290 cyoC CDS cytochrome o ubiquinol oxidase	subunit III 62
CP010315.1 557 457449 457482 - 32.897516734717385 27.914069086021577 15.597059959391808 13.158050885534271 15.675740195679213 20.190512814469614 20.905491612635643 0.6016353255051194 1.1583761051477197 0.5193782251131613 0.30174850645889817 0.5003959943965435 gene 457346 457945 - AC789_1c04290 cyoC CDS cytochrome o ubiquinol oxidase	subunit III 34
CP010315.1 558 457593 457613 + 14.392663571438856 5.696748793065629 7.27862798104951 24.291786250217115 1.3063116829732677 9.563927122643502 10.42167756689798 0.17617445397509995 1.55368568759248 0.11339130905433761 0.45486016482176406 0.6687377408666942 intergenic NA NA NA NA NA NA NA NA
CP010315.1 559 458028 458086 - 5.140236989799591 74.05773430985316 24.955295935026893 3.0364732812771393 11.75680514675941 4.250634276730445 20.532863323241106 2.0606597453837296 1.238102442780377 1.66436933987155 0.04801932163620016 0.12598835653965373 gene 457950 459941 - AC789_1c04300 cyoB CDS cytochrome o ubiquinol oxidase	subunit I 59
CP010315.1 560 458358 458390 - 24.67313755103804 3.9877241551459397 11.437843970220658 0.0 1.3063116829732677 10.626585691826113 8.671933841867336 2.380412714156967 1.918413950257314 1.2408232925108191 0.10733551730545911 0.22964742264903762 gene 457950 459941 - AC789_1c04300 cyoB CDS cytochrome o ubiquinol oxidase	subunit I 33
CP010315.1 561 458542 458572 - 0.0 17.65992125850345 9.358235975635084 1.012157760425713 0.0 2.1253171383652223 5.0259386888215785 2.144673211268969 2.4918923501227344 0.8606604579701593 0.19471253868436916 0.36006224830855543 gene 457950 459941 - AC789_1c04300 cyoB CDS cytochrome o ubiquinol oxidase	subunit I 31
CP010315.1 562 458941 458984 - 27.757279744917795 12.532847344744383 14.55725596209902 1.012157760425713 0.0 2.1253171383652223 9.66414299175869 4.336761371345845 1.8394521498472407 2.3576375018540143 0.009195821328942937 0.041376075812465406 gene 457950 459941 - AC789_1c04300 cyoB CDS cytochrome o ubiquinol oxidase	subunit I 44
CP010315.1 563 459009 459065 - 4.112189591839673 33.61081787908721 20.796079945855745 1.012157760425713 0.0 1.0626585691826111 10.098983957731825 4.4341152982219825 1.8932994482477439 2.342004220370831 0.009590249015979782 0.042629764034916744 gene 457950 459941 - AC789_1c04300 cyoB CDS cytochrome o ubiquinol oxidase	subunit I 57
CP010315.1 564 459604 459628 - 26.729232346957875 3.9877241551459397 0.0 0.0 0.0 0.0 5.119492750350636 4.016718207418895 2.909759897751263 1.3804294335498672 0.08372723144305938 0.1889943456121125 gene 457950 459941 - AC789_1c04300 cyoB CDS cytochrome o ubiquinol oxidase	subunit I 25
CP010315.1 565 459641 459685 - 24.67313755103804 1.1393497586131256 5.199019986463936 0.0 0.0 0.0 5.168584549352516 4.928793576543971 2.680060248499788 1.8390607372737058 0.03295312654597249 0.09809279205870015 gene 457950 459941 - AC789_1c04300 cyoB CDS cytochrome o ubiquinol oxidase	subunit I 45
CP010315.1 566 459713 459749 - 0.0 32.47146812047408 7.27862798104951 1.012157760425713 0.0 0.0 6.79370897699155 4.348976281138799 2.4970782207473117 1.741625971106849 0.04078695691605797 0.11268355515851777 gene 457950 459941 - AC789_1c04300 cyoB CDS cytochrome o ubiquinol oxidase	subunit I 37
CP010315.1 567 459786 459832 - 38.03775372451698 46.14366522383159 15.597059959391808 11.133735364682844 14.369428512705944 6.375951415095668 21.942932366704138 1.5884229495495903 1.1374606509782934 1.3964640870727605 0.08128739396896263 0.18431072689763947 gene 457950 459941 - AC789_1c04300 cyoB CDS cytochrome o ubiquinol oxidase	subunit I 47
CP010315.1 568 459841 459893 - 14.392663571438856 39.30756667215284 37.43294390254034 0.0 1.3063116829732677 1.0626585691826111 15.583690733047986 5.380953117819247 1.6604270402736492 3.2407043412954963 0.0005961739026013663 0.0053996248867687014 gene 457950 459941 - AC789_1c04300 cyoB CDS cytochrome o ubiquinol oxidase	subunit I 53
CP010315.1 569 460301 460342 - 1.0280473979599183 6.266423672372191 20.796079945855745 3.0364732812771393 1.3063116829732677 0.0 5.40555599673971 2.3746683381608045 2.302980799639581 1.0311281529279108 0.15124036360934576 0.29787311194909166 gene 459963 460910 - AC789_1c04310 cyoA CDS cytochrome o ubiquinol oxidase	subunit II 42
CP010315.1 570 460610 460665 - 21.588995357158286 92.85700532696974 69.66686781861674 0.0 0.0 1.0626585691826111 30.86258784532123 7.07920293518959 1.5847798439786942 4.466994555796965 3.96630738838821e-06 0.0001109056401576648 gene 459963 460910 - AC789_1c04310 cyoA CDS cytochrome o ubiquinol oxidase	subunit II 56
CP010315.1 571 460698 460735 - 41.12189591839673 15.381221741277196 6.238823983756723 0.0 0.0 0.0 10.456990273905108 6.322631887447724 2.105713306953493 3.002608126457248 0.001338384326150964 0.009761266913019801 gene 459963 460910 - AC789_1c04310 cyoA CDS cytochrome o ubiquinol oxidase	subunit II 38
CP010315.1 572 460800 460858 - 124.39373515315012 183.43531113671324 112.29883170762102 12.145893125108557 0.0 0.0 72.04562852043216 6.691475939565271 1.2747366495403707 5.249300662986354 7.633885506691962e-08 4.7821262619827715e-06 gene 459963 460910 - AC789_1c04310 cyoA CDS cytochrome o ubiquinol oxidase	subunit II 59
CP010315.1 573 460902 460932 - 1.0280473979599183 20.50829565503626 15.597059959391808 0.0 0.0 1.0626585691826111 6.3660102635951 4.40273441636047 2.3302333379838864 1.889396372712489 0.029419368287210576 0.09181399425366117 gene 459963 460910 - AC789_1c04310 cyoA CDS cytochrome o ubiquinol oxidase	subunit II 9
CP010315.1 574 461710 461736 - 10.280473979599183 7.405773430985317 10.398039972927872 0.0 1.3063116829732677 1.0626585691826111 5.075542939278042 3.85132581600001 2.3308141919051755 1.6523521391690126 0.04923139309087603 0.1279636177444095 gene 461370 462845 - AC789_1c04320 ampG CDS AmpG muropeptide MFS transporter 27
CP010315.1 575 463422 463448 - 19.53290056123845 3.9877241551459397 9.358235975635084 10.121577604257132 0.0 1.0626585691826111 7.343849477576536 2.6138473315505877 1.9921092161976774 1.3121004161306058 0.09474312780543229 0.20765370648106815 gene 462889 463569 - AC789_1c04330 yajG CDS lipoprotein YajG precursor 27
CP010315.1 576 463841 463881 + 27.757279744917795 5.127073913759065 15.597059959391808 0.0 3.918935048919803 0.0 8.733391444498078 5.029351550051391 2.148570795416126 2.3407893101690083 0.009621511468620714 0.04272056822962857 gene 463772 464089 + AC789_1c04340 bolA CDS BolA transcriptional regulator 41
CP010315.1 577 463989 464034 + 0.0 3.418049275839377 27.03490392961247 1.012157760425713 1.3063116829732677 1.0626585691826111 5.639013536338906 1.4214624750513698 2.2570460966375903 0.6297888541882144 0.2644163694674554 0.4545306704246984 gene 463772 464089 + AC789_1c04340 bolA CDS BolA transcriptional regulator 46
CP010315.1 578 464295 464353 + 50.374322500036 51.27073913759065 37.43294390254034 0.0 1.3063116829732677 0.0 23.39738620385671 6.8861583423788515 1.6860503920868055 4.084194858408669 2.2114952405747945e-05 0.00043062874792975693 intergenic NA NA NA NA NA NA NA NA
CP010315.1 579 464388 464435 + 40.093848520436815 67.22163575817441 13.517451964806234 2.024315520851426 1.3063116829732677 1.0626585691826111 20.871037002737463 4.566225874398179 1.3889598611482916 3.2875146374807067 0.0005053796722234743 0.004765429558037218 gene 464433 465731 + AC789_1c04360 tig CDS trigger factor 3
CP010315.1 580 464606 464656 + 0.0 46.14366522383159 15.597059959391808 2.024315520851426 2.6126233659465354 1.0626585691826111 11.240053773200662 2.3881842676302516 1.7956600526359874 1.3299757179118912 0.09176313593915882 0.20297203447564413 gene 464433 465731 + AC789_1c04360 tig CDS trigger factor 51
CP010315.1 581 464674 464702 + 69.90722306127445 12.532847344744383 46.79117987817543 0.0 2.6126233659465354 0.0 21.97397894169013 6.1814738660940804 1.7318283887254207 3.5693339515259246 0.00017894498681809097 0.0021603314181957 gene 464433 465731 + AC789_1c04360 tig CDS trigger factor 29
CP010315.1 582 464739 464819 + 71.96331785719428 263.75946911893857 120.61726368596332 1.012157760425713 2.6126233659465354 1.0626585691826111 76.8379150596085 6.564401349989861 1.0985080012877544 5.9757428642254515 1.1452201682549488e-09 1.5424206966113735e-07 gene 464433 465731 + AC789_1c04360 tig CDS trigger factor 81
CP010315.1 583 464801 464859 + 57.570654285755424 197.10750824007073 109.17941971574265 1.012157760425713 2.6126233659465354 4.250634276730445 61.95549960744525 5.519192075097956 1.0282652309661364 5.367479040317486 3.992239177808964e-08 2.906422053682364e-06 gene 464433 465731 + AC789_1c04360 tig CDS trigger factor 59
CP010315.1 584 464919 464987 + 415.331148775807 333.25980439433926 98.78137974281478 3.0364732812771393 1.3063116829732677 0.0 141.9525196462019 7.760500960768127 1.0881960020970964 7.131528645402688 4.963014503095586e-13 3.1352355517009293e-10 gene 464433 465731 + AC789_1c04360 tig CDS trigger factor 69
CP010315.1 585 465002 465042 + 19.53290056123845 46.71334010313815 13.517451964806234 1.012157760425713 13.063116829732676 0.0 15.639827869890205 3.8156124245624734 1.6021600440554238 2.381542617243349 0.00862014788132377 0.039333379463002485 gene 464433 465731 + AC789_1c04360 tig CDS trigger factor 41
CP010315.1 586 465150 465205 + 3.084142193879755 88.29960629251724 21.83588394314853 2.024315520851426 1.3063116829732677 4.250634276730445 20.13348231835011 2.9017487594222438 1.4103462628178072 2.0574725767165027 0.019820395082791667 0.07040378578639098 gene 464433 465731 + AC789_1c04360 tig CDS trigger factor 56
CP010315.1 587 465252 465294 + 26.729232346957875 3.418049275839377 10.398039972927872 0.0 13.063116829732676 10.626585691826113 10.705837352880652 0.7140705331532013 1.7927487852146935 0.39831042644811315 0.34520068788698705 0.5522918651582835 gene 464433 465731 + AC789_1c04360 tig CDS trigger factor 43
CP010315.1 588 465292 465330 + 26.729232346957875 28.48374396532814 22.875687940441317 0.0 13.063116829732676 10.626585691826113 16.963061129047688 2.3845997982246163 1.4611135440918792 1.6320427716702253 0.051335238082920696 0.13119546456296083 gene 464433 465731 + AC789_1c04360 tig CDS trigger factor 39
CP010315.1 589 465409 465433 + 1.0280473979599183 14.811546861970633 45.751375880882634 8.097262083405704 0.0 11.689244261008724 13.562912747537936 1.6762475492729367 1.6812986818307796 0.9969956958793648 0.15938329956947447 0.31013157809316716 gene 464433 465731 + AC789_1c04360 tig CDS trigger factor 25
CP010315.1 590 465489 465528 + 0.0 10.25414782751813 33.27372791336919 1.012157760425713 0.0 0.0 7.423338916885506 4.549502666374737 2.422215474539321 1.878240278041326 0.030174151201619898 0.09320998312702233 gene 464433 465731 + AC789_1c04360 tig CDS trigger factor 40
CP010315.1 591 465622 465669 + 41.12189591839673 64.94293624094816 3.1194119918783616 0.0 1.3063116829732677 0.0 18.415092639032753 5.8804782775034035 1.7193823008948403 3.420110974995468 0.00031297797243493676 0.003319127290350031 gene 464433 465731 + AC789_1c04360 tig CDS trigger factor 48
CP010315.1 592 465691 465721 + 24.67313755103804 27.914069086021577 22.875687940441317 0.0 0.0 0.0 12.577149096250155 6.927169354765124 1.991911132474924 3.4776498016546578 0.0002529151574798572 0.0028112893914645476 gene 464433 465731 + AC789_1c04360 tig CDS trigger factor 31
CP010315.1 593 465969 466007 + 0.0 10.25414782751813 18.71647195127017 4.048631041702852 2.6126233659465354 0.0 5.938645697739615 1.8068805442818763 2.396179733385141 0.7540672008477646 0.22540443547320704 0.4014752574518374 gene 465977 466600 + AC789_1c04370 clpP CDS ATP-dependent Clp protease proteolytic subunit 31
CP010315.1 594 466052 466110 + 20.560947959198366 15.381221741277196 1.0398039972927873 1.012157760425713 0.0 0.0 6.332355243032343 4.406567476274731 2.316112978227586 1.9025701758499158 0.028548326921975623 0.08994114224424367 gene 465977 466600 + AC789_1c04370 clpP CDS ATP-dependent Clp protease proteolytic subunit 59
CP010315.1 595 466442 466477 + 15.420710969398774 21.647645413649386 16.636863956684596 8.097262083405704 0.0 12.751902830191336 12.425730875554965 1.948845330691019 1.6110937532929581 1.2096411687449729 0.11320830681062083 0.23948594956456204 gene 465977 466600 + AC789_1c04370 clpP CDS ATP-dependent Clp protease proteolytic subunit 36
CP010315.1 596 466494 466517 + 1.0280473979599183 48.42236474105784 5.199019986463936 0.0 1.3063116829732677 10.626585691826113 11.097054916713512 2.1535847639580052 1.8391740192820754 1.170952145571663 0.12080900654025387 0.2518074753293246 gene 465977 466600 + AC789_1c04370 clpP CDS ATP-dependent Clp protease proteolytic subunit 24
CP010315.1 597 466686 466724 + 28.785327142877712 4.557399034452502 20.796079945855745 12.145893125108557 0.0 0.0 11.047449874715753 3.8655952954221675 1.8844891081571657 2.051269640503424 0.020120347647787806 0.07100110451605819 intergenic NA NA NA NA NA NA NA NA
CP010315.1 598 467059 467088 + 11.308521377559101 1.7090246379196885 24.955295935026893 1.012157760425713 0.0 2.1253171383652223 6.85171947488277 3.3282653151786032 2.0279174103723188 1.6412233053256073 0.05037553483066025 0.12982194968466845 gene 466726 468000 + AC789_1c04380 clpX CDS ATP-dependent specificity component of ClpP serine protease	chaperone 30
CP010315.1 599 467170 467210 + 0.0 25.065694689488765 22.875687940441317 0.0 3.918935048919803 5.313292845913057 9.528935087460491 1.878478826700812 1.8822571821624456 0.9979926465429698 0.1591414622081269 0.3098848568924996 gene 466726 468000 + AC789_1c04380 clpX CDS ATP-dependent specificity component of ClpP serine protease	chaperone 41
CP010315.1 600 467357 467413 + 0.0 11.96317246543782 25.99509993231968 0.0 0.0 2.1253171383652223 6.6805982560204535 3.440854469547948 2.4055962386833967 1.4303541110586193 0.07630770585353254 0.1754816650547514 gene 466726 468000 + AC789_1c04380 clpX CDS ATP-dependent specificity component of ClpP serine protease	chaperone 57
CP010315.1 601 467466 467517 + 38.03775372451698 25.065694689488765 28.074707926905255 0.0 1.3063116829732677 9.563927122643502 17.00806585775463 4.1071161242281296 1.5556433943866144 2.6401398540618324 0.004143591048154758 0.022981715346697733 gene 466726 468000 + AC789_1c04380 clpX CDS ATP-dependent specificity component of ClpP serine protease	chaperone 52
CP010315.1 602 467635 467680 + 17.476805765318613 23.92634493087564 37.43294390254034 1.012157760425713 0.0 0.0 13.30804205986005 6.065795355731808 1.898934763509187 3.194314766518024 0.0007008160061966927 0.006069409808356689 gene 466726 468000 + AC789_1c04380 clpX CDS ATP-dependent specificity component of ClpP serine protease	chaperone 46
CP010315.1 603 467735 467790 + 55.51455948983559 68.9306603960941 60.30863184298166 2.024315520851426 9.144181780812874 2.1253171383652223 33.007944361490146 4.107868571497054 1.1236526851622084 3.655816984857781 0.0001281821047501646 0.0016897872569104082 gene 466726 468000 + AC789_1c04380 clpX CDS ATP-dependent specificity component of ClpP serine protease	chaperone 56
CP010315.1 604 468068 468107 + 0.0 1.1393497586131256 25.99509993231968 3.0364732812771393 0.0 0.0 5.028487162034991 2.1264617116660958 2.8004859955602712 0.7593188164615946 0.2238309320922756 0.39937685189615346 intergenic NA NA NA NA NA NA NA NA
CP010315.1 605 468157 468213 + 1.0280473979599183 27.914069086021577 5.199019986463936 16.19452416681141 0.0 1.0626585691826111 8.566386534406575 2.0299687266382076 2.0549122652586025 0.9878615067698494 0.16161023984250325 0.31265797179010507 gene 468188 470542 + AC789_1c04390 lon CDS DNA-binding	ATP-dependent protease La; heat shock K-protein 26
CP010315.1 606 468357 468395 + 32.897516734717385 19.9386207757297 4.159215989171149 4.048631041702852 0.0 0.0 10.173997423553514 4.488354921051797 1.9362739915574965 2.3180370859815467 0.010223652803929246 0.04473055674529087 gene 468188 470542 + AC789_1c04390 lon CDS DNA-binding	ATP-dependent protease La; heat shock K-protein 39
CP010315.1 607 468480 468528 + 14.392663571438856 13.102522224050945 31.194119918783617 1.012157760425713 0.0 0.0 9.950243912449855 5.615530222318159 2.0425704750443 2.749246741264273 0.0029866201392543855 0.017904211680500513 gene 468188 470542 + AC789_1c04390 lon CDS DNA-binding	ATP-dependent protease La; heat shock K-protein 49
CP010315.1 608 468887 468939 + 1.0280473979599183 27.344394206715016 11.437843970220658 1.012157760425713 5.225246731893071 0.0 7.6746150112023965 2.714885669820616 2.0153511860754523 1.3471030203462386 0.08897352776786814 0.19845296105220606 gene 468188 470542 + AC789_1c04390 lon CDS DNA-binding	ATP-dependent protease La; heat shock K-protein 53
CP010315.1 609 469395 469440 + 15.420710969398774 3.9877241551459397 15.597059959391808 0.0 9.144181780812874 1.0626585691826111 7.535389238988667 3.216962508759991 2.04798027577147 1.5707976032865687 0.0581148344843916 0.14252252260611695 gene 468188 470542 + AC789_1c04390 lon CDS DNA-binding	ATP-dependent protease La; heat shock K-protein 46
CP010315.1 610 469579 469622 + 0.0 7.975448310291879 27.03490392961247 0.0 2.6126233659465354 0.0 6.270495934308481 2.604673564524557 2.4819321895077926 1.049453959917054 0.14698461722404416 0.290909304870806 gene 468188 470542 + AC789_1c04390 lon CDS DNA-binding	ATP-dependent protease La; heat shock K-protein 44
CP010315.1 611 469984 470020 + 32.897516734717385 12.532847344744383 18.71647195127017 1.012157760425713 2.6126233659465354 2.1253171383652223 11.6494890492449 3.4169808427395014 1.5715293549762595 2.1743029055865906 0.014841197178971399 0.057938026281771915 gene 468188 470542 + AC789_1c04390 lon CDS DNA-binding	ATP-dependent protease La; heat shock K-protein 37
CP010315.1 612 470437 470468 + 23.645090153078122 7.405773430985317 0.0 2.024315520851426 0.0 0.0 5.512529850819144 3.1074813329957145 2.572955646643722 1.2077477266462995 0.11357215694698901 0.2401299320483041 gene 468188 470542 + AC789_1c04390 lon CDS DNA-binding	ATP-dependent protease La; heat shock K-protein 32
CP010315.1 613 470478 470534 + 14.392663571438856 54.11911353412347 30.15431592149083 5.060788802128566 0.0 3.187975707547834 17.81914292278826 3.6554681884002296 1.4737784921008024 2.4803375866813813 0.0065629022741513846 0.03225961878188403 gene 468188 470542 + AC789_1c04390 lon CDS DNA-binding	ATP-dependent protease La; heat shock K-protein 57
CP010315.1 614 470562 470597 + 19.53290056123845 17.090246379196884 8.318431978342298 0.0 0.0 0.0 7.4902631531296056 6.107677481138185 2.327813054977704 2.6237834984548125 0.0043479520867396645 0.023885656568962087 intergenic NA NA NA NA NA NA NA NA
CP010315.1 615 470629 470684 + 107.94497678579143 125.89814832675039 151.81138360474694 1.012157760425713 19.594675244599017 8.50126855346089 69.12710171262906 4.256131308419759 0.989512188893287 4.301241921213724 8.492175364020425e-06 0.0001994920613856077 intergenic NA NA NA NA NA NA NA NA
CP010315.1 616 470746 470812 + 13.364616173478938 118.49237489576507 72.7862798104951 0.0 84.91025939326241 0.0 48.25892171216692 4.65599921733719 1.3738671777112297 3.388973324986023 0.00035077417408657414 0.0036155690061142926 gene 470751 471023 + AC789_1c04400 hupB CDS DNA-binding protein HU 62
CP010315.1 617 470827 470910 + 161.40344147970717 572.5232537030956 272.4286472907103 20.243155208514263 310.9021805476377 43.56900133648706 230.17827992769202 2.1695834544121757 0.7104853623825689 3.0536638321957983 0.001130326233249457 0.008568636295392928 gene 470751 471023 + AC789_1c04400 hupB CDS DNA-binding protein HU 84
CP010315.1 618 470920 470945 + 0.0 6.266423672372191 12.477647967513446 0.0 0.0 14.877219968556558 5.603548601407033 1.348680199796962 2.56388503022069 0.5260299053584601 0.299433714427481 0.49747611971391326 gene 470751 471023 + AC789_1c04400 hupB CDS DNA-binding protein HU 26
CP010315.1 619 471032 471063 + 7.196331785719428 64.3732613616416 33.27372791336919 1.012157760425713 2.6126233659465354 2.1253171383652223 18.432236554244614 3.889990298483876 1.3964389720250552 2.785650054468747 0.0026710254241792404 0.016401638641939543 intergenic NA NA NA NA NA NA NA NA
CP010315.1 620 472181 472230 + 13.364616173478938 7.975448310291879 23.915491937734107 1.012157760425713 9.144181780812874 2.1253171383652223 9.589535516851456 2.3604211105702633 1.6713725002151762 1.412265135549602 0.07893595399067538 0.18039633602902935 gene 471215 473086 + AC789_1c04410 ppiD CDS peptidyl-prolyl cis-trans isomerase D 50
CP010315.1 621 472710 472750 + 7.196331785719428 30.762443482554392 28.074707926905255 18.218839687662836 1.3063116829732677 27.629122798747893 18.864626227427177 0.6885930575491022 1.3646109034747513 0.5046076180365525 0.30691722907153196 0.5068332787281016 gene 471215 473086 + AC789_1c04410 ppiD CDS peptidyl-prolyl cis-trans isomerase D 41
CP010315.1 622 477436 477485 + 14.392663571438856 19.9386207757297 28.074707926905255 6.072946562554279 2.6126233659465354 2.1253171383652223 12.202813223489974 2.6084854186146558 1.4819738425807998 1.760142685158383 0.03919180847770676 0.10981588221509998 gene 476712 477530 + AC789_1c04460 cof CDS thiamin pyrimidine pyrophosphate hydrolase 50
CP010315.1 623 477657 477703 + 0.0 2.8483743965328143 24.955295935026893 0.0 0.0 2.1253171383652223 4.988164578320822 2.5720070557792303 2.672020435898413 0.9625701290396174 0.16788164697429442 0.3215576177291475 gene 477683 478141 + AC789_1c04470 ybaO CDS transcriptional regulator YbaO 21
CP010315.1 624 480866 480905 + 28.785327142877712 3.418049275839377 0.0 1.012157760425713 6.531558414866338 1.0626585691826111 6.801625193865292 0.05772875864531679 2.1597828169581796 0.026728964686653773 0.4893379554510878 0.7002550058438535 gene 479936 481717 + AC789_1c04490 mdlB CDS multidrug resistance-like ATP-binding protein MdlB 40
CP010315.1 625 485811 485862 + 1161.6935596947078 326.99338072196707 952.4604615201931 225.71118057493402 461.1280240895635 489.8856003931838 602.9787011657583 0.9431795188795821 0.6923751139035191 1.3622377522526206 0.08656143258971208 0.19425241231809587 intergenic NA NA NA NA NA NA NA NA
CP010315.1 626 487958 487992 + 27.757279744917795 22.21732029295595 10.398039972927872 3.0364732812771393 3.918935048919803 5.313292845913057 12.106890197818602 2.2241421863254462 1.462055176986338 1.5212436721505687 0.0640993498767682 0.15325054625862833 intergenic NA NA NA NA NA NA NA NA
CP010315.1 627 488501 488546 - 16.448758367358693 11.393497586131257 17.676667953977383 0.0 0.0 1.0626585691826111 7.7635970794416576 5.331605462438127 2.1678796999326875 2.459364079383036 0.006959169476183608 0.03349055994507966 gene 488243 488551 - AC789_1c04580 AC789_1c04580 CDS membrane protein 46
CP010315.1 628 489084 489107 - 20.560947959198366 4.557399034452502 12.477647967513446 7.085104322979992 7.837870097839606 19.127854245287004 11.941137271211819 0.024231146054158093 1.4416453679069288 0.016807979683199338 0.4932949019652381 0.7039879833953404 gene 488667 489218 - AC789_1c04590 maa CDS maltose O-acetyltransferase 24
CP010315.1 629 489403 489460 - 28.785327142877712 36.45919227562002 13.517451964806234 1.012157760425713 10.450493463786142 8.50126855346089 16.454315193496118 2.2262908484987944 1.3679759008040124 1.6274342604941483 0.05182245003360479 0.13210637814560264 gene 489390 489608 - AC789_1c04600 hha CDS hemolysin expression modulating protein Hha 58
CP010315.1 630 489635 489680 - 0.0 13.102522224050945 33.27372791336919 0.0 0.0 2.1253171383652223 8.083594545964226 3.6717740191240322 2.2510598085741913 1.6311312587690476 0.05143131308691487 0.1313951184295328 gene 489634 490008 - AC789_1c04610 ybaJ CDS cytoplasmic protein YbaJ 46
CP010315.1 631 490609 490644 - 28.785327142877712 2.278699517226251 0.0 0.0 0.0 0.0 5.177337776683994 3.5385348029075754 2.9046696476046763 1.2182228040374965 0.11156965805091842 0.23701219945043947 gene 490554 493703 - AC789_1c04620 acrB CDS acridine efflux pump 36
CP010315.1 632 491531 491557 - 25.70118494899796 23.356670051569075 10.398039972927872 7.085104322979992 58.784025733797044 12.751902830191336 23.012821310077214 0.021134646343562057 1.1783538465818857 0.017935738407328546 0.49284505923415184 0.7035295749286664 gene 490554 493703 - AC789_1c04620 acrB CDS acridine efflux pump 27
CP010315.1 633 493717 493748 - 1.0280473979599183 7.975448310291879 60.30863184298166 1.012157760425713 1.3063116829732677 0.0 11.93843283243874 3.397436281640902 1.830154396730001 1.8563659370549375 0.03170070824651526 0.09598105033349187 gene 493726 494919 - AC789_1c04630 acrA CDS acriflavine resistance protein A precursor 23
CP010315.1 634 494586 494608 - 25.70118494899796 10.25414782751813 3.1194119918783616 1.012157760425713 1.3063116829732677 0.0 6.8988690352989055 3.8785605946154296 2.0803465604019724 1.864381958487724 0.031134042317285986 0.0949586454402909 gene 493726 494919 - AC789_1c04630 acrA CDS acriflavine resistance protein A precursor 23
CP010315.1 635 495322 495386 - 31.86946933675747 1.1393497586131256 19.75627594856296 8.097262083405704 1.3063116829732677 2.1253171383652223 10.715664324779624 1.8341618198239222 1.6237008070383243 1.1296180995127327 0.12931859051678257 0.2652343984685584 intergenic NA NA NA NA NA NA NA NA
CP010315.1 636 500219 500252 + 15.420710969398774 1.7090246379196885 23.915491937734107 0.0 1.3063116829732677 0.0 7.05858987133764 5.058223543476881 2.293112709387672 2.2058329373733985 0.013697849589802422 0.05474397751493243 gene 500182 500559 + AC789_1c04680 ybaN CDS inner membrane protein YbaN 34
CP010315.1 637 502583 502617 + 19.53290056123845 14.811546861970633 34.31353191066198 2.024315520851426 15.675740195679213 0.0 14.393005841733617 3.1698299427748244 1.6153545441239388 1.9623122083665727 0.02486307336014806 0.08214165814528065 gene 501392 503323 + AC789_1c04700 dnaX CDS DNA polymerase III	subunit tau 35
CP010315.1 638 503354 503404 + 0.0 23.356670051569075 32.23392391607641 0.0 2.6126233659465354 1.0626585691826111 9.877645983795771 3.0502456261983872 1.9346546679802978 1.5766357049047528 0.05743968611875783 0.14133582540590006 gene 503376 503705 + AC789_1c04710 ybaB CDS cytoplasmic protein YbaB 29
CP010315.1 639 503444 503477 + 29.813374540837632 0.0 9.358235975635084 1.012157760425713 0.0 0.0 6.697294712816405 3.7769037767799576 2.4294240811287433 1.5546498473107901 0.06001474256179448 0.14563937977233068 gene 503376 503705 + AC789_1c04710 ybaB CDS cytoplasmic protein YbaB 34
CP010315.1 640 503565 503614 + 1.0280473979599183 21.647645413649386 33.27372791336919 0.0 2.6126233659465354 3.187975707547834 10.291669966412144 3.046646521531703 1.7541895453700025 1.736782965998745 0.041212743417808874 0.11354932818251398 gene 503376 503705 + AC789_1c04710 ybaB CDS cytoplasmic protein YbaB 50
CP010315.1 641 503639 503672 + 24.67313755103804 5.696748793065629 23.915491937734107 0.0 0.0 1.0626585691826111 9.224672808503398 5.36775226646731 2.0526439220968444 2.61504307136913 0.004460810209438014 0.02431754268110437 gene 503376 503705 + AC789_1c04710 ybaB CDS cytoplasmic protein YbaB 34
CP010315.1 642 503893 503923 + 0.0 26.20504444810189 5.199019986463936 2.024315520851426 0.0 0.0 5.571396659236209 3.9776319621400553 2.7212553226761806 1.4616900990489596 0.07191307581897559 0.1673760269853519 gene 503705 504310 + AC789_1c04720 recR CDS recombination and repair protein RecR 31
CP010315.1 643 505250 505294 + 49.34627510207608 11.393497586131257 8.318431978342298 0.0 0.0 0.0 11.509700777758272 6.40259498715932 2.048497085528578 3.1255084678371636 0.000887489798417302 0.007232346960069122 gene 504420 506294 + AC789_1c04730 htpG CDS heat shock protein HtpG 45
CP010315.1 644 505403 505432 + 18.50485316327853 0.5696748793065628 15.597059959391808 9.109419843831418 0.0 0.0 7.296834640968053 2.620128087309692 2.163358900348616 1.2111388854098455 0.11292109024784334 0.23925415057494026 gene 504420 506294 + AC789_1c04730 htpG CDS heat shock protein HtpG 30
CP010315.1 645 506003 506027 + 1.0280473979599183 9.684472948211567 6.238823983756723 8.097262083405704 1.3063116829732677 4.250634276730445 5.1009253955062706 0.2639887075022442 2.099388031082874 0.1257455523198718 0.4499666712426094 0.6651144449079068 gene 504420 506294 + AC789_1c04730 htpG CDS heat shock protein HtpG 25
CP010315.1 646 506139 506189 + 2.0560947959198366 17.65992125850345 11.437843970220658 1.012157760425713 1.3063116829732677 2.1253171383652223 5.932941101068025 2.4443648599208423 2.0049514539794204 1.219164112462312 0.11139095500608434 0.23679746126316284 gene 504420 506294 + AC789_1c04730 htpG CDS heat shock protein HtpG 51
CP010315.1 647 506499 506539 + 43.17799071431657 10.823822706824693 5.199019986463936 1.012157760425713 1.3063116829732677 2.1253171383652223 10.6074366648949 3.216340492889113 1.6888496957876644 1.9044563296019308 0.02842538949690114 0.08965869341313744 gene 506475 507119 + AC789_1c04740 adk CDS adenylate kinase 41
CP010315.1 648 506578 506599 + 30.84142193879755 1.1393497586131256 0.0 0.0 0.0 0.0 5.330128616235112 2.9487564167877283 2.897267811999359 1.017771434375215 0.15439329514238045 0.3024611437686246 gene 506475 507119 + AC789_1c04740 adk CDS adenylate kinase 22
CP010315.1 649 506796 506856 + 23.645090153078122 72.91838455124004 34.31353191066198 2.024315520851426 0.0 1.0626585691826111 22.327330117502363 5.278757056529112 1.4856459689328396 3.5531729408729302 0.0001903070772422084 0.0022644050465338715 gene 506475 507119 + AC789_1c04740 adk CDS adenylate kinase 61
CP010315.1 650 506885 506940 + 18.50485316327853 21.647645413649386 38.472747899833124 0.0 0.0 1.0626585691826111 13.281317507657274 6.048015461275772 1.8581411560103684 3.2548740668666527 0.0005672132833071037 0.005220558704333377 gene 506475 507119 + AC789_1c04740 adk CDS adenylate kinase 56
CP010315.1 651 506979 507022 + 0.0 33.61081787908721 23.915491937734107 0.0 0.0 0.0 9.587718302803552 5.480944519867776 2.352209140221191 2.33012635915205 0.009899736822388304 0.043644175265531854 gene 506475 507119 + AC789_1c04740 adk CDS adenylate kinase 44
CP010315.1 652 507074 507113 + 0.0 11.96317246543782 17.676667953977383 0.0 1.3063116829732677 1.0626585691826111 5.33480177859518 2.640607807768363 2.412022896857696 1.0947689639300107 0.13680893330787203 0.2758439941771666 gene 506475 507119 + AC789_1c04740 adk CDS adenylate kinase 40
CP010315.1 653 507666 507710 + 47.290180306156245 8.545123189598442 27.03490392961247 0.0 0.0 0.0 13.811701237561193 6.805499743638803 1.947563825452937 3.494365450157237 0.0002375950326859008 0.002685322320468202 gene 507355 508317 + AC789_1c04750 hemH CDS ferrochelatase 45
CP010315.1 654 507902 507944 + 129.53397214294972 5.696748793065629 0.0 0.0 0.0 0.0 22.538453489335893 5.032633684805589 1.825452631823467 2.756923733363834 0.0029173979436088312 0.01761994976255827 gene 507355 508317 + AC789_1c04750 hemH CDS ferrochelatase 43
CP010315.1 655 510689 510710 - 191.2168160205448 136.72197103357507 119.57745968867053 12.145893125108557 1.3063116829732677 6.375951415095668 77.89073382766132 4.72722839584931 0.9114426673187566 5.186534013988691 1.0712195436704115e-07 6.365092009118085e-06 intergenic NA NA NA NA NA NA NA NA
CP010315.1 656 510926 510947 - 7.196331785719428 3.418049275839377 20.796079945855745 0.0 73.15345424650299 0.0 17.427319208986255 3.8142058119494124 1.9131781097704919 1.993649097525463 0.02309520790299497 0.07769874065949307 gene 510862 512538 - AC789_1c04780 ybaL CDS transport protein YbaL 22
CP010315.1 657 516512 516588 + 137.75835132662905 86.59058165459754 240.19472337463384 0.0 0.0 0.0 77.42394272597674 9.43517715177547 1.4672960401239525 6.43031596471726 6.366948465082648e-11 1.4292030707314688e-08 intergenic NA NA NA NA NA NA NA NA
CP010315.1 658 520167 520205 - 17.476805765318613 1.1393497586131256 14.55725596209902 0.0 1.3063116829732677 1.0626585691826111 5.923730289697773 3.5576466437033596 2.2216786323114723 1.6013327004013733 0.05465162499472713 0.1363506580989163 gene 518074 520578 - AC789_1c04840 copA CDS copper-transporting P-type ATPase 39
CP010315.1 659 520470 520497 - 1.0280473979599183 15.381221741277196 9.358235975635084 2.024315520851426 3.918935048919803 1.0626585691826111 5.462235708971006 1.495287611265033 2.0517376189442693 0.7287908538882472 0.23306480354905307 0.41203165116602447 gene 518074 520578 - AC789_1c04840 copA CDS copper-transporting P-type ATPase 28
CP010315.1 660 520543 520573 - 15.420710969398774 0.5696748793065628 20.796079945855745 0.0 0.0 1.0626585691826111 6.308187393957282 4.26405586663361 2.3314441542724467 1.8289333067745115 0.033704799961291346 0.09929991960901452 gene 518074 520578 - AC789_1c04840 copA CDS copper-transporting P-type ATPase 31
CP010315.1 661 523065 523085 + 11.308521377559101 3.9877241551459397 7.27862798104951 7.085104322979992 0.0 15.939878537739169 7.599976062412285 0.9304205822752529 1.8986067461908702 0.490054396015359 0.31204770369074963 0.5130534066174869 gene 521775 523067 + AC789_1c04860 ybaT CDS transport protein YbaT 3
CP010315.1 662 523132 523169 + 22.617042755118202 7.975448310291879 2.0796079945855745 0.0 0.0 0.0 5.445349843332609 5.26344651484012 2.6104638153026847 2.016287865775232 0.021884941512373347 0.0750646062654877 intergenic NA NA NA NA NA NA NA NA
CP010315.1 663 524868 524902 - 12.33656877551902 5.127073913759065 10.398039972927872 9.109419843831418 3.918935048919803 10.626585691826113 8.586103874463882 0.26226575315361417 1.6022670458577088 0.16368417101983196 0.434989889584057 0.649919283224595 gene 524055 524972 - AC789_1c04890 ybbK CDS protease YbbK 35
CP010315.1 664 527437 527480 - 0.0 3.418049275839377 30.15431592149083 0.0 0.0 0.0 5.5953941995550345 3.9168431547079803 2.8161877780957867 1.3908316715146105 0.08213823829981123 0.18576806091287193 gene 526623 527513 - AC789_1c04930 ybbN CDS thioredoxin-like protein YbbN 44
CP010315.1 665 527659 527683 - 16.448758367358693 2.8483743965328143 6.238823983756723 2.024315520851426 9.144181780812874 0.0 6.117409008218755 2.3476070593649085 2.151574588710495 1.091111166530323 0.137611984950519 0.2769030005939104 gene 527538 528308 - AC789_1c04940 ybbO CDS oxidoreductase YbbO 25
CP010315.1 666 528165 528207 - 15.420710969398774 8.545123189598442 23.915491937734107 5.060788802128566 0.0 5.313292845913057 9.709234624128824 2.7433115582729246 1.746596848055616 1.5706610036121917 0.05813070591631747 0.14252252260611695 gene 527538 528308 - AC789_1c04940 ybbO CDS oxidoreductase YbbO 43
CP010315.1 667 532091 532122 + 25.70118494899796 9.684472948211567 13.517451964806234 2.024315520851426 0.0 2.1253171383652223 8.842123753538734 3.7936560190656854 1.8459029412944026 2.0551763227623767 0.019930988593440994 0.07057945610148847 intergenic NA NA NA NA NA NA NA NA
CP010315.1 668 532589 532624 + 1.0280473979599183 15.381221741277196 34.31353191066198 6.072946562554279 1.3063116829732677 3.187975707547834 10.215005833829078 1.9388730673923178 1.7235002723854438 1.124962437463838 0.13030247592913535 0.2666601473595817 intergenic NA NA NA NA NA NA NA NA
CP010315.1 669 536013 536055 + 70.93527045923436 12.532847344744383 35.353335907954765 6.072946562554279 2.6126233659465354 2.1253171383652223 21.605390129799925 3.3161314662409995 1.250541244459992 2.6517569739756723 0.004003707699629733 0.02242131803236859 gene 535619 536434 + AC789_1c05030 allR CDS repressor of allantoin and glyoxylate utilization operons 43
CP010315.1 670 536214 536235 + 3.084142193879755 18.22959613781001 7.27862798104951 2.024315520851426 1.3063116829732677 0.0 5.320498919427328 3.2944538231859606 2.2762553932969816 1.4473129126403503 0.07390465211260709 0.171026200951311 gene 535619 536434 + AC789_1c05030 allR CDS repressor of allantoin and glyoxylate utilization operons 22
CP010315.1 671 536323 536347 + 21.588995357158286 2.278699517226251 9.358235975635084 0.0 0.0 2.1253171383652223 5.891874664730807 3.9903724730085335 2.340616448552575 1.7048382597995324 0.044112296868857835 0.11888376102262257 gene 535619 536434 + AC789_1c05030 allR CDS repressor of allantoin and glyoxylate utilization operons 25
CP010315.1 672 544893 544923 + 8.224379183679346 2.278699517226251 5.199019986463936 18.218839687662836 0.0 5.313292845913057 6.539038536824238 0.4579465290324389 2.0078724834041517 0.2280755042053444 0.4097937715327697 0.6234080323336431 gene 544496 545641 + AC789_1c05100 glxK CDS glycerate kinase 1 31
CP010315.1 673 549906 549931 + 0.0 0.5696748793065628 24.955295935026893 0.0 0.0 34.00507421384356 9.921674171362836 0.1628069452882915 2.1218300292001144 0.07672949437409288 0.46941937029142716 0.6830337094370504 gene 549288 550955 + AC789_1c05140 fdrA CDS FdrA 26
CP010315.1 674 556148 556195 - 42.149943316356655 7.405773430985317 9.358235975635084 0.0 1.3063116829732677 0.0 10.036710734325053 5.329679379810907 2.039232455264335 2.613571280729763 0.004480069547717185 0.024363016160903476 gene 555770 556492 - AC789_1c05200 lpxH CDS UDP-2	3-diacylglucosamine hydrolase 48
CP010315.1 675 556423 556470 - 2.0560947959198366 15.381221741277196 19.75627594856296 0.0 1.3063116829732677 1.0626585691826111 6.593760456319312 3.766892912235808 2.1002917718409138 1.793509341292192 0.036445759164770365 0.10496014961172818 gene 555770 556492 - AC789_1c05200 lpxH CDS UDP-2	3-diacylglucosamine hydrolase 48
CP010315.1 676 556568 556627 - 58.59870168371535 97.41440436142224 66.54745582673839 9.109419843831418 7.837870097839606 5.313292845913057 40.80352410991001 3.314906637871226 0.969938359884808 3.4176467031007123 0.0003158252109393907 0.0033405543581167753 gene 556495 556989 - AC789_1c05210 ppiB CDS peptidyl-prolyl cis-trans isomerase B 60
CP010315.1 677 556645 556696 - 75.04746005107404 71.20935991332036 70.70667181590953 0.0 1.3063116829732677 0.0 36.37830057721287 7.534447248997265 1.5718920909865164 4.7932344034307475 8.205684153538913e-07 3.527134768337657e-05 gene 556495 556989 - AC789_1c05210 ppiB CDS peptidyl-prolyl cis-trans isomerase B 52
CP010315.1 678 559355 559394 - 0.0 18.22959613781001 11.437843970220658 2.024315520851426 2.6126233659465354 2.1253171383652223 6.071616022198976 1.1745394495588226 2.1319376409003725 0.5509257996227245 0.2908422703615631 0.48761335825555846 gene 559213 559425 - AC789_1c05240 ybcJ CDS RNA-binding protein YbcJ 40
CP010315.1 679 570354 570377 - 14.392663571438856 5.696748793065629 6.238823983756723 21.255312968939975 0.0 17.00253710692178 10.764347737353827 0.2714460880218336 1.6832569724181896 0.16126241712925776 0.43594336128746713 0.650694182224607 gene 570085 570909 - AC789_1c05370 AC789_1c05370 CDS hypothetical protein encoded by prophage 24
CP010315.1 680 572214 572283 - 16.448758367358693 65.51261112025472 63.42804383486002 0.0 0.0 3.187975707547834 24.762898171670212 5.98306844471072 1.537767363614979 3.8907500485936577 4.996741743147093e-05 0.0007979974313512186 gene 572270 573355 - AC789_1c05400 AC789_1c05400 CDS hypothetical protein 14
CP010315.1 681 572288 572318 - 16.448758367358693 33.61081787908721 0.0 0.0 0.0 2.1253171383652223 8.697482230801853 5.071232308739322 2.4200558015609563 2.0955022216712256 0.018063185582378773 0.06624410050167284 gene 572270 573355 - AC789_1c05400 AC789_1c05400 CDS hypothetical protein 31
CP010315.1 682 572570 572629 - 58.59870168371535 63.233911603028474 25.99509993231968 0.0 0.0 0.0 24.63795220317725 7.805956328876878 1.7070438423381629 4.572791943167052 2.4063398500716396e-06 7.904728588792244e-05 gene 572270 573355 - AC789_1c05400 AC789_1c05400 CDS hypothetical protein 60
CP010315.1 683 573315 573366 - 0.0 90.57830580974348 28.074707926905255 0.0 14.369428512705944 6.375951415095668 23.233065610741725 2.034497937323491 1.3865955126470595 1.467261302064625 0.07115249323363387 0.16622818670742853 gene 572270 573355 - AC789_1c05400 AC789_1c05400 CDS hypothetical protein 41
CP010315.1 684 573762 573808 - 0.0 4.557399034452502 22.875687940441317 1.012157760425713 1.3063116829732677 0.0 4.958592736382133 2.006125239447359 2.53731281309554 0.790649552192925 0.21457426113796907 0.38791378171273555 gene 573590 574351 - AC789_1c05410 AC789_1c05410 CDS phage-related repressor protein 47
CP010315.1 685 574045 574097 - 18.50485316327853 26.77471932740845 16.636863956684596 1.012157760425713 16.98205187865248 2.1253171383652223 13.672660537469165 2.5073320486655533 1.4962726050220119 1.675718742861477 0.04689664839814444 0.12423909342116422 gene 573590 574351 - AC789_1c05410 AC789_1c05410 CDS phage-related repressor protein 53
CP010315.1 686 574204 574236 - 13.364616173478938 15.381221741277196 9.358235975635084 0.0 0.0 0.0 6.350678981731869 5.919286136281559 2.458619090930455 2.4075653516712214 0.008029643843759971 0.0373346098397148 gene 573590 574351 - AC789_1c05410 AC789_1c05410 CDS phage-related repressor protein 33
CP010315.1 687 574234 574294 - 33.9255641326773 23.356670051569075 43.67176788629706 0.0 0.0 0.0 16.82566701175724 7.313357095342155 1.85028710912219 3.9525525845617255 3.866096507770269e-05 0.0006441634201915783 gene 573590 574351 - AC789_1c05410 AC789_1c05410 CDS phage-related repressor protein 61
CP010315.1 688 575202 575225 - 15.420710969398774 10.25414782751813 22.875687940441317 1.012157760425713 0.0 0.0 8.260450749630655 5.382169977608217 2.136362690523507 2.5193147219254883 0.005879175238480261 0.029823989392441297 intergenic NA NA NA NA NA NA NA NA
CP010315.1 689 577475 577499 + 6.16828438775951 6.836098551678754 6.238823983756723 6.072946562554279 0.0 15.939878537739169 6.876005337248072 0.711031079595128 1.9838366179502989 0.35841211577683535 0.36001746301436777 0.5683338774407318 gene 577407 577796 + AC789_1c05470 AC789_1c05470 CDS bacteriophage crossover junction endodeoxyribonuclease 25
CP010315.1 690 582339 582366 - 3.084142193879755 1.7090246379196885 22.875687940441317 0.0 1.3063116829732677 6.375951415095668 5.891852978384949 2.070740929736032 2.1738796142415437 0.9525554755517148 0.1704076727516039 0.3252395851454207 intergenic NA NA NA NA NA NA NA NA
CP010315.1 691 582759 582795 + 37.00970632655706 51.27073913759065 33.27372791336919 2.024315520851426 3.918935048919803 0.0 21.249570657881357 4.751700189578492 1.410676660541679 3.3683836434593806 0.00037805152216309734 0.00382357240375468 intergenic NA NA NA NA NA NA NA NA
CP010315.1 692 582898 582962 + 35.98165892859714 32.47146812047408 88.38333976988692 0.0 0.0 1.0626585691826111 26.31652089802346 6.959496446398203 1.5935406190819081 4.367316630063563 6.289115961801654e-06 0.0001583250656925831 intergenic NA NA NA NA NA NA NA NA
CP010315.1 693 583168 583236 + 128.50592474498978 37.02886715492658 249.55295935026894 0.0 6.531558414866338 0.0 70.26988494417527 7.114006730104182 1.3980329522489887 5.0885830113374775 1.803744324647414e-07 9.782589186225337e-06 intergenic NA NA NA NA NA NA NA NA
CP010315.1 694 585980 586007 - 17.476805765318613 12.532847344744383 0.0 0.0 1.3063116829732677 0.0 5.219327465506044 3.423497105172468 2.6532812729545823 1.2902880444937546 0.09847533316832813 0.2143224258909937 gene 585718 586011 - AC789_1c05610 AC789_1c05610 CDS lambdoid prophage DLP12 precursor Bor-like protein 28
CP010315.1 695 586651 586693 + 47.290180306156245 18.22959613781001 38.472747899833124 9.109419843831418 9.144181780812874 17.00253710692178 23.208110512560907 1.5131495590508217 1.1248263982237892 1.345229416237237 0.08927557971951433 0.19901681647266078 gene 586492 586818 + AC789_1c05620 AC789_1c05620 CDS TonB-like membrane protein encoded within prophage 43
CP010315.1 696 593901 593925 + 0.0 0.0 40.5523558944187 0.0 0.0 0.0 6.758725982403117 1.3764061365356408 2.9453882423041384 0.46730889896501265 0.3201394452731082 0.5226357287377753 gene 593715 594740 + AC789_1c05710 AC789_1c05710 CDS major head protein 25
CP010315.1 697 594152 594170 + 12.33656877551902 2.278699517226251 4.159215989171149 9.109419843831418 1.3063116829732677 6.375951415095668 5.927694537302796 0.18761614159558965 1.9030701373426937 0.09858603627586891 0.4607334787213601 0.6747349114801217 gene 593715 594740 + AC789_1c05710 AC789_1c05710 CDS major head protein 19
CP010315.1 698 595074 595095 + 3.084142193879755 8.545123189598442 4.159215989171149 8.097262083405704 7.837870097839606 1.0626585691826111 5.464378687179544 0.16559931033288608 1.9807699405295032 0.08360350535641597 0.4666858399125068 0.680464709487318 gene 594782 595177 + AC789_1c05720 AC789_1c05720 CDS Prophage DNA packaging protein 22
CP010315.1 699 598409 598433 - 39.0658011224769 9.114798068905005 12.477647967513446 6.072946562554279 66.62189583163665 9.563927122643502 23.819502779288296 0.12066360836230894 1.2696542163383113 0.09503659091551978 0.46214288154637023 0.6760638352237903 intergenic NA NA NA NA NA NA NA NA
CP010315.1 700 611830 611859 + 0.0 10.823822706824693 10.398039972927872 8.097262083405704 7.837870097839606 0.0 6.192832476832979 0.4096181966168576 2.337657255997103 0.1752259427963657 0.43045105014003865 0.6457892358892637 intergenic NA NA NA NA NA NA NA NA
CP010315.1 701 614824 614862 - 28.785327142877712 0.0 7.27862798104951 1.012157760425713 0.0 1.0626585691826111 6.356461908922591 2.4935401352992392 2.280290257094326 1.093518742862432 0.1370830521553856 0.276086549786723 gene 614187 615140 - AC789_1c05920 ompT1 CDS protease 7 39
CP010315.1 702 615135 615171 - 34.953611530637225 2.278699517226251 5.199019986463936 0.0 0.0 0.0 7.071888505721235 5.333935498524616 2.3986136668619533 2.223757653104208 0.013082376974015469 0.05296527471293538 gene 614187 615140 - AC789_1c05920 ompT1 CDS protease 7 6
CP010315.1 703 624824 624851 - 1.0280473979599183 10.25414782751813 6.238823983756723 1.012157760425713 2.6126233659465354 9.563927122643502 5.11828790970842 0.45306572753088514 2.078440758228142 0.21798346945289934 0.4137209956016915 0.6276101680978542 gene 624619 624840 - AC789_1c06000 AC789_1c06000 CDS hypothetical protein 17
CP010315.1 704 625275 625321 - 4.112189591839673 7.975448310291879 19.75627594856296 1.012157760425713 6.531558414866338 1.0626585691826111 6.741714765861529 2.094004076686926 1.9111958415566825 1.0956512311063553 0.13661571632411237 0.2758439941771666 gene 624867 627584 - AC789_1c06010 AC789_1c06010 CDS member of the Rhs family protein 47
CP010315.1 705 629922 629951 - 24.67313755103804 1.1393497586131256 1.0398039972927873 4.048631041702852 0.0 0.0 5.1501537247744675 2.4395691623496787 2.4482991773076757 0.9964342531995631 0.15951959853941583 0.31022415577502555 gene 629749 630210 - AC789_1c06030 AC789_1c06030 CDS hypothetical protein 30
CP010315.1 706 634355 634375 - 10.280473979599183 10.823822706824693 1.0398039972927873 9.109419843831418 2.6126233659465354 3.187975707547834 6.175686600173742 0.2625744065042866 1.9093245655761917 0.13752214329523774 0.4453090456035227 0.6607679760415106 gene 634314 634997 - AC789_1c06060 cusR CDS transcriptional regulatory protein CusR 21
CP010315.1 707 634719 634743 - 23.645090153078122 5.696748793065629 0.0 0.0 10.450493463786142 1.0626585691826111 6.809165163185417 0.13968625880033309 2.3186426320134736 0.06024484190521059 0.47598031593691476 0.6887013309017382 gene 634314 634997 - AC789_1c06060 cusR CDS transcriptional regulatory protein CusR 25
CP010315.1 708 644370 644414 - 57.570654285755424 0.0 7.27862798104951 0.0 0.0 0.0 10.808213711134156 4.7796972259627415 2.2623149543077425 2.1127461571438473 0.017311250178549408 0.06464347166751787 gene 644187 644840 - AC789_1c06140 nfnB CDS oxygen-insensitive NAD(P)H nitroreductase 45
CP010315.1 709 647187 647209 - 12.33656877551902 71.20935991332036 39.51255189712592 0.0 0.0 0.0 20.50974676432755 7.336145123245964 1.7747656707337296 4.133585207456165 1.7857390010049018e-05 0.0003598642610254517 intergenic NA NA NA NA NA NA NA NA
CP010315.1 710 652993 653009 + 8.224379183679346 2.8483743965328143 4.159215989171149 3.0364732812771393 7.837870097839606 3.187975707547834 4.882381442674649 0.12907341628626293 2.0379734616895577 0.06333419875804278 0.4747501918730429 0.6882770542744995 gene 652224 656105 + AC789_1c06230 entF CDS enterobactin synthetase component F 17
CP010315.1 711 660238 660260 - 31.86946933675747 2.8483743965328143 9.358235975635084 0.0 0.0 0.0 7.346013284820895 5.657688517391492 2.3548619952127283 2.402556297945774 0.00814046414504027 0.03767521966394218 gene 659252 660268 - AC789_1c06270 fepD CDS ferric enterobactin transport system permease 23
CP010315.1 712 661058 661084 + 9.252426581639265 2.278699517226251 2.0796079945855745 17.206681927237124 0.0 0.0 5.136236003448036 1.9641268823726616 2.4547595978927705 0.8001300347531869 0.21181773057323328 0.38406105770481763 gene 660367 661617 + AC789_1c06280 entS CDS enterobactin exporter 27
CP010315.1 713 665651 665675 + 1.0280473979599183 6.266423672372191 12.477647967513446 1.012157760425713 7.837870097839606 3.187975707547834 5.301687100609785 0.5694673819824891 2.043933677143547 0.2786134346483959 0.39027075073148254 0.6027895393777062 gene 664137 665747 + AC789_1c06310 entE CDS enterobactin synthetase component E 25
CP010315.1 714 667560 667614 + 22.617042755118202 0.0 18.71647195127017 1.012157760425713 15.675740195679213 2.1253171383652223 10.024454966809753 1.9690561690061144 1.9800537806741525 0.9944458015356059 0.16000293963082765 0.3108403621861052 gene 667367 667780 + AC789_1c06340 ybdB CDS esterase 55
CP010315.1 715 667969 668024 + 102.80473979599184 21.647645413649386 310.9013951905434 20.243155208514263 2.6126233659465354 0.0 76.36825982910757 4.259865309678692 1.1554011753460716 3.6869144679576387 0.00011349480390110716 0.0015433046956364138 gene 667961 670066 + AC789_1c06350 cstA CDS carbon starvation protein A 56
CP010315.1 716 668038 668108 + 54.486512091875674 76.90610870638598 79.02510379425183 10.121577604257132 9.144181780812874 11.689244261008724 40.22878803976537 2.7503109821789247 0.9479317090376489 2.9013809285597922 0.001857609718349249 0.012516815768585739 gene 667961 670066 + AC789_1c06350 cstA CDS carbon starvation protein A 71
CP010315.1 717 668789 668809 + 2.0560947959198366 5.696748793065629 23.915491937734107 1.012157760425713 0.0 0.0 5.446748881190881 4.367456521806704 2.4720115239786944 1.7667622013255413 0.038634030709258076 0.10862964584603846 gene 667961 670066 + AC789_1c06350 cstA CDS carbon starvation protein A 21
CP010315.1 718 669404 669438 + 31.86946933675747 7.405773430985317 1.0398039972927873 0.0 0.0 0.0 6.7191744608392625 5.187750381068701 2.463017048061228 2.1062584139043032 0.017590955770128997 0.06523750049491162 gene 667961 670066 + AC789_1c06350 cstA CDS carbon starvation protein A 35
CP010315.1 719 669942 669984 + 0.0 9.684472948211567 34.31353191066198 4.048631041702852 5.225246731893071 1.0626585691826111 9.055756866942014 0.8027291052289973 1.9275664845142866 0.4164469094466908 0.3385415043086111 0.5451881020960315 gene 667961 670066 + AC789_1c06350 cstA CDS carbon starvation protein A 43
CP010315.1 720 670067 670101 + 39.0658011224769 3.9877241551459397 31.194119918783617 0.0 1.3063116829732677 0.0 12.592326146563288 5.828706473945336 1.9556928362845127 2.9803793140741353 0.0014394582690432627 0.010268216412616953 intergenic NA NA NA NA NA NA NA NA
CP010315.1 721 676765 676817 - 9.252426581639265 14.24187198266407 1.0398039972927873 5.060788802128566 0.0 1.0626585691826111 5.10959165548455 1.9501857081221943 2.307572732162185 0.8451242645317962 0.1990207309919059 0.36568588611768793 gene 676669 677415 - AC789_1c06450 dsbG CDS disulfide interchange protein DsbG 53
CP010315.1 722 677763 677802 + 0.0 35.3198425170069 6.238823983756723 0.0 0.0 4.250634276730445 7.634883462915678 2.1022732500459327 2.33017843280834 0.9021941068745817 0.18347688239227353 0.3439287141294276 gene 677786 678349 + AC789_1c06460 ahpC CDS alkyl hydroperoxide reductase	subunit C 17
CP010315.1 723 677920 677981 + 221.03019056138245 382.82151889401024 160.12981558308923 24.291786250217115 22.20729861054555 4.250634276730445 135.78854069599583 4.107054258017714 0.7697505461517763 5.335565240648626 4.7623686781537206e-08 3.3758509901894923e-06 gene 677786 678349 + AC789_1c06460 ahpC CDS alkyl hydroperoxide reductase	subunit C 62
CP010315.1 724 678029 678070 + 20.560947959198366 18.22959613781001 72.7862798104951 0.0 9.144181780812874 0.0 20.120167614719392 5.421211340076389 1.6895075948315206 3.208752275906163 0.0006665614948655935 0.005823225340550119 gene 677786 678349 + AC789_1c06460 ahpC CDS alkyl hydroperoxide reductase	subunit C 42
CP010315.1 725 678080 678109 + 35.98165892859714 18.22959613781001 30.15431592149083 0.0 9.144181780812874 1.0626585691826111 15.762068556315578 4.227993553815891 1.6002793073594692 2.642034758789867 0.004120479899623627 0.022913237495357782 gene 677786 678349 + AC789_1c06460 ahpC CDS alkyl hydroperoxide reductase	subunit C 30
CP010315.1 726 678115 678170 + 28.785327142877712 99.12342899934193 47.83098387546821 13.158050885534271 11.75680514675941 8.50126855346089 34.8593107672404 2.2379565623085775 1.0114459485250127 2.212630902889255 0.0134615513445562 0.05412079423649684 gene 677786 678349 + AC789_1c06460 ahpC CDS alkyl hydroperoxide reductase	subunit C 56
CP010315.1 727 678206 678240 + 40.093848520436815 48.9920396203644 38.472747899833124 5.060788802128566 5.225246731893071 4.250634276730445 23.68255097523107 3.1300001978427368 1.1480163527117488 2.7264421717071454 0.0032010584913482764 0.018854047863400454 gene 677786 678349 + AC789_1c06460 ahpC CDS alkyl hydroperoxide reductase	subunit C 35
CP010315.1 728 678276 678335 + 10.280473979599183 161.2179908437573 144.53275562369743 18.218839687662836 2.6126233659465354 18.06519567610439 59.154646529461274 2.7305272992474023 1.1016385541777445 2.4786054272450997 0.006594856255074459 0.03232935168108741 gene 677786 678349 + AC789_1c06460 ahpC CDS alkyl hydroperoxide reductase	subunit C 60
CP010315.1 729 678337 678383 + 2.0560947959198366 3.418049275839377 53.03000386193215 1.012157760425713 0.0 1.0626585691826111 10.09649404388328 3.6332109871071587 1.901089503138654 1.9111204291585497 0.027994553188004246 0.08892452213532323 gene 677786 678349 + AC789_1c06460 ahpC CDS alkyl hydroperoxide reductase	subunit C 13
CP010315.1 730 678515 678562 + 41.12189591839673 6.836098551678754 0.0 0.0 0.0 0.0 7.992999078345914 4.629572146569029 2.478517138425267 1.867879820072756 0.030889412144953995 0.09440897864726673 gene 678490 680085 + AC789_1c06470 ahpF CDS alkyl hydroperoxide reductase	subunit F 48
CP010315.1 731 678857 678897 + 0.0 28.48374396532814 0.0 0.0 0.0 1.0626585691826111 4.924400422418459 0.6792836063549269 3.0620945307095004 0.22183626257858668 0.4122206746154054 0.626216634298829 gene 678490 680085 + AC789_1c06470 ahpF CDS alkyl hydroperoxide reductase	subunit F 41
CP010315.1 732 678915 678941 + 22.617042755118202 2.8483743965328143 9.358235975635084 2.024315520851426 0.0 1.0626585691826111 6.318437869553357 3.3908177637476555 2.087070041902822 1.6246784706162434 0.052115543548800485 0.13256081442173645 gene 678490 680085 + AC789_1c06470 ahpF CDS alkyl hydroperoxide reductase	subunit F 27
CP010315.1 733 679052 679097 + 0.0 17.090246379196884 11.437843970220658 2.024315520851426 14.369428512705944 0.0 7.486972397162486 0.569780448544018 2.1648837697652965 0.2631921660190515 0.39620123431222815 0.6095232779153368 gene 678490 680085 + AC789_1c06470 ahpF CDS alkyl hydroperoxide reductase	subunit F 46
CP010315.1 734 679129 679169 + 28.785327142877712 5.696748793065629 0.0 0.0 0.0 1.0626585691826111 5.924122417520992 4.005197812035383 2.6015443900227964 1.5395462123943566 0.061835502555133565 0.14901126215766888 gene 678490 680085 + AC789_1c06470 ahpF CDS alkyl hydroperoxide reductase	subunit F 41
CP010315.1 735 679289 679325 + 32.897516734717385 21.077970534342825 0.0 10.121577604257132 10.450493463786142 6.375951415095668 13.487251625366525 0.003492272700838383 1.5891223340872862 0.0021976109868496515 0.49912328076715606 0.7094837698996285 gene 678490 680085 + AC789_1c06470 ahpF CDS alkyl hydroperoxide reductase	subunit F 37
CP010315.1 736 680318 680344 - 1.0280473979599183 18.799271017116574 3.1194119918783616 1.012157760425713 20.900986927572283 1.0626585691826111 7.6537556106892435 0.4298643872746116 1.8493997947162728 0.23243453822301285 0.40810026287284074 0.6216509376579502 gene 680206 680634 - AC789_1c06480 uspG CDS universal stress protein G 27
CP010315.1 737 681409 681435 - 56.54260688779551 27.344394206715016 57.189219851103296 100.2036182821456 2.6126233659465354 141.3335897012873 64.20434204916555 0.06339085612541036 0.9845786471545452 0.06438374050525204 0.4743323381803629 0.6880415768866475 intergenic NA NA NA NA NA NA NA NA
CP010315.1 738 682365 682400 - 38.03775372451698 9.684472948211567 0.0 3.0364732812771393 1.3063116829732677 0.0 8.677501939496493 2.5003749901576846 2.0076918137219204 1.2453978110925368 0.10649277875810545 0.22850986328843603 gene 682324 682734 - AC789_1c06500 rnk CDS regulator of nucleoside diphosphate kinase 36
CP010315.1 739 686624 686640 + 28.785327142877712 2.278699517226251 17.676667953977383 0.0 1.3063116829732677 2.1253171383652223 8.69538723923664 3.517368382659114 1.929232820497971 1.8231953890102366 0.03413690159883317 0.09996374133818041 intergenic NA NA NA NA NA NA NA NA
CP010315.1 740 687227 687250 - 31.86946933675747 3.418049275839377 11.437843970220658 12.145893125108557 3.918935048919803 11.689244261008724 12.41323916964243 0.40777162721840027 1.4228054828333023 0.28659689053656484 0.38721049779757005 0.5995493452198052 gene 686806 688338 - AC789_1c06550 citF CDS citrate lyase alpha chain 24
CP010315.1 741 687817 687866 - 37.00970632655706 1.1393497586131256 0.0 0.0 2.6126233659465354 1.0626585691826111 6.970723003383222 0.006936285543722088 2.3850910164775754 0.0029081848431788356 0.49883980374223447 0.7092055689727299 gene 686806 688338 - AC789_1c06550 citF CDS citrate lyase alpha chain 50
CP010315.1 742 693402 693448 - 15.420710969398774 14.24187198266407 29.11451192419804 0.0 10.450493463786142 1.0626585691826111 11.715041151538273 3.817139999631887 1.7504070959280438 2.1807155652600274 0.01460223052191729 0.057254063487439895 gene 693351 694736 - AC789_1c06610 dcuC CDS anaerobic C4-dicarboxylate transporter DcuC 47
CP010315.1 743 693565 693600 - 27.757279744917795 2.278699517226251 0.0 2.024315520851426 2.6126233659465354 1.0626585691826111 5.95592945302077 0.3568768142048546 2.212981286843125 0.16126517486912356 0.43594227532146446 0.650694182224607 gene 693351 694736 - AC789_1c06610 dcuC CDS anaerobic C4-dicarboxylate transporter DcuC 36
CP010315.1 744 694609 694654 - 32.897516734717385 23.356670051569075 6.238823983756723 30.364732812771393 15.675740195679213 0.0 18.088913963082298 1.3136213286003104 1.4071832202771468 0.933511222754341 0.17527803934840053 0.332181481232276 gene 693351 694736 - AC789_1c06610 dcuC CDS anaerobic C4-dicarboxylate transporter DcuC 46
CP010315.1 745 695619 695642 + 24.67313755103804 2.278699517226251 7.27862798104951 5.060788802128566 0.0 2.1253171383652223 6.902761831634598 2.374827277512809 1.9735226497971758 1.2033443232875367 0.11442155186552337 0.24160976237922505 gene 695325 695885 + AC789_1c06620 crcA CDS prphospholipid:lipid A palmitoyltransferase 24
CP010315.1 746 696042 696087 + 16.448758367358693 45.57399034452503 11.437843970220658 0.0 0.0 0.0 12.243432113684063 6.656127761823844 2.010505291508034 3.3106740827482404 0.0004653577034381422 0.004471528658125597 gene 696060 696269 + AC789_1c06630 cspE CDS cold shock-like protein CspE 28
CP010315.1 747 696099 696132 + 16.448758367358693 29.623093723941267 53.03000386193215 0.0 0.0 0.0 16.516975992205353 7.18063529519746 1.8601586071821077 3.8602274383877218 5.6640768156086956e-05 0.0008904942557769234 gene 696060 696269 + AC789_1c06630 cspE CDS cold shock-like protein CspE 34
CP010315.1 748 696138 696187 + 41.12189591839673 109.37757682686006 87.34353577259412 16.19452416681141 1.3063116829732677 2.1253171383652223 42.911526917666805 4.277583545502746 1.1490053535963876 3.7228578022843033 9.84902361301898e-05 0.0013914328639301815 gene 696060 696269 + AC789_1c06630 cspE CDS cold shock-like protein CspE 50
CP010315.1 749 696193 696238 + 74.01941265311412 110.51692658547319 90.46294776447249 3.0364732812771393 0.0 4.250634276730445 47.04773242684456 5.378749318860536 1.1363645796313901 4.733295471604083 1.1045177482862454e-06 4.3539550848298295e-05 gene 696060 696269 + AC789_1c06630 cspE CDS cold shock-like protein CspE 46
CP010315.1 750 696240 696308 + 173.7400102552262 303.0670357910914 192.36373949916563 0.0 9.144181780812874 0.0 113.05249455438269 7.366121039244745 1.1407134747882977 6.457468244259854 5.323454187293328e-11 1.2291095225004966e-08 gene 696060 696269 + AC789_1c06630 cspE CDS cold shock-like protein CspE 30
CP010315.1 751 697771 697817 + 28.785327142877712 10.823822706824693 69.66686781861674 1.012157760425713 1.3063116829732677 1.0626585691826111 18.77619094681679 4.700838933167317 1.4849895854366295 3.1655703038382828 0.0007738962665225625 0.006532046368726859 gene 697716 697919 + AC789_1c06660 tatE CDS sec-independent protein translocase 47
CP010315.1 752 697819 697865 + 27.757279744917795 24.4960198101822 21.83588394314853 1.012157760425713 0.0 1.0626585691826111 12.693999971309475 5.199218336308625 1.7657303862427998 2.9445142796527133 0.0016173100987090547 0.011354893924993805 gene 697716 697919 + AC789_1c06660 tatE CDS sec-independent protein translocase 47
CP010315.1 753 697909 697937 + 11.308521377559101 19.368945896423135 8.318431978342298 0.0 18.288363561625747 2.1253171383652223 9.901596658719251 2.281956934621832 1.8038083843370314 1.2650772412617088 0.10292182018410068 0.2225016663744563 gene 697716 697919 + AC789_1c06660 tatE CDS sec-independent protein translocase 11
CP010315.1 754 698421 698469 - 46.26213290819633 48.42236474105784 13.517451964806234 0.0 0.0 1.0626585691826111 18.210768030540503 6.438480105093887 1.7775393036813973 3.6221309378416464 0.00014609307590153506 0.0018591781832445744 gene 698020 698985 - AC789_1c06670 lipA CDS lipoyl synthase LipA 49
CP010315.1 755 698477 698504 - 22.617042755118202 18.799271017116574 6.238823983756723 0.0 0.0 1.0626585691826111 8.119632720862352 5.350559373426278 2.170909748410596 2.4646622814898786 0.006857122245362168 0.03320096157266129 gene 698020 698985 - AC789_1c06670 lipA CDS lipoyl synthase LipA 28
CP010315.1 756 698570 698597 + 14.392663571438856 3.9877241551459397 16.636863956684596 1.012157760425713 20.900986927572283 0.0 9.488399395211232 3.026793459628485 1.9443923140261687 1.5566783708175822 0.05977343319956556 0.14527191389043287 intergenic NA NA NA NA NA NA NA NA
CP010315.1 757 700738 700770 - 18.50485316327853 10.25414782751813 3.1194119918783616 2.024315520851426 0.0 0.0 5.650454750587741 4.167991451973611 2.350626395952615 1.7731407505464054 0.038102693468672476 0.1076977495349221 gene 700406 701047 - AC789_1c06690 lipB CDS lipoyltransferase LipB 33
CP010315.1 758 701132 701174 - 2.0560947959198366 47.28301498244471 13.517451964806234 1.012157760425713 0.0 0.0 10.64478658393275 5.201519327081939 2.0323995791383616 2.559299549396251 0.005244166143251925 0.02750039364284154 gene 701148 701411 - AC789_1c06700 ybeD CDS protein YbeD 27
CP010315.1 759 701387 701427 - 12.33656877551902 28.48374396532814 29.11451192419804 7.085104322979992 0.0 0.0 12.836654831337533 5.194429976113816 1.9026080480732532 2.7301629368035885 0.003165151487592865 0.01866977311769193 gene 701148 701411 - AC789_1c06700 ybeD CDS protein YbeD 25
CP010315.1 760 704767 704790 - 23.645090153078122 0.0 9.358235975635084 4.048631041702852 0.0 0.0 6.175326195069343 2.5715208726563437 2.448756456239054 1.050133371207457 0.1468283988639965 0.29072053004263887 gene 703972 705084 - AC789_1c06730 rodA CDS rod shape-determining protein RodA 24
CP010315.1 761 704861 704910 - 34.953611530637225 0.0 1.0398039972927873 0.0 0.0 0.0 5.9989025879883355 2.8305348894032236 2.80146932099675 1.0103751157253908 0.15615780265979173 0.30518183904112434 gene 703972 705084 - AC789_1c06730 rodA CDS rod shape-determining protein RodA 50
CP010315.1 762 707180 707228 - 8.224379183679346 1.7090246379196885 29.11451192419804 2.024315520851426 1.3063116829732677 0.0 7.063090491603628 2.849523638307358 2.0758767685931008 1.3726843912023674 0.0849252418404252 0.19127114808040024 gene 707019 707486 - AC789_1c06750 ybeA CDS cytoplasmic protein YbeA 49
CP010315.1 763 707508 707534 - 19.53290056123845 9.684472948211567 10.398039972927872 0.0 0.0 0.0 6.602568913729648 5.943356592531389 2.426331029736959 2.4495242074102785 0.007152254704444022 0.03419756887746577 gene 707490 707807 - AC789_1c06760 ybeB CDS protein YbeB 27
CP010315.1 764 707547 707592 - 0.0 29.623093723941267 31.194119918783617 1.012157760425713 1.3063116829732677 2.1253171383652223 10.876833370748182 2.7846157358537185 1.7839918713789524 1.5608903720515974 0.05927480968476397 0.14442953923003707 gene 707490 707807 - AC789_1c06760 ybeB CDS protein YbeB 46
CP010315.1 765 707673 707715 - 0.0 26.20504444810189 25.99509993231968 1.012157760425713 0.0 0.0 8.868717023474547 5.16015275302163 2.3330366345103424 2.211775278918688 0.013491098022641033 0.054185667555150197 gene 707490 707807 - AC789_1c06760 ybeB CDS protein YbeB 43
CP010315.1 766 708275 708305 - 28.785327142877712 8.545123189598442 0.0 2.024315520851426 1.3063116829732677 1.0626585691826111 6.953956017580577 1.9183536074220953 2.052685447972615 0.9345580002609772 0.17500806611570718 0.33182547683740726 gene 708067 708678 - AC789_1c06770 cobC CDS alpha-ribazole phosphatase 31
CP010315.1 767 708659 708687 - 28.785327142877712 6.266423672372191 2.0796079945855745 0.0 0.0 1.0626585691826111 6.365669563169681 4.4869242463723635 2.346935067031082 1.9118229172179055 0.027949455636874187 0.08881618206904456 gene 708067 708678 - AC789_1c06770 cobC CDS alpha-ribazole phosphatase 20
CP010315.1 768 710917 710957 - 42.149943316356655 25.065694689488765 16.636863956684596 0.0 0.0 1.0626585691826111 14.152526755285438 6.1391623248523715 1.8746099959962255 3.2749010930083253 0.0005284948663307476 0.00492023849633499 gene 710376 710957 - AC789_1c06800 rlpB CDS LPS-assembly lipoprotein RlpB 41
CP010315.1 769 711578 711622 - 52.430417295955834 22.21732029295595 1.0398039972927873 2.024315520851426 0.0 0.0 12.951976184509332 4.726890266980353 1.8324070354879767 2.5796071371891265 0.004945638552066888 0.026138459868706686 gene 710972 713554 - AC789_1c06810 leuS CDS leucyl-tRNA synthetase 45
CP010315.1 770 712283 712309 - 4.112189591839673 9.684472948211567 13.517451964806234 7.085104322979992 3.918935048919803 5.313292845913057 7.271907787111721 0.6500149325726925 1.7373013307511846 0.3741520950148787 0.35414558120936634 0.5615876063094367 gene 710972 713554 - AC789_1c06810 leuS CDS leucyl-tRNA synthetase 27
CP010315.1 771 712334 712356 - 7.196331785719428 17.65992125850345 6.238823983756723 0.0 0.0 1.0626585691826111 5.359622599527035 4.72133462422307 2.461815015371086 1.9178267232688042 0.027566493044450826 0.08822369516523054 gene 710972 713554 - AC789_1c06810 leuS CDS leucyl-tRNA synthetase 23
CP010315.1 772 712375 712435 - 21.588995357158286 47.28301498244471 35.353335907954765 0.0 0.0 0.0 17.370891041259625 7.329815394532777 1.837069200896203 3.9899506186032463 3.3043526393729646e-05 0.0005705656768968575 gene 710972 713554 - AC789_1c06810 leuS CDS leucyl-tRNA synthetase 61
CP010315.1 773 712926 712961 - 31.86946933675747 15.381221741277196 6.238823983756723 0.0 0.0 3.187975707547834 9.446248461556538 4.963580437414671 2.0686103079628775 2.3994758308551103 0.008209281832515224 0.03786484388616183 gene 710972 713554 - AC789_1c06810 leuS CDS leucyl-tRNA synthetase 36
CP010315.1 774 713176 713207 - 22.617042755118202 9.684472948211567 4.159215989171149 0.0 1.3063116829732677 8.50126855346089 7.711385321489179 2.7825902010018946 2.0164296045816577 1.379959010063825 0.08379963292393992 0.18910495215257148 gene 710972 713554 - AC789_1c06810 leuS CDS leucyl-tRNA synthetase 32
CP010315.1 775 713431 713485 - 0.0 29.053418844634702 20.796079945855745 0.0 0.0 0.0 8.308249798415074 5.310630793755387 2.4602250900465936 2.158595494063029 0.015440781321665032 0.059673339961920195 gene 710972 713554 - AC789_1c06810 leuS CDS leucyl-tRNA synthetase 55
CP010315.1 776 713764 713804 + 11.308521377559101 1.7090246379196885 22.875687940441317 0.0 0.0 0.0 5.982205659320018 5.397988624266968 2.524296239600033 2.1384132890528975 0.016241607430054143 0.061868598732966705 gene 713789 714271 + AC789_1c06820 ybeL CDS alpha helical protein YbeL 16
CP010315.1 777 713933 713974 + 27.757279744917795 9.684472948211567 31.194119918783617 20.243155208514263 3.918935048919803 15.939878537739169 18.1229735678477 0.8927263089329003 1.2219123122192777 0.73059768692526 0.2325124626493977 0.41150530238059196 gene 713789 714271 + AC789_1c06820 ybeL CDS alpha helical protein YbeL 42
CP010315.1 778 714161 714183 + 28.785327142877712 0.0 3.1194119918783616 0.0 1.3063116829732677 1.0626585691826111 5.712284897818659 1.6939660632793023 2.4402893001236285 0.69416608235486 0.24378903026093235 0.4266044074358151 gene 713789 714271 + AC789_1c06820 ybeL CDS alpha helical protein YbeL 23
CP010315.1 779 717514 717536 + 19.53290056123845 10.823822706824693 7.27862798104951 9.109419843831418 16.98205187865248 9.563927122643502 12.215125015706676 0.010690479375134395 1.4094209988240594 0.007585014970015291 0.49697404584610466 0.7072996238961556 gene 716186 717613 + AC789_1c06850 ybeS CDS protein YbeS 23
CP010315.1 780 718589 718615 + 9.252426581639265 10.25414782751813 9.358235975635084 5.060788802128566 11.75680514675941 4.250634276730445 8.32217310173515 0.5954333886356931 1.6300187370853527 0.36529235835680723 0.35744659101182735 0.5651586581816821 gene 718279 718986 + AC789_1c06870 ybeU CDS protein YbeU 27
CP010315.1 781 722159 722207 - 10.280473979599183 13.102522224050945 17.676667953977383 0.0 2.6126233659465354 5.313292845913057 8.164263394914517 3.0364236573925134 1.888357032548646 1.6079711649096167 0.053920747095600116 0.13515308848621108 gene 722161 723096 - AC789_1c06900 rihA CDS pyrimidine-specific ribonucleoside hydrolase 47
CP010315.1 782 722423 722454 - 11.308521377559101 9.114798068905005 14.55725596209902 0.0 0.0 20.190512814469614 9.195181370505457 3.854763711199082 2.0798446513633757 1.8533902080966551 0.031913224899261475 0.09647505534186883 gene 722161 723096 - AC789_1c06900 rihA CDS pyrimidine-specific ribonucleoside hydrolase 32
CP010315.1 783 722511 722542 - 4.112189591839673 18.799271017116574 10.398039972927872 3.0364732812771393 7.837870097839606 5.313292845913057 8.24952280115232 0.9037208459659775 1.6468643003953685 0.5487524659736798 0.2915876676169924 0.48850791274364974 gene 722161 723096 - AC789_1c06900 rihA CDS pyrimidine-specific ribonucleoside hydrolase 32
CP010315.1 784 722601 722632 - 4.112189591839673 8.545123189598442 34.31353191066198 3.0364732812771393 2.6126233659465354 2.1253171383652223 9.1242097462815 2.036187106115182 1.68282908913433 1.2099785529394576 0.11314356133372318 0.23943596331785236 gene 722161 723096 - AC789_1c06900 rihA CDS pyrimidine-specific ribonucleoside hydrolase 32
CP010315.1 785 723384 723412 - 18.50485316327853 51.84041401689721 10.398039972927872 6.072946562554279 39.189350489198034 4.250634276730445 21.709373080264395 1.0770506757438763 1.1663639552717582 0.9234258919574788 0.17789265190050532 0.33642652001122947 gene 723214 723939 - AC789_1c06910 gltL CDS glutamate/aspartate transport ATP-binding protein GltL 29
CP010315.1 786 725129 725177 - 24.67313755103804 6.266423672372191 35.353335907954765 2.024315520851426 6.531558414866338 8.50126855346089 13.891673270090608 1.85794997428315 1.4248435276867804 1.3039677257049507 0.0961222933731463 0.21006454094901192 gene 724613 725353 - AC789_1c06930 gltJ CDS glutamate/aspartate transport system permease 49
CP010315.1 787 725311 725347 - 22.617042755118202 4.557399034452502 16.636863956684596 3.0364732812771393 0.0 3.187975707547834 8.339292455846712 3.0797569134311003 1.8391409200699418 1.6745627699447732 0.04701002453218802 0.12436249254242142 gene 724613 725353 - AC789_1c06930 gltJ CDS glutamate/aspartate transport system permease 37
CP010315.1 788 725365 725387 - 0.0 2.8483743965328143 29.11451192419804 0.0 2.6126233659465354 4.250634276730445 6.471023993901306 1.0882055834474818 2.2225179673317483 0.48962735034890664 0.31219880950910717 0.5131974327996532 intergenic NA NA NA NA NA NA NA NA
CP010315.1 789 725451 725514 - 31.86946933675747 14.24187198266407 32.23392391607641 1.012157760425713 0.0 2.1253171383652223 13.580456689048146 4.827474283968016 1.6576922951882165 2.912165483293085 0.0017946621202882 0.012248872123352149 intergenic NA NA NA NA NA NA NA NA
CP010315.1 790 725511 725552 - 0.0 13.102522224050945 33.27372791336919 0.0 1.3063116829732677 0.0 7.947093636732235 3.6998224757520703 2.2927330423195706 1.6137170823904294 0.053294403469716436 0.1342075644869986 gene 725523 726431 - AC789_1c06940 gltI CDS glutamate/aspartate periplasmic-binding protein GltI 30
CP010315.1 791 730033 730076 - 66.8230808673947 7.405773430985317 5.199019986463936 7.085104322979992 3.918935048919803 4.250634276730445 15.780424655579031 1.505088428825077 1.374936821035395 1.0946600642287487 0.13683279534568074 0.2758439941771666 gene 728841 730379 - AC789_1c06960 lnt CDS apolipoprotein N-acyltransferase 44
CP010315.1 792 730259 730292 - 47.290180306156245 6.266423672372191 39.51255189712592 0.0 0.0 0.0 15.511525979275726 6.869638809417874 1.8993255412214685 3.6168832884751105 0.000149085832780994 0.0018795048591313769 gene 728841 730379 - AC789_1c06960 lnt CDS apolipoprotein N-acyltransferase 34
CP010315.1 793 730675 730734 - 42.149943316356655 50.70106425828409 14.55725596209902 12.145893125108557 31.351480391358425 1.0626585691826111 25.32804927039823 1.8961259997336188 1.1826930621162135 1.60322746490188 0.05444222195697416 0.1359961655747475 gene 730404 731282 - AC789_1c06970 corC CDS magnesium and cobalt efflux protein CorC 60
CP010315.1 794 730831 730861 - 26.729232346957875 0.0 2.0796079945855745 0.0 0.0 1.0626585691826111 4.978583151787677 1.7866614498376774 2.7618656428782664 0.6469038254792567 0.2588470949074174 0.44752746554275574 gene 730404 731282 - AC789_1c06970 corC CDS magnesium and cobalt efflux protein CorC 31
CP010315.1 795 730929 730968 - 1.0280473979599183 9.684472948211567 15.597059959391808 3.0364732812771393 1.3063116829732677 3.187975707547834 5.640056829560256 1.3924522511429762 2.025335672627316 0.6875167755953522 0.2458785665421546 0.4292384308116551 gene 730404 731282 - AC789_1c06970 corC CDS magnesium and cobalt efflux protein CorC 40
CP010315.1 796 731393 731425 - 24.67313755103804 9.114798068905005 6.238823983756723 2.024315520851426 0.0 1.0626585691826111 7.185622282288968 3.7687859169109443 2.028530302117355 1.8578898786856335 0.03159232699623843 0.09576053805573996 gene 731372 731839 - AC789_1c06980 ybeY CDS metal-dependent hydrolase YbeY 33
CP010315.1 797 735182 735214 + 44.20603811227649 2.8483743965328143 4.159215989171149 0.0 0.0 0.0 8.535604749663408 5.380301705422071 2.248471100235104 2.3928711847172495 0.008358554555112925 0.03837811327265202 gene 734599 735774 + AC789_1c07010 ubiF CDS 2-octaprenyl-3-methyl-6-methoxy-1	4-benzoquinolhy droxylase 33
CP010315.1 798 740727 740752 - 17.476805765318613 0.0 12.477647967513446 4.048631041702852 0.0 12.751902830191336 7.792497934121041 0.47890508768336454 2.0289359113151044 0.23603756284886815 0.40670176129983154 0.6209251715594065 gene 739871 741091 - AC789_1c07110 nagC CDS N-acetylglucosamine repressor NagC 26
CP010315.1 799 741252 741292 - 42.149943316356655 3.418049275839377 6.238823983756723 0.0 1.3063116829732677 0.0 8.852188043154337 4.7973937022870565 2.1111625514825496 2.272394278175368 0.011531353500865558 0.04850852037506225 gene 741100 742248 - AC789_1c07120 nagA CDS N-acetylglucosamine-6-phosphate deacetylase 41
CP010315.1 800 741323 741362 - 42.149943316356655 17.65992125850345 11.437843970220658 0.0 0.0 0.0 11.874618090846793 6.660265176638175 2.026533947128666 3.2865302780024495 0.0005071493450709349 0.004776542957480448 gene 741100 742248 - AC789_1c07120 nagA CDS N-acetylglucosamine-6-phosphate deacetylase 40
CP010315.1 801 742995 743027 - 51.40236989799592 10.823822706824693 0.0 0.0 3.918935048919803 0.0 11.02418794229007 2.7143382512394836 2.0730144551333627 1.3093677395823382 0.09520490689114545 0.208496166012831 gene 742308 743108 - AC789_1c07130 nagB CDS glucosamine-6-phosphate deaminase 33
CP010315.1 802 743063 743112 - 44.20603811227649 0.5696748793065628 15.597059959391808 0.0 1.3063116829732677 1.0626585691826111 10.45695720052179 3.733092695898534 1.8753608892655136 1.990599631925033 0.02326246038115977 0.07803401508516068 gene 742308 743108 - AC789_1c07130 nagB CDS glucosamine-6-phosphate deaminase 46
CP010315.1 803 743321 743338 + 21.588995357158286 0.0 9.358235975635084 1.012157760425713 0.0 0.0 5.326564848869848 3.584244575010319 2.632621714339163 1.3614734526756842 0.08668205872548318 0.194469105097343 intergenic NA NA NA NA NA NA NA NA
CP010315.1 804 744553 744573 + 13.364616173478938 5.127073913759065 4.159215989171149 0.0 16.98205187865248 1.0626585691826111 6.782602754040707 1.9413640282288889 2.10504477614482 0.9222435789628685 0.1782007682431271 0.33677278020877227 gene 743441 745387 + AC789_1c07140 nagE CDS PTS system	N-acetylglucosamine-specific IIABC component 21
CP010315.1 805 750033 750083 - 68.87917566331453 75.76675894777286 30.15431592149083 1.012157760425713 5.225246731893071 0.0 30.1729425041495 5.434409062248713 1.3430338385295546 4.046367936789051 2.6009224713910126e-05 0.00047986425779248336 gene 749766 750212 - AC789_1c07180 fur CDS ferric uptake regulation protein Fur 51
CP010315.1 806 750192 750229 - 18.50485316327853 33.61081787908721 9.358235975635084 2.024315520851426 0.0 0.0 10.583037089808707 5.212440327339376 1.9582021572170931 2.6618499566699776 0.0038856255536915663 0.02186611427533534 gene 749766 750212 - AC789_1c07180 fur CDS ferric uptake regulation protein Fur 21
CP010315.1 807 750284 750345 - 105.88888198987159 50.70106425828409 46.79117987817543 35.42552161489996 5.225246731893071 31.879757075478338 45.985275258100415 1.7324495056313887 0.9550031091333029 1.814077345992773 0.034832909365998914 0.10147250922373367 intergenic NA NA NA NA NA NA NA NA
CP010315.1 808 750356 750394 - 25.70118494899796 31.332118361860957 11.437843970220658 0.0 0.0 0.0 11.411857880179928 6.683868091035847 2.0483212722747988 3.2630955805155315 0.0005510117297579949 0.0050888294721992645 intergenic NA NA NA NA NA NA NA NA
CP010315.1 809 750538 750583 - 41.12189591839673 18.799271017116574 2.0796079945855745 1.012157760425713 0.0 3.187975707547834 11.033484733012072 4.028314835980033 1.8727094207384702 2.1510624079583778 0.01573563707212087 0.06037971660959579 gene 750501 751031 - AC789_1c07190 fldA CDS flavodoxin 1 46
CP010315.1 810 750669 750694 - 21.588995357158286 15.950896620583759 0.0 0.0 0.0 0.0 6.256648662957008 4.999373044552802 2.707319860355326 1.8466133676190932 0.0324015977052658 0.09748224536718278 gene 750501 751031 - AC789_1c07190 fldA CDS flavodoxin 1 26
CP010315.1 811 750820 750847 - 33.9255641326773 74.62740918915974 18.71647195127017 1.012157760425713 2.6126233659465354 4.250634276730445 22.524143446034984 3.955780180845135 1.2943254338084278 3.0562485117870497 0.0011206270468086014 0.008527106558625526 gene 750501 751031 - AC789_1c07190 fldA CDS flavodoxin 1 28
CP010315.1 812 750873 750912 - 18.50485316327853 13.672197103357508 20.796079945855745 0.0 0.0 0.0 8.828855035415296 6.406538285873507 2.2075342536213394 2.9021240668695993 0.0018532085940254632 0.012511093273450099 gene 750501 751031 - AC789_1c07190 fldA CDS flavodoxin 1 40
CP010315.1 813 751130 751153 + 29.813374540837632 2.278699517226251 1.0398039972927873 0.0 0.0 0.0 5.521979675892778 4.432522073985147 2.624991489149219 1.6885853124886754 0.04564946364859185 0.12182738300669443 intergenic NA NA NA NA NA NA NA NA
CP010315.1 814 752533 752610 + 0.0 52.41008889620378 29.11451192419804 0.0 2.6126233659465354 2.1253171383652223 14.377090220785597 3.248725740502234 1.6806811790098013 1.9329815678761095 0.02661923423790805 0.08621644564189777 gene 752553 753098 + AC789_1c07220 seqA CDS negative modulator of initiation of replication 58
CP010315.1 815 753072 753109 + 4.112189591839673 8.545123189598442 17.676667953977383 1.012157760425713 0.0 1.0626585691826111 5.401466177503971 3.765081411381095 2.265178390143941 1.6621566883047312 0.048240680849035246 0.12624123767521173 gene 752553 753098 + AC789_1c07220 seqA CDS negative modulator of initiation of replication 27
CP010315.1 816 754661 754689 + 20.560947959198366 11.96317246543782 17.676667953977383 2.024315520851426 23.51361029351882 3.187975707547834 13.154448316755275 1.6565504854819304 1.483186164124969 1.1168864202958908 0.13202144580562283 0.2691632862870733 gene 753124 754764 + AC789_1c07230 pgm CDS phosphoglucomutase 29
CP010315.1 817 754712 754750 + 0.0 19.368945896423135 0.0 0.0 15.675740195679213 0.0 5.840781015350391 0.12578441220242773 2.7397421540055706 0.04591104021176876 0.48169057732040016 0.693717088731452 gene 753124 754764 + AC789_1c07230 pgm CDS phosphoglucomutase 39
CP010315.1 818 755493 755547 - 8.224379183679346 22.786995172262515 46.79117987817543 6.072946562554279 0.0 10.626585691826113 15.750347748082946 2.5335386122684462 1.494859334860345 1.6948341246470113 0.04505344599896555 0.12079525451812893 gene 754820 756115 - AC789_1c07240 potE CDS putrescine-ornithine antiporter 55
CP010315.1 819 757055 757091 - 1.0280473979599183 21.647645413649386 5.199019986463936 0.0 33.96410375730496 1.0626585691826111 10.483579187426802 1.149347710375168 1.8037339973999071 0.6372046610154043 0.26199577101541993 0.45142597560247516 gene 756136 758343 - AC789_1c07250 speF CDS ornithine decarboxylase 37
CP010315.1 820 757828 757872 - 23.645090153078122 12.532847344744383 30.15431592149083 4.048631041702852 9.144181780812874 20.190512814469614 16.619263176049778 1.1498601609539443 1.282035829946134 0.8969017355796185 0.1848856769542642 0.3461680156319298 gene 756136 758343 - AC789_1c07250 speF CDS ornithine decarboxylase 45
CP010315.1 821 758034 758069 - 22.617042755118202 7.405773430985317 17.676667953977383 1.012157760425713 0.0 0.0 8.118606983417768 5.288884190055359 2.1250003408169946 2.4888862784944084 0.006407197375957899 0.031866668586544945 gene 756136 758343 - AC789_1c07250 speF CDS ornithine decarboxylase 36
CP010315.1 822 758110 758138 - 22.617042755118202 2.278699517226251 0.0 3.0364732812771393 1.3063116829732677 0.0 4.87308787276581 1.3532950204609062 2.4842788924955386 0.5447435972462326 0.2929649377574908 0.48995233071570427 gene 756136 758343 - AC789_1c07250 speF CDS ornithine decarboxylase 29
CP010315.1 823 758167 758220 - 24.67313755103804 32.47146812047408 11.437843970220658 3.0364732812771393 1.3063116829732677 2.1253171383652223 12.508425290724734 3.312091518556768 1.5143988835659064 2.187066798912247 0.01436882396709097 0.05653089896692412 gene 756136 758343 - AC789_1c07250 speF CDS ornithine decarboxylase 54
CP010315.1 824 759799 759822 - 11.308521377559101 21.077970534342825 2.0796079945855745 3.0364732812771393 2.6126233659465354 0.0 6.685866092285196 2.7152831470935914 2.0160431713101814 1.3468377987803652 0.08901623901999405 0.19849344026505847 gene 759698 762370 - AC789_1c07280 kdpD CDS sensor protein Kdp 24
CP010315.1 825 778908 778933 + 0.0 1.1393497586131256 27.03490392961247 0.0 2.6126233659465354 2.1253171383652223 5.485365698756225 0.8278064791351886 2.429070849110264 0.34079140978469313 0.3666303088894748 0.5759602500264086 intergenic NA NA NA NA NA NA NA NA
CP010315.1 826 780048 780087 + 24.67313755103804 0.0 18.71647195127017 0.0 0.0 2.1253171383652223 7.585821106778905 3.2501142568211048 2.291745636351238 1.4181828058351695 0.07806870024570889 0.17881892479749817 gene 780063 780806 + AC789_1c07420 ybgI CDS protein YbgI 25
CP010315.1 827 781431 781455 + 10.280473979599183 6.836098551678754 13.517451964806234 5.060788802128566 3.918935048919803 31.879757075478338 11.915584237101813 0.18415756086030458 1.455639298057151 0.12651318297472497 0.4496628571936339 0.6649304940578175 gene 780829 781485 + AC789_1c07430 ybgJ CDS carboxylase 25
CP010315.1 828 781653 781683 + 0.0 6.266423672372191 23.915491937734107 2.024315520851426 0.0 0.0 5.367705188492954 4.018829512799675 2.751994178208014 1.460333580871371 0.07209920859858578 0.16766437544897025 gene 781479 782411 + AC789_1c07440 ybgK CDS carboxylase 31
CP010315.1 829 790560 790593 + 17.476805765318613 12.532847344744383 17.676667953977383 2.024315520851426 48.333532270010906 12.751902830191336 18.466011947515675 0.44029467807229467 1.3357535058657388 0.32962270069950333 0.37084253386129945 0.5805341736487415 intergenic NA NA NA NA NA NA NA NA
CP010315.1 830 790593 790674 - 68.87917566331453 25.635369568795326 102.94059573198594 3.0364732812771393 3.918935048919803 1.0626585691826111 34.245534643912556 4.490728217626377 1.1766963796699474 3.81638653370038 6.771015305171427e-05 0.0010285070428776373 gene 790428 791711 - AC789_1c07540 gltA CDS citrate synthase 82
CP010315.1 831 790829 790866 - 0.0 7.405773430985317 18.71647195127017 1.012157760425713 9.144181780812874 3.187975707547834 6.577760105173651 0.037266166804004665 2.072669704546121 0.01797979037483221 0.49282748787522695 0.7035295749286664 gene 790428 791711 - AC789_1c07540 gltA CDS citrate synthase 38
CP010315.1 832 790967 790988 - 20.560947959198366 1.7090246379196885 14.55725596209902 2.024315520851426 0.0 0.0 6.475257346678084 4.170616215723531 2.2577092417050455 1.8472778242134662 0.03235344260537833 0.09740989928988907 gene 790428 791711 - AC789_1c07540 gltA CDS citrate synthase 22
CP010315.1 833 791012 791085 - 21.588995357158286 48.42236474105784 68.62706382132396 3.0364732812771393 1.3063116829732677 7.438609984278279 25.069969811344794 3.6300017621010032 1.2033444499967698 3.016594094991461 0.0012781593246411166 0.009389823184022603 gene 790428 791711 - AC789_1c07540 gltA CDS citrate synthase 74
CP010315.1 834 791101 791149 - 20.560947959198366 6.266423672372191 55.10961185651772 0.0 6.531558414866338 0.0 14.74475698382577 5.35409915304466 1.8801283723037956 2.8477306294165814 0.0022016088428665715 0.014289814079407211 gene 790428 791711 - AC789_1c07540 gltA CDS citrate synthase 49
CP010315.1 835 791458 791485 - 1.0280473979599183 13.672197103357508 55.10961185651772 6.072946562554279 10.450493463786142 0.0 14.38888273069593 0.9676495286545982 1.720442276695949 0.562442310190689 0.28690734941471374 0.4824174553933212 gene 790428 791711 - AC789_1c07540 gltA CDS citrate synthase 28
CP010315.1 836 791633 791686 - 30.84142193879755 23.356670051569075 62.388239837567234 2.024315520851426 0.0 2.1253171383652223 20.12266074785842 4.960253046749663 1.4608014910090228 3.3955695399266435 0.0003424298709254889 0.0035476612653190715 gene 790428 791711 - AC789_1c07540 gltA CDS citrate synthase 54
CP010315.1 837 791837 791894 - 22.617042755118202 19.368945896423135 74.86588780508067 0.0 3.918935048919803 0.0 20.128468584256968 5.734562057896316 1.682460983711912 3.40843687515683 0.00032668099924413826 0.003424006685981688 intergenic NA NA NA NA NA NA NA NA
CP010315.1 838 791911 791936 - 22.617042755118202 21.077970534342825 13.517451964806234 0.0 7.837870097839606 1.0626585691826111 11.018832320214914 3.7241000123205668 1.7891178347238124 2.081528639445629 0.018692772745898267 0.06772868386672903 intergenic NA NA NA NA NA NA NA NA
CP010315.1 839 792198 792225 + 20.560947959198366 1.1393497586131256 71.74647581320232 0.0 1.3063116829732677 9.563927122643502 17.386168722771764 3.0876843061919845 1.543630760904766 2.000273889581084 0.022735348434583465 0.07713028996635977 intergenic NA NA NA NA NA NA NA NA
CP010315.1 840 792290 792305 + 9.252426581639265 11.96317246543782 10.398039972927872 4.048631041702852 2.6126233659465354 1.0626585691826111 6.556258666139493 2.1817429447660524 1.8606335451175193 1.1725806784958568 0.12048200068136063 0.2513203529958893 intergenic NA NA NA NA NA NA NA NA
CP010315.1 841 792420 792474 + 45.234085510236405 28.48374396532814 25.99509993231968 0.0 0.0 0.0 16.618821567980703 7.295995985245667 1.8558352990211533 3.931381189426608 4.222961651169785e-05 0.0006964439408796537 gene 792405 792809 + AC789_1c07550 sdhC CDS succinate dehydrogenase	cytochrome b556 subunit 55
CP010315.1 842 792539 792571 + 22.617042755118202 0.5696748793065628 24.955295935026893 0.0 0.0 0.0 8.023668928241943 5.549234690358307 2.337208368511513 2.3743003683888153 0.00879112049303449 0.039933133616757564 gene 792405 792809 + AC789_1c07550 sdhC CDS succinate dehydrogenase	cytochrome b556 subunit 33
CP010315.1 843 792690 792734 + 0.0 24.4960198101822 13.517451964806234 1.012157760425713 0.0 2.1253171383652223 6.858491112296562 2.602820842018518 2.234919814777927 1.1646148666309746 0.12208746165070286 0.253882855789843 gene 792405 792809 + AC789_1c07550 sdhC CDS succinate dehydrogenase	cytochrome b556 subunit 45
CP010315.1 844 792748 792797 + 34.953611530637225 31.332118361860957 40.5523558944187 0.0 0.0 0.0 17.806347631152814 7.427548235114316 1.8256641091947654 4.068408968389229 2.3667623513433168e-05 0.00045429469266521 gene 792405 792809 + AC789_1c07550 sdhC CDS succinate dehydrogenase	cytochrome b556 subunit 50
CP010315.1 845 792863 792902 + 19.53290056123845 1.7090246379196885 25.99509993231968 0.0 0.0 0.0 7.872837521912969 5.753047711960425 2.311984256636856 2.4883593802360644 0.006416698852435088 0.03189012510856577 gene 792803 793150 + AC789_1c07560 sdhD CDS succinate dehydrogenase hydrophobic membrane anchor subunit 40
CP010315.1 846 792985 793013 + 1.0280473979599183 32.47146812047408 5.199019986463936 0.0 1.3063116829732677 0.0 6.667474531311867 4.0630683612526255 2.274783426055735 1.7861341500529622 0.03703876997683717 0.10591305738953334 gene 792803 793150 + AC789_1c07560 sdhD CDS succinate dehydrogenase hydrophobic membrane anchor subunit 29
CP010315.1 847 793017 793045 + 11.308521377559101 5.696748793065629 19.75627594856296 0.0 0.0 0.0 6.126924353197948 5.758426379505378 2.4897869517335103 2.312818924324462 0.010366298433126916 0.045013464609402795 gene 792803 793150 + AC789_1c07560 sdhD CDS succinate dehydrogenase hydrophobic membrane anchor subunit 29
CP010315.1 848 793086 793171 + 427.667717551326 561.699430996271 190.28413150458005 20.243155208514263 37.88303880622476 18.06519567610439 209.30711162383673 3.899117035493185 0.6814601297897879 5.72170970104437 5.272869429668305e-09 5.91806359182633e-07 gene 792803 793150 + AC789_1c07560 sdhD CDS succinate dehydrogenase hydrophobic membrane anchor subunit 65
CP010315.1 848 793086 793171 + 427.667717551326 561.699430996271 190.28413150458005 20.243155208514263 37.88303880622476 18.06519567610439 209.30711162383673 3.899117035493185 0.6814601297897879 5.72170970104437 5.272869429668305e-09 5.91806359182633e-07 gene 793150 794916 + AC789_1c07570 sdhA CDS succinate dehydrogenase flavoprotein subunit 22
CP010315.1 849 793358 793414 + 50.374322500036 19.368945896423135 12.477647967513446 3.0364732812771393 7.837870097839606 2.1253171383652223 15.870096146909091 2.6135593052185024 1.366035373228517 1.9132442368908507 0.02785839638492119 0.08870122190171321 gene 793150 794916 + AC789_1c07570 sdhA CDS succinate dehydrogenase flavoprotein subunit 57
CP010315.1 850 793427 793488 + 26.729232346957875 60.95521208580222 47.83098387546821 12.145893125108557 31.351480391358425 23.37848852201745 33.73188172445212 1.0417293314581246 0.9717016562440339 1.0720670534665673 0.1418449578526559 0.2834443878356361 gene 793150 794916 + AC789_1c07570 sdhA CDS succinate dehydrogenase flavoprotein subunit 62
CP010315.1 851 793632 793685 + 30.84142193879755 34.18049275839377 143.49295162640465 1.012157760425713 0.0 2.1253171383652223 35.27539020373115 5.9802146840303365 1.363699744131216 4.385286944407403 5.791649181920975e-06 0.00014952816945400447 gene 793150 794916 + AC789_1c07570 sdhA CDS succinate dehydrogenase flavoprotein subunit 54
CP010315.1 852 794034 794078 + 0.0 8.545123189598442 34.31353191066198 0.0 0.0 0.0 7.143109183376737 4.746612098271498 2.5809461807062886 1.8390976664893355 0.032950411094301704 0.09809279205870015 gene 793150 794916 + AC789_1c07570 sdhA CDS succinate dehydrogenase flavoprotein subunit 45
CP010315.1 853 794124 794160 + 0.0 3.418049275839377 36.39313990524755 0.0 0.0 0.0 6.6351981968478215 3.988411799301502 2.6476991008290205 1.5063689820541508 0.06598623935264344 0.15687990591606696 gene 793150 794916 + AC789_1c07570 sdhA CDS succinate dehydrogenase flavoprotein subunit 37
CP010315.1 854 794263 794319 + 62.71089127555502 110.51692658547319 49.910591870053786 1.012157760425713 2.6126233659465354 2.1253171383652223 38.14808466596991 5.2679842483049795 1.1574949107039036 4.551194307283284 2.667112841496984e-06 8.452132891034168e-05 gene 793150 794916 + AC789_1c07570 sdhA CDS succinate dehydrogenase flavoprotein subunit 57
CP010315.1 855 794371 794405 + 3.084142193879755 19.368945896423135 6.238823983756723 9.109419843831418 2.6126233659465354 6.375951415095668 7.7983177831555395 0.35253706156104925 1.7518167906014879 0.20124082806627588 0.4202551341376639 0.6352565916510404 gene 793150 794916 + AC789_1c07570 sdhA CDS succinate dehydrogenase flavoprotein subunit 35
CP010315.1 856 794448 794496 + 47.290180306156245 21.077970534342825 72.7862798104951 0.0 0.0 0.0 23.525738441832363 7.681947560132581 1.7225976514371968 4.4595135455591635 4.107294097759586e-06 0.00011328001230032496 gene 793150 794916 + AC789_1c07570 sdhA CDS succinate dehydrogenase flavoprotein subunit 49
CP010315.1 857 794713 794741 + 23.645090153078122 29.053418844634702 15.597059959391808 2.024315520851426 0.0 0.0 11.71998074632601 5.473899168083355 1.8951509356508425 2.8883710870255723 0.0019362136213768061 0.012931026673013199 gene 793150 794916 + AC789_1c07570 sdhA CDS succinate dehydrogenase flavoprotein subunit 29
CP010315.1 858 794772 794823 + 21.588995357158286 29.053418844634702 20.796079945855745 0.0 1.3063116829732677 1.0626585691826111 12.301244066634101 5.127634034645936 1.7930009366625297 2.8598055526900352 0.002119504178134211 0.013846170786986708 gene 793150 794916 + AC789_1c07570 sdhA CDS succinate dehydrogenase flavoprotein subunit 52
CP010315.1 859 794824 794860 + 39.0658011224769 5.127073913759065 8.318431978342298 0.0 0.0 1.0626585691826111 8.928994263960146 4.96611449174187 2.0958617142360794 2.369485762352393 0.00890642045284901 0.04036611535584568 gene 793150 794916 + AC789_1c07570 sdhA CDS succinate dehydrogenase flavoprotein subunit 37
CP010315.1 860 794907 794950 + 51.40236989799592 9.114798068905005 65.50765182944559 0.0 0.0 0.0 21.004136632724418 7.312350497994312 1.7726346626838319 4.1251311688349555 1.8526176306959763e-05 0.0003714889100162329 gene 793150 794916 + AC789_1c07570 sdhA CDS succinate dehydrogenase flavoprotein subunit 10
CP010315.1 860 794907 794950 + 51.40236989799592 9.114798068905005 65.50765182944559 0.0 0.0 0.0 21.004136632724418 7.312350497994312 1.7726346626838319 4.1251311688349555 1.8526176306959763e-05 0.0003714889100162329 gene 794932 795648 + AC789_1c07580 sdhB CDS succinate dehydrogenase	iron-sulfur subuni 19
CP010315.1 861 794961 794984 + 19.53290056123845 3.9877241551459397 16.636863956684596 0.0 0.0 0.0 6.69291477884483 5.806157304053789 2.419527322879325 2.3997072689157535 0.00820409380300098 0.037862525426642445 gene 794932 795648 + AC789_1c07580 sdhB CDS succinate dehydrogenase	iron-sulfur subuni 24
CP010315.1 862 794999 795039 + 0.0 2.8483743965328143 31.194119918783617 0.0 0.0 0.0 5.673749052552738 3.7685041160096406 2.8040752292740057 1.3439383068853443 0.08948416870373611 0.1993519747362177 gene 794932 795648 + AC789_1c07580 sdhB CDS succinate dehydrogenase	iron-sulfur subuni 41
CP010315.1 863 795091 795164 + 272.43256045937835 51.84041401689721 187.1647195127017 9.109419843831418 2.6126233659465354 14.877219968556558 89.67282619455196 4.278113786447315 0.8482956757040396 5.043187073772021 2.2892061834581558e-07 1.2170444189819314e-05 gene 794932 795648 + AC789_1c07580 sdhB CDS succinate dehydrogenase	iron-sulfur subuni 74
CP010315.1 864 795167 795216 + 45.234085510236405 8.545123189598442 19.75627594856296 0.0 0.0 0.0 12.255914108066301 6.630389928282479 2.0101912493897056 3.2983876187380017 0.0004862089813548923 0.004630533731761001 gene 794932 795648 + AC789_1c07580 sdhB CDS succinate dehydrogenase	iron-sulfur subuni 50
CP010315.1 865 795232 795260 + 17.476805765318613 11.96317246543782 5.199019986463936 0.0 0.0 8.50126855346089 7.19004446178021 4.413559313064913 2.2779627049527464 1.9375028851301879 0.02634195052241597 0.08559684282681258 gene 794932 795648 + AC789_1c07580 sdhB CDS succinate dehydrogenase	iron-sulfur subuni 29
CP010315.1 866 795351 795410 + 44.20603811227649 41.01659131007252 112.29883170762102 5.060788802128566 7.837870097839606 0.0 35.0700200049897 4.0647159784726234 1.2323947805906932 3.29822557064416 0.0004864896842303044 0.004630533731761001 gene 794932 795648 + AC789_1c07580 sdhB CDS succinate dehydrogenase	iron-sulfur subuni 60
CP010315.1 867 795468 795522 + 60.65479647963518 43.86496570660534 22.875687940441317 2.024315520851426 2.6126233659465354 2.1253171383652223 22.35961769197417 4.14197135904245 1.2674144414753121 3.2680481013148777 0.0005414597962329532 0.005017817217154237 gene 794932 795648 + AC789_1c07580 sdhB CDS succinate dehydrogenase	iron-sulfur subuni 55
CP010315.1 868 795546 795601 + 21.588995357158286 0.0 43.67176788629706 0.0 0.0 0.0 10.876793873909225 5.611059079659598 2.2849333963517866 2.455677302725074 0.007030968305290509 0.03375950972968069 gene 794932 795648 + AC789_1c07580 sdhB CDS succinate dehydrogenase	iron-sulfur subuni 56
CP010315.1 869 795635 795692 + 64.76698607147486 25.065694689488765 60.30863184298166 0.0 5.225246731893071 0.0 25.89442655597306 6.153347318465111 1.6093638136066415 3.82346568652817 6.579445585695589e-05 0.0010108079805704574 gene 794932 795648 + AC789_1c07580 sdhB CDS succinate dehydrogenase	iron-sulfur subuni 14
CP010315.1 870 795849 795895 + 148.03882530622823 21.647645413649386 101.90079173469314 2.024315520851426 0.0 2.1253171383652223 45.95614918563123 6.019325886746249 1.2049649191811063 4.9954366230321305 2.935140017061929e-07 1.4641275603628055e-05 intergenic NA NA NA NA NA NA NA NA
CP010315.1 871 795956 796017 + 65.79503346943477 33.04114299978065 36.39313990524755 0.0 0.0 3.187975707547834 23.069548680335135 6.044458074157216 1.5948565362624663 3.789969778925919 7.533280711869506e-05 0.0011164372574637676 gene 795949 798750 + AC789_1c07590 sucA CDS 2-oxoglutarate dehydrogenase E1 component 62
CP010315.1 872 796022 796063 + 0.0 26.77471932740845 18.71647195127017 0.0 0.0 3.187975707547834 8.11319449770441 3.107429747445948 2.231383107188346 1.3926025241633493 0.08187000965179032 0.185527635444789 gene 795949 798750 + AC789_1c07590 sucA CDS 2-oxoglutarate dehydrogenase E1 component 42
CP010315.1 873 796150 796213 + 138.78639872458896 58.106837689269405 44.71157188358985 3.0364732812771393 1.3063116829732677 0.0 40.991265543616436 6.043969656813201 1.2937352529217088 4.671720619163614 1.493435240450191e-06 5.436238818954051e-05 gene 795949 798750 + AC789_1c07590 sucA CDS 2-oxoglutarate dehydrogenase E1 component 64
CP010315.1 874 796257 796317 + 111.02911897967118 131.594897119816 105.02020372657151 4.048631041702852 5.225246731893071 35.06773278302617 65.3309717304468 3.6442857443587218 0.9526179102967 3.825548212948969 6.524069686200352e-05 0.0010061260903470428 gene 795949 798750 + AC789_1c07590 sucA CDS 2-oxoglutarate dehydrogenase E1 component 61
CP010315.1 875 796563 796599 + 22.617042755118202 2.8483743965328143 13.517451964806234 1.012157760425713 1.3063116829732677 0.0 6.883556426642706 4.0522971883347445 2.124360380452433 1.907537546652848 0.02822550687804566 0.08941212116091218 gene 795949 798750 + AC789_1c07590 sucA CDS 2-oxoglutarate dehydrogenase E1 component 37
CP010315.1 876 796713 796772 + 34.953611530637225 33.04114299978065 36.39313990524755 0.0 6.531558414866338 0.0 18.486575475088628 5.665636763344336 1.7014921294184409 3.329804860913941 0.0004345343391344208 0.004230689150054523 gene 795949 798750 + AC789_1c07590 sucA CDS 2-oxoglutarate dehydrogenase E1 component 60
CP010315.1 877 796932 796966 + 28.785327142877712 31.332118361860957 16.636863956684596 1.012157760425713 1.3063116829732677 0.0 13.178796484137042 5.206216470915039 1.7385804571730992 2.994521449631531 0.0013743786407194826 0.00995192992442127 gene 795949 798750 + AC789_1c07590 sucA CDS 2-oxoglutarate dehydrogenase E1 component 35
CP010315.1 878 797139 797185 + 12.33656877551902 37.59854203423315 62.388239837567234 1.012157760425713 1.3063116829732677 1.0626585691826111 19.284079776650167 4.815885588497024 1.469070121412988 3.278186329094343 0.000522382033550153 0.004886497550093005 gene 795949 798750 + AC789_1c07590 sucA CDS 2-oxoglutarate dehydrogenase E1 component 47
CP010315.1 879 797241 797284 + 12.33656877551902 5.127073913759065 11.437843970220658 0.0 1.3063116829732677 0.0 5.034633057078668 4.753840131143703 2.513270276003131 1.8914957840124398 0.029279096622730545 0.0915297407382149 gene 795949 798750 + AC789_1c07590 sucA CDS 2-oxoglutarate dehydrogenase E1 component 44
CP010315.1 880 797697 797755 + 7.196331785719428 14.24187198266407 39.51255189712592 11.133735364682844 19.594675244599017 10.626585691826113 17.050958661102896 0.2433087424625025 1.2784616598297347 0.1903136794066287 0.42453166746500076 0.6395675624132496 gene 795949 798750 + AC789_1c07590 sucA CDS 2-oxoglutarate dehydrogenase E1 component 59
CP010315.1 881 797903 797938 + 1.0280473979599183 11.96317246543782 21.83588394314853 1.012157760425713 0.0 0.0 5.973210261161997 4.708521359411423 2.4324130883228268 1.9357408418888238 0.026449724803358447 0.08580498841266142 gene 795949 798750 + AC789_1c07590 sucA CDS 2-oxoglutarate dehydrogenase E1 component 36
CP010315.1 882 798076 798105 + 0.0 26.20504444810189 15.597059959391808 0.0 1.3063116829732677 0.0 7.184736015077828 3.9985764715715333 2.374221822179148 1.6841629683537713 0.04607508890542367 0.122639260027908 gene 795949 798750 + AC789_1c07590 sucA CDS 2-oxoglutarate dehydrogenase E1 component 30
CP010315.1 883 798418 798441 + 11.308521377559101 8.545123189598442 0.0 5.060788802128566 1.3063116829732677 15.939878537739169 7.026770598333091 0.175461998733136 2.0772488244330023 0.08446845494353784 0.4663419912461103 0.6801136313408802 gene 795949 798750 + AC789_1c07590 sucA CDS 2-oxoglutarate dehydrogenase E1 component 24
CP010315.1 884 798705 798745 + 28.785327142877712 20.50829565503626 20.796079945855745 0.0 1.3063116829732677 0.0 11.899335737790498 5.949325331099539 1.9501607340113996 3.050684606320641 0.001141601365130976 0.008631581950058403 gene 795949 798750 + AC789_1c07590 sucA CDS 2-oxoglutarate dehydrogenase E1 component 41
CP010315.1 885 798754 798805 + 0.0 27.344394206715016 6.238823983756723 3.0364732812771393 0.0 7.438609984278279 7.343050242671193 0.13311339040447856 2.225067228458832 0.059824435280851296 0.4761477319442408 0.6887150696525561 gene 798765 799982 + AC789_1c07600 sucB CDS dihydrolipoyllysine-residue succinyltransferase component of 2-oxoglutarate dehydrogenase complex 41
CP010315.1 886 798844 798903 + 45.234085510236405 78.0454584649991 73.8260838077879 1.012157760425713 27.432545342438623 0.0 37.591721814314624 4.782322996515472 1.3834109128178242 3.456907092611056 0.0002732065996530326 0.002967449639510963 gene 798765 799982 + AC789_1c07600 sucB CDS dihydrolipoyllysine-residue succinyltransferase component of 2-oxoglutarate dehydrogenase complex 60
CP010315.1 887 799153 799208 + 28.785327142877712 21.647645413649386 14.55725596209902 0.0 0.0 1.0626585691826111 11.008814514634789 5.821476880258751 1.9904415486517633 2.924716319452817 0.0017238518021337967 0.011916549540669983 gene 798765 799982 + AC789_1c07600 sucB CDS dihydrolipoyllysine-residue succinyltransferase component of 2-oxoglutarate dehydrogenase complex 56
CP010315.1 888 799606 799625 + 12.33656877551902 11.393497586131257 20.796079945855745 0.0 0.0 0.0 7.421024384584337 6.127745119627329 2.333599943947513 2.6258764427554997 0.004321309166337177 0.023771612915705058 gene 798765 799982 + AC789_1c07600 sucB CDS dihydrolipoyllysine-residue succinyltransferase component of 2-oxoglutarate dehydrogenase complex 20
CP010315.1 889 799818 799861 + 0.0 26.77471932740845 42.631963889004275 1.012157760425713 1.3063116829732677 1.0626585691826111 12.131301871499053 3.288616902416152 1.7615297407815387 1.8669096673650765 0.030957101808608778 0.09452083743931709 gene 798765 799982 + AC789_1c07600 sucB CDS dihydrolipoyllysine-residue succinyltransferase component of 2-oxoglutarate dehydrogenase complex 44
CP010315.1 890 799848 799881 + 0.0 17.65992125850345 43.67176788629706 0.0 10.450493463786142 0.0 11.963697101431109 2.3148008932192403 2.000953288638985 1.1568490410856762 0.12366702077412028 0.25644167176691457 gene 798765 799982 + AC789_1c07600 sucB CDS dihydrolipoyllysine-residue succinyltransferase component of 2-oxoglutarate dehydrogenase complex 34
CP010315.1 891 799930 799963 + 35.98165892859714 46.71334010313815 41.59215989171149 0.0 7.837870097839606 0.0 22.020838170214397 5.768823150162519 1.6606400618622952 3.473855221638562 0.0002565188872977925 0.0028435241814176422 gene 798765 799982 + AC789_1c07600 sucB CDS dihydrolipoyllysine-residue succinyltransferase component of 2-oxoglutarate dehydrogenase complex 34
CP010315.1 892 799966 800023 + 619.9125809698307 278.00134110160263 389.9264989847952 9.109419843831418 24.819921976492086 3.187975707547834 220.82628976401665 5.4425480694125135 0.814345462203179 6.683340574757938 1.1677796106090156e-11 3.9320112638881056e-09 gene 798765 799982 + AC789_1c07600 sucB CDS dihydrolipoyllysine-residue succinyltransferase component of 2-oxoglutarate dehydrogenase comp…
CP010315.1 893 800033 800086 + 111.02911897967118 91.71765556835662 62.388239837567234 16.19452416681141 0.0 0.0 46.888256425401075 5.9399675077241945 1.3244766859404555 4.484765621605844 3.649706231982004e-06 0.00010533312878802347 gene 800076 801242 + AC789_1c07610 sucC CDS succinyl-CoA synthetase beta chain	ATP- grasp domain protein SucC 11
CP010315.1 894 800236 800280 + 8.224379183679346 2.8483743965328143 23.915491937734107 0.0 9.144181780812874 0.0 7.355404549793191 4.368768969493176 2.287881618333138 1.9095257964772197 0.02809714860311159 0.08914529166146241 gene 800076 801242 + AC789_1c07610 sucC CDS succinyl-CoA synthetase beta chain	ATP- grasp domain protein SucC 45
CP010315.1 895 800388 800449 + 28.785327142877712 25.065694689488765 43.67176788629706 1.012157760425713 0.0 0.0 16.422491246514877 6.3744887222721935 1.7982998274323887 3.5447307645987403 0.00019650715404371881 0.002308102197423389 gene 800076 801242 + AC789_1c07610 sucC CDS succinyl-CoA synthetase beta chain	ATP- grasp domain protein SucC 62
CP010315.1 896 800454 800497 + 1.0280473979599183 3.418049275839377 27.03490392961247 0.0 0.0 2.1253171383652223 5.601052956962831 3.3838376615213033 2.3763567502267726 1.4239602960281061 0.07722898289085445 0.17724720554984233 gene 800076 801242 + AC789_1c07610 sucC CDS succinyl-CoA synthetase beta chain	ATP- grasp domain protein SucC 44
CP010315.1 897 800549 800567 + 2.0560947959198366 19.9386207757297 10.398039972927872 2.024315520851426 3.918935048919803 3.187975707547834 6.920663636982745 1.4228731459235815 1.8195362705392848 0.7819976820257956 0.21710796792263676 0.3910311141445893 gene 800076 801242 + AC789_1c07610 sucC CDS succinyl-CoA synthetase beta chain	ATP- grasp domain protein SucC 19
CP010315.1 898 800831 800885 + 1.0280473979599183 32.47146812047408 37.43294390254034 0.0 2.6126233659465354 1.0626585691826111 12.43462355935058 3.894343487296195 1.7047267294296227 2.284438567229592 0.011172884570347768 0.04742021019589302 gene 800076 801242 + AC789_1c07610 sucC CDS succinyl-CoA synthetase beta chain	ATP- grasp domain protein SucC 55
CP010315.1 899 800889 800926 + 48.31822770411616 10.25414782751813 22.875687940441317 1.012157760425713 1.3063116829732677 2.1253171383652223 14.315308342306635 3.981327340347096 1.5337647552265832 2.595787474435044 0.004718720950645996 0.025243571850551722 gene 800076 801242 + AC789_1c07610 sucC CDS succinyl-CoA synthetase beta chain	ATP- grasp domain protein SucC 38
CP010315.1 900 801130 801163 + 18.50485316327853 13.672197103357508 21.83588394314853 1.012157760425713 0.0 3.187975707547834 9.70217794629302 4.149331657127281 1.8333730455392716 2.263222788849712 0.011810979552212183 0.04917286231912759 gene 800076 801242 + AC789_1c07610 sucC CDS succinyl-CoA synthetase beta chain	ATP- grasp domain protein SucC 34
CP010315.1 901 801187 801210 + 6.16828438775951 17.090246379196884 8.318431978342298 3.0364732812771393 0.0 0.0 5.768906004429305 4.364190567093188 2.3823146997770372 1.8319118660106644 0.033482276197812445 0.09892644815302133 gene 800076 801242 + AC789_1c07610 sucC CDS succinyl-CoA synthetase beta chain	ATP- grasp domain protein SucC 24
CP010315.1 902 801213 801259 + 1.0280473979599183 1.1393497586131256 27.03490392961247 1.012157760425713 0.0 0.0 5.035743141101871 2.9776506194978856 2.558588180143164 1.163786592389899 0.12225525348276683 0.2541663759697038 gene 800076 801242 + AC789_1c07610 sucC CDS succinyl-CoA synthetase beta chain	ATP- grasp domain protein SucC 30
CP010315.1 902 801213 801259 + 1.0280473979599183 1.1393497586131256 27.03490392961247 1.012157760425713 0.0 0.0 5.035743141101871 2.9776506194978856 2.558588180143164 1.163786592389899 0.12225525348276683 0.2541663759697038 gene 801242 802111 + AC789_1c07620 sucD CDS succinyl-CoA ligase	subunit alpha 18
CP010315.1 903 801340 801364 + 38.03775372451698 0.0 5.199019986463936 0.0 0.0 0.0 7.206128951830153 4.368419799976319 2.586400810073629 1.6889956819383924 0.045610128729185434 0.12176777260485416 gene 801242 802111 + AC789_1c07620 sucD CDS succinyl-CoA ligase	subunit alpha 25
CP010315.1 904 801539 801605 + 56.54260688779551 58.67651256857597 66.54745582673839 3.0364732812771393 3.918935048919803 2.1253171383652223 31.807883458612004 4.348485668720275 1.1168276175282599 3.893605065340571 4.938269838371456e-05 0.0007902209616609849 gene 801242 802111 + AC789_1c07620 sucD CDS succinyl-CoA ligase	subunit alpha 67
CP010315.1 905 801780 801812 + 1.0280473979599183 9.114798068905005 23.915491937734107 2.024315520851426 0.0 0.0 6.013775487575076 4.382073022831125 2.4511463854710347 1.7877647164630788 0.03690698781166453 0.10570938830949879 gene 801242 802111 + AC789_1c07620 sucD CDS succinyl-CoA ligase	subunit alpha 33
CP010315.1 906 801854 801895 + 8.224379183679346 7.405773430985317 10.398039972927872 2.024315520851426 14.369428512705944 0.0 7.070322770191651 2.041898161264638 2.010739010684526 1.015496367462182 0.1549346386209381 0.30337456135105423 gene 801242 802111 + AC789_1c07620 sucD CDS succinyl-CoA ligase	subunit alpha 42
CP010315.1 907 801977 802031 + 37.00970632655706 14.24187198266407 13.517451964806234 1.012157760425713 0.0 0.0 10.963531339075512 5.698807392373979 1.9402098253352724 2.937211902526683 0.0016558886250231163 0.011565458927235784 gene 801242 802111 + AC789_1c07620 sucD CDS succinyl-CoA ligase	subunit alpha 55
CP010315.1 908 802082 802125 + 13.364616173478938 41.01659131007252 15.597059959391808 0.0 0.0 0.0 11.663044573823878 6.64699663510591 2.0363741786332135 3.2641332348690866 0.0005489975935667363 0.005076029237543245 gene 801242 802111 + AC789_1c07620 sucD CDS succinyl-CoA ligase	subunit alpha 30
CP010315.1 909 802138 802202 + 24.67313755103804 76.33643382707942 85.26392777800855 2.024315520851426 0.0 4.250634276730445 32.09140815895131 4.93936069515814 1.2651509475407896 3.904167091491579 4.7275221254319015e-05 0.0007610180536975139 intergenic NA NA NA NA NA NA NA NA
CP010315.1 910 808313 808336 + 18.50485316327853 21.077970534342825 6.238823983756723 0.0 36.576727123251494 0.0 13.733062467438263 3.7207902776367705 1.8428827700763803 2.01900540720914 0.021743328750586342 0.07485512000284515 intergenic NA NA NA NA NA NA NA NA
CP010315.1 911 808337 808379 + 21.588995357158286 58.106837689269405 7.27862798104951 0.0 37.88303880622476 1.0626585691826111 20.986693067147428 2.9119975053184968 1.5097035484236767 1.9288538523731986 0.026874504079517084 0.08683717897404022 intergenic NA NA NA NA NA NA NA NA
CP010315.1 912 808441 808465 + 0.0 23.356670051569075 15.597059959391808 0.0 0.0 0.0 6.492288335160147 5.002041907873664 2.6704276727435827 1.8731239040578822 0.030525638586373575 0.0939366661905883 intergenic NA NA NA NA NA NA NA NA
CP010315.1 913 808505 808548 + 15.420710969398774 21.647645413649386 20.796079945855745 6.072946562554279 0.0 0.0 10.656230481909697 4.929027814268625 1.963762156083562 2.509992261027605 0.006036690376880347 0.030413026767811775 gene 808520 810088 + AC789_1c07670 cydA CDS cytochrome d ubiquinol oxidase subunit 29
CP010315.1 914 808690 808740 + 24.67313755103804 31.332118361860957 18.71647195127017 0.0 0.0 0.0 12.45362131069486 6.888145374623327 1.9977076004824876 3.448024812519959 0.0002823510790739333 0.0030422387599952734 gene 808520 810088 + AC789_1c07670 cydA CDS cytochrome d ubiquinol oxidase subunit 51
CP010315.1 915 808853 808906 + 1.0280473979599183 55.828138172043154 22.875687940441317 3.0364732812771393 2.6126233659465354 2.1253171383652223 14.584381216005548 2.488045312292141 1.5528800524571478 1.6022134538693222 0.054554207990500606 0.13619170675663744 gene 808520 810088 + AC789_1c07670 cydA CDS cytochrome d ubiquinol oxidase subunit 54
CP010315.1 916 808939 808984 + 1.0280473979599183 11.96317246543782 31.194119918783617 5.060788802128566 0.0 3.187975707547834 8.739017381976293 2.5898783655184574 1.9454396925787534 1.3312560524996158 0.09155238671366843 0.20276754631498456 gene 808520 810088 + AC789_1c07670 cydA CDS cytochrome d ubiquinol oxidase subunit 46
CP010315.1 917 809007 809032 + 0.0 14.24187198266407 35.353335907954765 6.072946562554279 2.6126233659465354 10.626585691826113 11.484560585157627 0.5744017793632196 1.715651444842266 0.3348009766727583 0.3688876118570316 0.5783819929019542 gene 808520 810088 + AC789_1c07670 cydA CDS cytochrome d ubiquinol oxidase subunit 26
CP010315.1 918 809193 809242 + 0.0 21.077970534342825 19.75627594856296 0.0 0.0 37.19304992139139 13.004549400716195 1.3285548172766886 1.9516683941495527 0.6807277410748928 0.2480218898092828 0.4324196098271444 gene 808520 810088 + AC789_1c07670 cydA CDS cytochrome d ubiquinol oxidase subunit 50
CP010315.1 919 809303 809348 + 0.0 17.090246379196884 28.074707926905255 0.0 0.0 1.0626585691826111 7.704602145880791 4.139683258565253 2.3166355846749274 1.7869376115735258 0.036973786333758495 0.10580211308891728 gene 808520 810088 + AC789_1c07670 cydA CDS cytochrome d ubiquinol oxidase subunit 46
CP010315.1 920 809469 809527 + 76.07550744903396 23.92634493087564 9.358235975635084 0.0 0.0 2.1253171383652223 18.58090091565165 5.669372110214023 1.7291732402665738 3.27866056343783 0.0005215050499557736 0.004886497550093005 gene 808520 810088 + AC789_1c07670 cydA CDS cytochrome d ubiquinol oxidase subunit 59
CP010315.1 921 809568 809619 + 17.476805765318613 39.8772415514594 19.75627594856296 9.109419843831418 1.3063116829732677 11.689244261008724 16.53588317552573 1.926143781653702 1.370739872394799 1.4051854917509368 0.07998306359824664 0.18217112089555554 gene 808520 810088 + AC789_1c07670 cydA CDS cytochrome d ubiquinol oxidase subunit 52
CP010315.1 922 809674 809728 + 14.392663571438856 71.20935991332036 16.636863956684596 1.012157760425713 1.3063116829732677 1.0626585691826111 17.603335909004233 4.547658952967426 1.5039404805400793 3.023829075559106 0.0012479870596798347 0.009226883283872594 gene 808520 810088 + AC789_1c07670 cydA CDS cytochrome d ubiquinol oxidase subunit 55
CP010315.1 923 809810 809860 + 40.093848520436815 39.8772415514594 19.75627594856296 0.0 0.0 0.0 16.62122767007653 7.268907089872393 1.856656570649042 3.9150520375081315 4.519235588335704e-05 0.000736289169139936 gene 808520 810088 + AC789_1c07670 cydA CDS cytochrome d ubiquinol oxidase subunit 51
CP010315.1 924 810029 810060 + 16.448758367358693 41.58626618937909 4.159215989171149 0.0 0.0 1.0626585691826111 10.542816519181924 5.481242013371173 2.035181480778265 2.6932448359716377 0.0035380142713993677 0.020500596598454563 gene 808520 810088 + AC789_1c07670 cydA CDS cytochrome d ubiquinol oxidase subunit 32
CP010315.1 925 810099 810163 + 78.1316022449538 66.0822859995613 73.8260838077879 1.012157760425713 1.3063116829732677 0.0 36.72640691595033 6.682934362270376 1.4481134954460773 4.614924440167421 1.966191779001754e-06 6.761189687707734e-05 gene 810104 811243 + AC789_1c07680 AC789_1c07680 CDS cytochrome d ubiquinol oxidase	subunit 2 60
CP010315.1 926 810355 810403 + 0.0 17.65992125850345 40.5523558944187 3.0364732812771393 1.3063116829732677 0.0 10.425843686195426 3.323334937778752 2.068987602483085 1.6062614071685437 0.054108243046267164 0.13545499134352074 gene 810104 811243 + AC789_1c07680 AC789_1c07680 CDS cytochrome d ubiquinol oxidase	subunit 2 49
CP010315.1 927 810445 810478 + 25.70118494899796 26.20504444810189 6.238823983756723 0.0 10.450493463786142 0.0 11.432591140773786 4.318512042607557 1.8855917586172557 2.290268836226996 0.011002868595765087 0.04684624927417159 gene 810104 811243 + AC789_1c07680 AC789_1c07680 CDS cytochrome d ubiquinol oxidase	subunit 2 34
CP010315.1 928 810731 810778 + 7.196331785719428 15.381221741277196 14.55725596209902 3.0364732812771393 6.531558414866338 0.0 7.78380686420652 2.4795267541842936 1.9009311961640598 1.3043748028270552 0.09605291100422866 0.21006454094901192 gene 810104 811243 + AC789_1c07680 AC789_1c07680 CDS cytochrome d ubiquinol oxidase	subunit 2 48
CP010315.1 929 810832 810871 + 1.0280473979599183 26.77471932740845 2.0796079945855745 3.0364732812771393 9.144181780812874 2.1253171383652223 7.364724486734863 0.09000871187805026 1.828815113733099 0.04921695539486137 0.4803731995949397 0.6924537684492877 gene 810104 811243 + AC789_1c07680 AC789_1c07680 CDS cytochrome d ubiquinol oxidase	subunit 2 40
CP010315.1 930 811255 811318 + 29.813374540837632 85.45123189598442 4.159215989171149 0.0 0.0 1.0626585691826111 20.081080165862634 6.072998821019312 1.7344502725508428 3.5013969077866953 0.00023141299742120752 0.002635534152342403 intergenic NA NA NA NA NA NA NA NA
CP010315.1 931 811328 811374 + 1.0280473979599183 29.053418844634702 13.517451964806234 0.0 1.3063116829732677 1.0626585691826111 7.661314743259456 3.649424469554411 2.0130962726435384 1.8128415014956514 0.0349281354494755 0.10171324777196811 gene 811371 811664 + AC789_1c07690 ybgE CDS inner membrane protein YbgE 4
CP010315.1 932 811386 811414 + 0.0 30.762443482554392 12.477647967513446 0.0 0.0 0.0 7.20668190834464 5.036301118456146 2.5807011044387314 1.9515243783148128 0.02549734956536231 0.0835603167102403 gene 811371 811664 + AC789_1c07690 ybgE CDS inner membrane protein YbgE 29
CP010315.1 933 811527 811579 + 1.0280473979599183 74.62740918915974 13.517451964806234 6.072946562554279 0.0 7.438609984278279 17.11407751645974 1.3128573242256618 1.648884575063631 0.7962093551484635 0.21295518045479248 0.38550143708275936 gene 811371 811664 + AC789_1c07690 ybgE CDS inner membrane protein YbgE 53
CP010315.1 934 811623 811667 + 0.0 40.44691643076596 0.0 0.0 0.0 0.0 6.741152738460993 1.9337089106992742 2.913912323921745 0.6636125921924634 0.25346914790520625 0.439923579085475 gene 811371 811664 + AC789_1c07690 ybgE CDS inner membrane protein YbgE 42
CP010315.1 935 812200 812244 + 0.0 21.647645413649386 12.477647967513446 0.0 0.0 1.0626585691826111 5.8646586583909075 3.603485177191975 2.544098165661138 1.4164096440262683 0.07832780096638595 0.17931075343041497 gene 811814 812218 + AC789_1c07700 ybgC CDS acyl-CoA thioester hydrolase 19
CP010315.1 935 812200 812244 + 0.0 21.647645413649386 12.477647967513446 0.0 0.0 1.0626585691826111 5.8646586583909075 3.603485177191975 2.544098165661138 1.4164096440262683 0.07832780096638595 0.17931075343041497 gene 812224 812907 + AC789_1c07710 tolQ CDS membrane spanning protein in TolA-TolQ-TolR complex 21
CP010315.1 936 812378 812404 + 0.0 22.786995172262515 13.517451964806234 0.0 0.0 0.0 6.0507411895114585 4.8981385093495495 2.736103552637109 1.790187547773413 0.03671188311848788 0.10547346191012989 gene 812224 812907 + AC789_1c07710 tolQ CDS membrane spanning protein in TolA-TolQ-TolR complex 27
CP010315.1 937 812636 812669 + 24.67313755103804 5.696748793065629 6.238823983756723 0.0 0.0 0.0 6.101451721310065 5.601077717994805 2.4969080937202883 2.2432053995425334 0.012441786137804518 0.05098482443184498 gene 812224 812907 + AC789_1c07710 tolQ CDS membrane spanning protein in TolA-TolQ-TolR complex 34
CP010315.1 938 812977 813016 + 14.392663571438856 61.524886965108784 9.358235975635084 3.0364732812771393 3.918935048919803 3.187975707547834 15.903195091654583 2.5968685458650334 1.3684555688009836 1.8976637642246312 0.02887019441836911 0.09067238285846901 gene 812911 813339 + AC789_1c07720 tolR CDS inner membrane protein TolR 40
CP010315.1 939 813465 813506 + 13.364616173478938 15.950896620583759 10.398039972927872 0.0 1.3063116829732677 1.0626585691826111 7.013753836524408 4.315024120661544 2.1019821351075203 2.0528357727649396 0.0200442539101153 0.07091262897245053 gene 813404 814669 + AC789_1c07730 tolA1 CDS membrane spanning protein TolA 42
CP010315.1 940 814871 814904 + 33.9255641326773 17.65992125850345 11.437843970220658 0.0 1.3063116829732677 0.0 10.721606840729113 5.6860065239862925 2.0126815804841836 2.8250899591471543 0.002363367166353233 0.015014213776462594 gene 814802 816094 + AC789_1c07740 tolB CDS tol-Pal system beta propeller repeat protein TolB 34
CP010315.1 941 815593 815637 + 20.560947959198366 26.77471932740845 10.398039972927872 1.012157760425713 1.3063116829732677 0.0 10.008696117155612 4.761053344897668 1.862895221612101 2.555727928046096 0.005298296820994999 0.027730269825427842 gene 814802 816094 + AC789_1c07740 tolB CDS tol-Pal system beta propeller repeat protein TolB 45
CP010315.1 942 816038 816064 + 54.486512091875674 23.92634493087564 11.437843970220658 1.012157760425713 1.3063116829732677 0.0 15.361528406061826 5.244079373716626 1.6683058853198478 3.1433560355217653 0.0008351127583089143 0.006911635689662379 gene 814802 816094 + AC789_1c07740 tolB CDS tol-Pal system beta propeller repeat protein TolB 27
CP010315.1 943 816081 816102 + 45.234085510236405 46.71334010313815 3.1194119918783616 0.0 0.0 1.0626585691826111 16.021582695739255 6.000329004033463 1.8654667737763684 3.216529550878391 0.0006487558517860755 0.0057182367750427026 gene 814802 816094 + AC789_1c07740 tolB CDS tol-Pal system beta propeller repeat protein TolB 14
CP010315.1 944 816104 816171 + 78.1316022449538 125.32847344744383 56.14941585381051 13.158050885534271 6.531558414866338 0.0 46.54985014110146 4.3429625963051475 1.1062194055995611 3.925950470875441 4.319396585197242e-05 0.000709452109857295 gene 816129 816650 + AC789_1c07750 pal CDS peptidoglycan-associated lipoprotein Pal 43
CP010315.1 945 816242 816277 + 39.0658011224769 23.356670051569075 20.796079945855745 1.012157760425713 0.0 1.0626585691826111 14.215561241585007 5.325773747810803 1.7124007139703883 3.1101211908878588 0.0009350529872096926 0.007473949742474308 gene 816129 816650 + AC789_1c07750 pal CDS peptidoglycan-associated lipoprotein Pal 36
CP010315.1 946 816331 816395 + 47.290180306156245 91.71765556835662 27.03490392961247 8.097262083405704 0.0 0.0 29.023333647921838 5.679066424965882 1.4980236791323231 3.791039156507378 7.500914912557666e-05 0.0011142443641246047 gene 816129 816650 + AC789_1c07750 pal CDS peptidoglycan-associated lipoprotein Pal 65
CP010315.1 947 816436 816493 + 68.87917566331453 108.23822706824694 36.39313990524755 1.012157760425713 0.0 2.1253171383652223 36.108002922599994 5.975834021095607 1.3386177145087288 4.4641826836190726 4.018748346094393e-06 0.00011133692313849465 gene 816129 816650 + AC789_1c07750 pal CDS peptidoglycan-associated lipoprotein Pal 58
CP010315.1 948 816501 816527 + 19.53290056123845 44.4346405859119 28.074707926905255 1.012157760425713 0.0 0.0 15.509067805746886 6.270669487195241 1.8308917957984638 3.4249263127319667 0.00030748309464029847 0.003265139142954339 gene 816129 816650 + AC789_1c07750 pal CDS peptidoglycan-associated lipoprotein Pal 27
CP010315.1 949 816627 816661 + 14.392663571438856 19.368945896423135 12.477647967513446 1.012157760425713 1.3063116829732677 0.0 8.092954479795736 4.519249832657235 1.9950586218795185 2.2652215744917354 0.011749542924127153 0.04909206078902077 gene 816129 816650 + AC789_1c07750 pal CDS peptidoglycan-associated lipoprotein Pal 24
CP010315.1 949 816627 816661 + 14.392663571438856 19.368945896423135 12.477647967513446 1.012157760425713 1.3063116829732677 0.0 8.092954479795736 4.519249832657235 1.9950586218795185 2.2652215744917354 0.011749542924127153 0.04909206078902077 gene 816660 817451 + AC789_1c07760 ygbF1 CDS tol-pal system protein YbgF 2
CP010315.1 950 816679 816736 + 18.50485316327853 29.623093723941267 31.194119918783617 1.012157760425713 2.6126233659465354 3.187975707547834 14.355803939987249 3.6292751301538995 1.444348538427494 2.512741927308765 0.005989846718999049 0.030252469585144572 gene 816660 817451 + AC789_1c07760 ygbF1 CDS tol-pal system protein YbgF 58
CP010315.1 951 817607 817644 + 0.0 18.22959613781001 6.238823983756723 1.012157760425713 2.6126233659465354 2.1253171383652223 5.0364197310507 0.961327779294265 2.273752319429477 0.4227935343175278 0.33622295272364233 0.5429691608632602 gene 817616 817691 + AC789_1c07770 trn15 tRNA tRNA-Lys 29
CP010315.1 952 817687 817731 + 0.0 43.86496570660534 0.0 1.012157760425713 0.0 0.0 7.4795205778385085 0.8848901055738039 2.6651965485194276 0.3320168285770064 0.3699382758808421 0.5794618259828286 gene 817616 817691 + AC789_1c07770 trn15 tRNA tRNA-Lys 5
CP010315.1 953 817748 817772 + 1.0280473979599183 36.45919227562002 1.0398039972927873 1.012157760425713 1.3063116829732677 1.0626585691826111 6.984695280575719 1.600944033197679 2.0369088234824835 0.7859674496674625 0.2159432785175307 0.38977534275870596 intergenic NA NA NA NA NA NA NA NA
CP010315.1 954 817795 817820 + 0.0 21.077970534342825 12.477647967513446 0.0 0.0 0.0 5.592603083642712 4.799498841833688 2.8143940302091477 1.7053400448966345 0.04406551157532963 0.11881661629637597 intergenic NA NA NA NA NA NA NA NA
CP010315.1 955 817989 818036 + 4.112189591839673 55.25846329273659 65.50765182944559 2.024315520851426 10.450493463786142 7.438609984278279 24.131953947156283 2.2964931562313384 1.1912794560356557 1.9277535129109145 0.026942896230815135 0.08688170169242503 intergenic NA NA NA NA NA NA NA NA
CP010315.1 956 818080 818124 + 18.50485316327853 80.89383286153192 13.517451964806234 0.0 0.0 1.0626585691826111 18.996466093133215 6.198645785520553 1.74752701946319 3.547095819682759 0.0001947514495128716 0.0022974984868810444 intergenic NA NA NA NA NA NA NA NA
CP010315.1 957 822533 822587 + 0.0 10.823822706824693 38.472747899833124 0.0 0.0 0.0 8.216095101109635 4.975265664016133 2.4613270872922786 2.021375253091394 0.021620467225824322 0.07460076671728709 gene 822569 823621 + AC789_1c07880 aroG CDS 3-deoxy-7-phosphoheptulonate synthase	Phe- sensitiv 19
CP010315.1 958 823723 823745 - 9.252426581639265 16.520571499890323 17.676667953977383 4.048631041702852 0.0 2.1253171383652223 8.270602369262507 3.2425203038327974 1.879791392828432 1.7249362435657993 0.04226948151161606 0.11535395359253328 intergenic NA NA NA NA NA NA NA NA
CP010315.1 959 823965 824001 - 1.0280473979599183 9.684472948211567 27.03490392961247 0.0 0.0 0.0 6.291237379297326 5.228861949083716 2.510813904531571 2.0825366386758306 0.018646739938901643 0.06763209400640223 gene 823779 824531 - AC789_1c07890 gpmA CDS 2	3-bisphosphoglycerate-dependent phosphoglycerate mutase 37
CP010315.1 960 824073 824114 - 0.0 15.381221741277196 18.71647195127017 0.0 0.0 0.0 5.682948948757894 4.858981894336773 2.8000366863128234 1.7353279398404002 0.04134136781844004 0.11378732743215735 gene 823779 824531 - AC789_1c07890 gpmA CDS 2	3-bisphosphoglycerate-dependent phosphoglycerate mutase 42
CP010315.1 961 824168 824195 - 17.476805765318613 10.25414782751813 8.318431978342298 1.012157760425713 0.0 0.0 6.1769238886007924 4.950960535225269 2.315421293155566 2.138254731378869 0.01624803723178039 0.061868598732966705 gene 823779 824531 - AC789_1c07890 gpmA CDS 2	3-bisphosphoglycerate-dependent phosphoglycerate mutase 28
CP010315.1 962 824251 824291 - 0.0 10.823822706824693 29.11451192419804 0.0 0.0 0.0 6.656389105170455 4.891095589644471 2.653190577010491 1.8434769187050115 0.03262970433227132 0.09775392155221035 gene 823779 824531 - AC789_1c07890 gpmA CDS 2	3-bisphosphoglycerate-dependent phosphoglycerate mutase 41
CP010315.1 963 824291 824340 - 60.65479647963518 73.4880594305466 29.11451192419804 18.218839687662836 1.3063116829732677 1.0626585691826111 30.640862962366423 3.93484044289487 1.2689631991683208 3.1008310134397647 0.0009648919368051508 0.007644403667963161 gene 823779 824531 - AC789_1c07890 gpmA CDS 2	3-bisphosphoglycerate-dependent phosphoglycerate mutase 50
CP010315.1 964 824409 824471 - 38.03775372451698 106.52920243032725 69.66686781861674 2.024315520851426 0.0 5.313292845913057 36.92857205670424 4.992318170094628 1.215188844724373 4.10826530523902 1.9932101005226442e-05 0.0003947826181942031 gene 823779 824531 - AC789_1c07890 gpmA CDS 2	3-bisphosphoglycerate-dependent phosphoglycerate mutase 63
CP010315.1 965 824508 824566 - 41.12189591839673 43.29529082729877 99.82118374010757 1.012157760425713 95.36075285704854 1.0626585691826111 46.945656612076654 3.895162181509207 1.2721454699237345 3.0618842527047816 0.0010997424296915455 0.008423714288471449 gene 823779 824531 - AC789_1c07890 gpmA CDS 2	3-bisphosphoglycerate-dependent phosphoglycerate mutase 24
CP010315.1 966 824725 824748 - 0.0 2.278699517226251 29.11451192419804 1.012157760425713 0.0 0.0 5.400894866975001 3.080801100625886 2.6851765690895126 1.1473365052006697 0.12562128607475784 0.2598273900102683 gene 824736 825776 - AC789_1c07900 galM CDS aldose 1-epimerase 13
CP010315.1 967 825389 825433 - 0.0 11.393497586131257 23.915491937734107 1.012157760425713 5.225246731893071 1.0626585691826111 7.101508764227793 1.2790682673795528 2.0491958370713768 0.624180590376146 0.2662544961417254 0.4565904975911324 gene 824736 825776 - AC789_1c07900 galM CDS aldose 1-epimerase 45
CP010315.1 968 825650 825698 - 3.084142193879755 13.672197103357508 33.27372791336919 12.145893125108557 3.918935048919803 7.438609984278279 12.255584228152182 0.8274203358174657 1.503381799934265 0.5503727235846838 0.291031876629177 0.4878300342336402 gene 824736 825776 - AC789_1c07900 galM CDS aldose 1-epimerase 49
CP010315.1 969 825713 825739 - 8.224379183679346 7.975448310291879 18.71647195127017 0.0 0.0 10.626585691826113 7.590480856177918 3.8232033107203494 2.2104481953533073 1.7296054794485998 0.041850393198518986 0.11483634208394972 gene 824736 825776 - AC789_1c07900 galM CDS aldose 1-epimerase 27
CP010315.1 970 825761 825804 - 38.03775372451698 23.92634493087564 39.51255189712592 0.0 1.3063116829732677 0.0 17.130493705915303 6.4695104979031175 1.7923848858846452 3.6094426754274047 0.0001534277865800237 0.001910400529049571 gene 824736 825776 - AC789_1c07900 galM CDS aldose 1-epimerase 16
CP010315.1 970 825761 825804 - 38.03775372451698 23.92634493087564 39.51255189712592 0.0 1.3063116829732677 0.0 17.130493705915303 6.4695104979031175 1.7923848858846452 3.6094426754274047 0.0001534277865800237 0.001910400529049571 gene 825770 826918 - AC789_1c07910 galK CDS galactokinase 35
CP010315.1 971 825867 825908 - 21.588995357158286 2.278699517226251 25.99509993231968 0.0 0.0 1.0626585691826111 8.487575562647805 4.986478984300862 2.099261320633297 2.375349336116268 0.008766174156404934 0.03990502696970819 gene 825770 826918 - AC789_1c07910 galK CDS galactokinase 42
CP010315.1 972 826028 826061 - 43.17799071431657 0.5696748793065628 35.353335907954765 1.012157760425713 0.0 0.0 13.352193210333935 5.054536236441439 1.8595525610194175 2.7181464737251164 0.003282438447498992 0.01918252614120242 gene 825770 826918 - AC789_1c07910 galK CDS galactokinase 34
CP010315.1 973 826485 826526 - 22.617042755118202 0.0 7.27862798104951 4.048631041702852 0.0 3.187975707547834 6.1887129142364 1.0793053772354517 2.2183341423987573 0.4865386853165247 0.313292642044802 0.514054383830263 gene 825770 826918 - AC789_1c07910 galK CDS galactokinase 42
CP010315.1 974 826906 826938 - 38.03775372451698 12.532847344744383 4.159215989171149 10.121577604257132 0.0 3.187975707547834 11.339895061706246 2.3242714976987062 1.6713103875000892 1.390688118186893 0.08216001110043364 0.18576806091287193 gene 825770 826918 - AC789_1c07910 galK CDS galactokinase 13
CP010315.1 974 826906 826938 - 38.03775372451698 12.532847344744383 4.159215989171149 10.121577604257132 0.0 3.187975707547834 11.339895061706246 2.3242714976987062 1.6713103875000892 1.390688118186893 0.08216001110043364 0.18576806091287193 gene 826922 827968 - AC789_1c07920 galT CDS galactose-1-phosphate uridylyltransferase 17
CP010315.1 975 827600 827634 - 19.53290056123845 2.8483743965328143 7.27862798104951 1.012157760425713 3.918935048919803 4.250634276730445 6.473605004149456 1.3609328652048551 1.907985328637738 0.7132826677323211 0.23783543022096554 0.41826944757684925 gene 826922 827968 - AC789_1c07920 galT CDS galactose-1-phosphate uridylyltransferase 35
CP010315.1 976 832052 832075 + 0.0 1.1393497586131256 36.39313990524755 0.0 2.6126233659465354 4.250634276730445 7.399291217756276 0.7276702104573525 2.1770672330876173 0.3342433340587911 0.36909797329816646 0.5785995581420917 gene 832028 832801 + AC789_1c07970 modA CDS molybdate-binding periplasmic protein precursor 24
CP010315.1 977 832675 832703 + 5.140236989799591 10.25414782751813 9.358235975635084 5.060788802128566 9.144181780812874 4.250634276730445 7.2013709421041145 0.4375255979577236 1.7211612151007982 0.2542037283428446 0.3996690851971721 0.6135833841727324 gene 832028 832801 + AC789_1c07970 modA CDS molybdate-binding periplasmic protein precursor 29
CP010315.1 978 835035 835064 - 31.86946933675747 1.7090246379196885 0.0 0.0 0.0 1.0626585691826111 5.773525423976628 2.808219094450202 2.6331346463563867 1.06649278202924 0.1431004699136164 0.2854591205558959 gene 834552 835370 - AC789_1c08000 ybhA CDS phosphatase 30
CP010315.1 979 835221 835257 + 0.0 18.799271017116574 12.477647967513446 1.012157760425713 9.144181780812874 4.250634276730445 7.613982133766509 0.39945691067834016 1.930065920542844 0.20696542352604733 0.4180184309284415 0.6329411542688281 intergenic NA NA NA NA NA NA NA NA
CP010315.1 980 835882 835916 + 1.0280473979599183 6.266423672372191 11.437843970220658 8.097262083405704 2.6126233659465354 5.313292845913057 5.792582222636344 0.016763879131640024 1.96616353005618 0.008526187611241586 0.4965985844827704 0.7071388830317652 gene 835525 836520 + AC789_1c08010 AC789_1c08010 CDS 6-phosphogluconolactonase 35
CP010315.1 981 843611 843645 - 15.420710969398774 7.975448310291879 10.398039972927872 0.0 0.0 2.1253171383652223 5.986586065163958 4.585287169313289 2.339796560587456 1.959694807039999 0.025015736248276466 0.0824997735495987 gene 842937 844220 - AC789_1c08060 AC789_1c08060 CDS pectinesterase 35
CP010315.1 982 847541 847565 - 11.308521377559101 22.21732029295595 6.238823983756723 1.012157760425713 2.6126233659465354 7.438609984278279 8.471342794153717 2.1235778497311513 1.731752662134256 1.2262593245354103 0.11005055144644402 0.2345249225313065 intergenic NA NA NA NA NA NA NA NA
CP010315.1 983 851082 851112 + 40.093848520436815 1.7090246379196885 0.0 1.012157760425713 2.6126233659465354 1.0626585691826111 7.748385475651894 0.4086288699890381 2.1126145942828862 0.19342329220618898 0.4233137376585051 0.6388045404329374 gene 850465 852486 + AC789_1c08130 uvrB CDS UvrABC system protein B 31
CP010315.1 984 851423 851452 + 3.084142193879755 5.127073913759065 15.597059959391808 2.024315520851426 5.225246731893071 1.0626585691826111 5.3534161481596225 1.3516688435422561 2.0344083451099797 0.6644039023882323 0.25321591794150033 0.439578481822828 gene 850465 852486 + AC789_1c08130 uvrB CDS UvrABC system protein B 30
CP010315.1 985 852747 852770 - 4.112189591839673 20.50829565503626 2.0796079945855745 1.012157760425713 19.594675244599017 0.0 7.884487707747707 1.676625481164996 1.9740687590749746 0.8493247631104011 0.19785030263555226 0.36444684194162247 gene 852678 853586 - AC789_1c08140 ybhK CDS protein YbhK 24
CP010315.1 986 853852 853885 + 20.560947959198366 4.557399034452502 28.074707926905255 0.0 13.063116829732676 0.0 11.0426952917148 5.10925410350772 2.076216777326663 2.4608480960675 0.006930451920974526 0.033455783735600444 intergenic NA NA NA NA NA NA NA NA
CP010315.1 987 855753 855796 - 27.757279744917795 0.0 0.0 0.0 2.6126233659465354 0.0 5.061650518477388 0.1633304627417132 3.079429667956145 0.05303919243270707 0.4788503402999481 0.6911215574145171 intergenic NA NA NA NA NA NA NA NA
CP010315.1 988 857408 857437 + 25.70118494899796 0.0 6.238823983756723 1.012157760425713 0.0 1.0626585691826111 5.669137543727167 2.305059976597071 2.374937628427654 0.9705770581112709 0.1658794674766169 0.3190080858349693 gene 856823 857527 + AC789_1c08200 ybhL CDS inner membrane protein YbhL 30
CP010315.1 989 861650 861718 + 35.98165892859714 35.3198425170069 41.59215989171149 0.0 6.531558414866338 0.0 19.90420329203031 5.742560176701231 1.6695612901611538 3.4395623632043675 0.0002913277640742735 0.0031264537337107627 gene 861569 861979 + AC789_1c08250 ybhQ CDS inner membrane protein YbhQ 69
CP010315.1 990 862259 862292 + 24.67313755103804 0.5696748793065628 7.27862798104951 2.024315520851426 1.3063116829732677 5.313292845913057 6.860893410188644 1.0156339812040263 1.933109614122021 0.5253887176311554 0.29965649751461837 0.4976416268836069 intergenic NA NA NA NA NA NA NA NA
CP010315.1 991 866854 866899 - 0.0 7.405773430985317 30.15431592149083 3.0364732812771393 1.3063116829732677 0.0 6.983812386121093 2.3350735881632034 2.3146832876435077 1.008809110355851 0.15653309551063388 0.30576358347146054 gene 865913 866908 - AC789_1c08290 ybhG CDS membrane protein YbhG 46
CP010315.1 992 868753 868783 + 31.86946933675747 0.0 0.0 1.012157760425713 0.0 0.0 5.480271182863864 1.12080358953882 2.889570851808492 0.38787890902115935 0.3490528233863551 0.5565698235566566 gene 867811 869175 + AC789_1c08310 rhlE CDS ATP-dependent RNA helicase 31
CP010315.1 993 872930 872956 + 4.112189591839673 5.696748793065629 10.398039972927872 7.085104322979992 0.0 7.438609984278279 5.7884487775152405 1.1228697796407174 2.1038824261415376 0.5337131798282234 0.2967699945623645 0.4946833844125801 gene 872187 873149 + AC789_1c08340 ybiB CDS protein Ybi 27
CP010315.1 994 874586 874622 - 1.0280473979599183 15.950896620583759 12.477647967513446 0.0 1.3063116829732677 0.0 5.127150611505066 4.1448072000586285 2.4958823780733157 1.660658064847668 0.04839107005897289 0.1265937964216769 gene 874604 874864 - AC789_1c08360 ybiJ CDS protein YbiJ 19
CP010315.1 995 879852 879876 + 21.588995357158286 5.127073913759065 18.71647195127017 10.121577604257132 26.126233659465353 5.313292845913057 14.498940888637177 0.29984511161047317 1.4068921694187175 0.21312586574020062 0.41561439507212705 0.6300093653306807 gene 879271 880197 + AC789_1c08410 ybiN CDS SAM-dependent methyltransferase 25
CP010315.1 996 879879 879907 + 20.560947959198366 13.672197103357508 1.0398039972927873 1.012157760425713 2.6126233659465354 2.1253171383652223 6.837174554097689 2.047705060569346 1.9368977600542503 1.0572086471471742 0.14520818712505376 0.2885240620008752 gene 879271 880197 + AC789_1c08410 ybiN CDS SAM-dependent methyltransferase 29
CP010315.1 997 880065 880093 + 9.252426581639265 21.647645413649386 14.55725596209902 1.012157760425713 5.225246731893071 0.0 8.615788741617742 3.626586854010336 1.913454072923444 1.8953090671622477 0.02902573381693013 0.09109007960179122 gene 879271 880197 + AC789_1c08410 ybiN CDS SAM-dependent methyltransferase 29
CP010315.1 998 882586 882617 - 18.50485316327853 15.381221741277196 0.0 1.012157760425713 0.0 0.0 5.8163721108302395 3.8328633016275693 2.5576314315691944 1.4985987638085823 0.06698887681278631 0.15865683280308504 intergenic NA NA NA NA NA NA NA NA
CP010315.1 999 882836 882885 - 14.392663571438856 11.96317246543782 5.199019986463936 0.0 0.0 1.0626585691826111 5.436252432087204 4.818723063867089 2.4530899601582004 1.9643482881305863 0.024744857688530925 0.08178453782454741 gene 882680 883402 - AC789_1c08430 glnQ CDS GlnQ protein	subunit of glutamine ABC transporte 50
CP010315.1 1000 882892 882923 - 24.67313755103804 16.520571499890323 0.0 1.012157760425713 1.3063116829732677 0.0 7.252029749054557 3.069951554712636 2.171637253319238 1.4136576216955064 0.07873122693807658 0.18008124678363907 gene 882680 883402 - AC789_1c08430 glnQ CDS GlnQ protein	subunit of glutamine ABC transporte 32
CP010315.1 1001 883677 883716 - 20.560947959198366 21.077970534342825 1.0398039972927873 2.024315520851426 3.918935048919803 3.187975707547834 8.63499146135884 1.6515122172660017 1.7554271933345194 0.940803596718172 0.17340275869250277 0.3293046936422349 gene 883399 884058 - AC789_1c08440 glnP CDS glutamine transport system permease protein GlnP 40
CP010315.1 1002 884159 884178 + 15.420710969398774 1.1393497586131256 28.074707926905255 5.060788802128566 10.450493463786142 1.0626585691826111 10.20145158166908 1.25525306149007 1.7348168974057134 0.7235651574337358 0.23466636932826931 0.4144097313246819 intergenic NA NA NA NA NA NA NA NA
CP010315.1 1003 884519 884578 - 9.252426581639265 15.950896620583759 32.23392391607641 0.0 1.3063116829732677 0.0 9.79059313354545 5.519491244910345 2.0616872423393855 2.677171945172153 0.003712326061654041 0.02121591718827886 gene 884197 884943 - AC789_1c08450 glnH CDS glutamine-binding periplasmic protein GlnH 60
CP010315.1 1004 884596 884626 - 22.617042755118202 2.8483743965328143 14.55725596209902 0.0 0.0 0.0 6.670445518958339 5.692773738054128 2.425370126758672 2.3471773133703513 0.009458125184924558 0.042181431638638626 gene 884197 884943 - AC789_1c08450 glnH CDS glutamine-binding periplasmic protein GlnH 31
CP010315.1 1005 884757 884820 - 74.01941265311412 131.02522224050944 90.46294776447249 3.0364732812771393 1.3063116829732677 8.50126855346089 51.39193936263456 4.689281198298706 1.0272206826519377 4.565018284281973 2.497254036075428e-06 8.072123946210214e-05 gene 884197 884943 - AC789_1c08450 glnH CDS glutamine-binding periplasmic protein GlnH 64
CP010315.1 1006 884877 884935 - 35.98165892859714 23.356670051569075 42.631963889004275 0.0 18.288363561625747 3.187975707547834 20.574438689724012 3.486134365735153 1.4377472115052088 2.4247199631745024 0.007660099618629024 0.03601004364057076 gene 884197 884943 - AC789_1c08450 glnH CDS glutamine-binding periplasmic protein GlnH 59
CP010315.1 1007 885299 885343 - 31.86946933675747 13.672197103357508 0.0 0.0 0.0 0.0 7.590277740019163 5.115853321948272 2.5370627376190904 2.0164473058120946 0.021876611539025564 0.0750646062654877 intergenic NA NA NA NA NA NA NA NA
CP010315.1 1008 885475 885517 - 34.953611530637225 19.9386207757297 7.27862798104951 1.012157760425713 1.3063116829732677 0.0 10.74822162180257 4.7298186860569436 1.822203179084714 2.59565933170675 0.004720480954828712 0.025243571850551722 gene 885347 885850 - AC789_1c08460 dps CDS DNA protection during starvation protein Dps 43
CP010315.1 1009 885562 885608 - 32.897516734717385 21.077970534342825 45.751375880882634 13.158050885534271 3.918935048919803 13.814561399373947 21.76973508062848 1.8012481400184224 1.154044239289886 1.5608137701261593 0.059283848734814126 0.14442953923003707 gene 885347 885850 - AC789_1c08460 dps CDS DNA protection during starvation protein Dps 47
CP010315.1 1010 885735 885770 - 0.0 11.96317246543782 18.71647195127017 0.0 1.3063116829732677 0.0 5.3309926832802095 3.402845111156047 2.6341534773664317 1.2918173297017363 0.09821020622777717 0.21380298397808922 gene 885347 885850 - AC789_1c08460 dps CDS DNA protection during starvation protein Dps 36
CP010315.1 1011 885845 885889 - 31.86946933675747 16.520571499890323 2.0796079945855745 0.0 0.0 1.0626585691826111 8.58871790006933 5.17965341000603 2.1604202157738084 2.397521265626006 0.008253211401163607 0.03802406005290942 gene 885347 885850 - AC789_1c08460 dps CDS DNA protection during starvation protein Dps 6
CP010315.1 1012 887157 887201 + 11.308521377559101 21.077970534342825 4.159215989171149 2.024315520851426 1.3063116829732677 2.1253171383652223 7.000275373877165 2.472170601754237 1.8570882272918434 1.3312079444708755 0.09156029903519103 0.20276754631498456 intergenic NA NA NA NA NA NA NA NA
CP010315.1 1013 887231 887282 + 0.0 24.4960198101822 12.477647967513446 0.0 0.0 0.0 6.1622779629492745 4.894059875842693 2.7189326590186687 1.7999930449211945 0.03593086822093567 0.10388456031963547 intergenic NA NA NA NA NA NA NA NA
CP010315.1 1014 887343 887398 + 25.70118494899796 50.13138937897753 61.34843584027445 3.0364732812771393 0.0 0.0 23.36958057492118 6.10809738307044 1.6282071919930907 3.751425133796092 8.79161296907685e-05 0.001275494154454399 gene 887389 887904 + AC789_1c08480 ompX CDS outer membrane protein X 10
CP010315.1 1015 887489 887525 + 46.26213290819633 12.532847344744383 2.0796079945855745 0.0 0.0 0.0 10.145764707921048 5.8782252537309825 2.1517330451812606 2.731856196982746 0.00314893113704066 0.018614859194166476 gene 887389 887904 + AC789_1c08480 ompX CDS outer membrane protein X 37
CP010315.1 1016 887593 887643 + 0.0 67.79131063748098 39.51255189712592 0.0 0.0 1.0626585691826111 18.061086850631582 5.0043254871109335 1.778641521811636 2.813566098475974 0.002449765609266714 0.01538193930729162 gene 887389 887904 + AC789_1c08480 ompX CDS outer membrane protein X 51
CP010315.1 1017 887661 887712 + 69.90722306127445 82.60285749945162 53.03000386193215 2.024315520851426 10.450493463786142 3.187975707547834 36.867144852473935 3.9806709857956775 1.0601662166945813 3.7547612092439007 8.67534077728772e-05 0.001265440953452384 gene 887389 887904 + AC789_1c08480 ompX CDS outer membrane protein X 52
CP010315.1 1018 887724 887773 + 2.0560947959198366 21.077970534342825 31.194119918783617 6.072946562554279 3.918935048919803 6.375951415095668 11.78266971260267 1.2436999648870108 1.5311459465110722 0.8122674182176776 0.20831910094456083 0.37880887820274434 gene 887389 887904 + AC789_1c08480 ompX CDS outer membrane protein X 50
CP010315.1 1019 887780 887843 + 77.10355484699387 219.32482853302668 56.14941585381051 1.012157760425713 0.0 1.0626585691826111 59.10876926057323 7.040875659492512 1.3478261082607075 5.22387540673059 8.7608349574138e-08 5.445869791604686e-06 gene 887389 887904 + AC789_1c08480 ompX CDS outer membrane protein X 64
CP010315.1 1020 887849 887893 + 0.0 57.537162809962844 14.55725596209902 0.0 0.0 0.0 12.015736462010311 5.413452598622002 2.1867057717422456 2.4756200256008216 0.006650252356250681 0.032530683590110014 gene 887389 887904 + AC789_1c08480 ompX CDS outer membrane protein X 45
CP010315.1 1021 889664 889708 - 0.0 2.8483743965328143 39.51255189712592 0.0 0.0 0.0 7.060154382276455 3.8658820801238893 2.593070038063333 1.4908513936673968 0.06800025755833554 0.16053464251501884 intergenic NA NA NA NA NA NA NA NA
CP010315.1 1022 889952 889986 - 22.617042755118202 3.418049275839377 9.358235975635084 0.0 0.0 0.0 5.898888001098777 5.538355369689932 2.5271032741205106 2.1915825231232016 0.014204832514507177 0.056022084699723036 intergenic NA NA NA NA NA NA NA NA
CP010315.1 1023 893140 893189 + 1.0280473979599183 11.393497586131257 6.238823983756723 0.0 1.3063116829732677 17.00253710692178 6.161536292957157 1.3687494940364051 2.163251729178274 0.632727793799723 0.26345570823282916 0.45336149451224284 gene 892902 894494 + AC789_1c08530 ybiT CDS ABC transporter ATP-binding protein YbiT 50
CP010315.1 1024 893264 893303 + 16.448758367358693 34.75016763770033 3.1194119918783616 2.024315520851426 1.3063116829732677 3.187975707547834 10.139490151384985 2.6125076294824714 1.676261822860077 1.558531963118357 0.05955359857386442 0.14495561146849348 gene 892902 894494 + AC789_1c08530 ybiT CDS ABC transporter ATP-binding protein YbiT 40
CP010315.1 1025 893326 893350 + 6.16828438775951 17.090246379196884 5.199019986463936 1.012157760425713 33.96410375730496 3.187975707547834 11.10363132978314 0.6342685740628703 1.564166118245845 0.4054994969295072 0.34255519407023294 0.5494872808985007 gene 892902 894494 + AC789_1c08530 ybiT CDS ABC transporter ATP-binding protein YbiT 25
CP010315.1 1026 894522 894556 + 20.560947959198366 1.7090246379196885 2.0796079945855745 5.060788802128566 1.3063116829732677 8.50126855346089 6.536324938377725 0.18257936160951332 1.9074765667697562 0.09571774814445295 0.4618723723205101 0.6759128288160163 intergenic NA NA NA NA NA NA NA NA
CP010315.1 1027 901675 901693 - 26.729232346957875 5.127073913759065 1.0398039972927873 0.0 0.0 0.0 5.482685043001621 4.906245633053745 2.6376946971339295 1.8600506110069452 0.03143918290672009 0.09543953308384863 gene 901319 902068 - AC789_1c08590 moeB CDS molybdopterin biosynthesis protein Moe 19
CP010315.1 1028 901970 902003 - 20.560947959198366 2.278699517226251 9.358235975635084 1.012157760425713 1.3063116829732677 0.0 5.752725482576447 3.735970053009126 2.238527928707879 1.6689405591493331 0.047564580237467 0.12532421679131753 gene 901319 902068 - AC789_1c08590 moeB CDS molybdopterin biosynthesis protein Moe 34
CP010315.1 1029 902087 902152 - 14.392663571438856 21.647645413649386 27.03490392961247 12.145893125108557 5.225246731893071 6.375951415095668 14.470384031133001 1.4620815537456164 1.3427415073716111 1.0888779007119629 0.13810386640923306 0.27763555469057044 gene 902068 903303 - AC789_1c08600 moeA CDS molybdopterin biosynthesis protein MoeA 66
CP010315.1 1030 903490 903520 + 4.112189591839673 10.25414782751813 7.27862798104951 8.097262083405704 20.900986927572283 1.0626585691826111 8.61764549676132 0.03328787791399957 1.6944662096744314 0.019645052656668428 0.4921632619673463 0.7029814536969214 gene 903507 904472 + AC789_1c08610 AC789_1c08610 CDS L-asparaginase 14
CP010315.1 1031 913372 913388 + 35.98165892859714 3.418049275839377 7.27862798104951 1.012157760425713 0.0 0.0 7.948415657651957 4.774457514821601 2.1183681718543554 2.2538374482100463 0.012103197995013443 0.0499774874796646 gene 912361 913602 + AC789_1c08670 yliF CDS membrane protein with GGDEF 17
CP010315.1 1032 914834 914877 - 1.0280473979599183 11.393497586131257 17.676667953977383 1.012157760425713 0.0 1.0626585691826111 5.3621715446128135 3.525657483056474 2.31732270970747 1.5214356931329343 0.06407526873817641 0.15323830916638165 gene 913649 914974 - AC789_1c08680 yliG CDS MiaB-like tRNA modifying enzyme YliG 44
CP010315.1 1033 917118 917162 - 28.785327142877712 9.684472948211567 6.238823983756723 1.012157760425713 0.0 0.0 7.620130305878619 5.042531674351625 2.1537239568638786 2.34130825275039 0.009608146993684329 0.04268468161405336 gene 916793 917419 - AC789_1c08710 yliJ CDS GST-like protein with glutathione S- transferase domain protein YliJ 45
CP010315.1 1034 917336 917377 - 46.26213290819633 15.950896620583759 9.358235975635084 25.30394401064283 0.0 0.0 16.14586825250967 4.0778709157338815 1.8116824723844875 2.250875072145892 0.012196725498169353 0.0503122709294061 gene 916793 917419 - AC789_1c08710 yliJ CDS GST-like protein with glutathione S- transferase domain protein YliJ 42
CP010315.1 1035 919702 919764 - 0.0 19.9386207757297 21.83588394314853 2.024315520851426 1.3063116829732677 1.0626585691826111 7.6946317486475895 2.454846548979054 2.056148638907608 1.193905198547935 0.11625752688624344 0.24460945191600195 gene 919731 920327 - AC789_1c08740 ybjG CDS undecaprenyl-diphosphatase	PAP2 domain protein YbjG 34
CP010315.1 1036 922444 922471 + 26.729232346957875 0.0 1.0398039972927873 1.012157760425713 3.918935048919803 0.0 5.450021525599363 1.590943073577087 2.566890058090325 0.6197940065889274 0.267696707525828 0.4585114653489225 intergenic NA NA NA NA NA NA NA NA
CP010315.1 1037 924858 924904 + 5.140236989799591 23.356670051569075 9.358235975635084 3.0364732812771393 1.3063116829732677 11.689244261008724 8.98119537371048 1.3412160202065035 1.6925653639861598 0.7924160855140072 0.21405905162153288 0.3870689631133603 gene 924362 924898 + AC789_1c08790 ybjK CDS HTH-type transcriptional regulator 41
CP010315.1 1038 924926 924971 - 18.50485316327853 0.0 33.27372791336919 2.024315520851426 11.75680514675941 3.187975707547834 11.457946241967733 1.5935746348374489 1.8503030441028419 0.861250615090528 0.19455001429933577 0.35986677048106325 intergenic NA NA NA NA NA NA NA NA
CP010315.1 1039 925115 925144 + 17.476805765318613 13.672197103357508 36.39313990524755 12.145893125108557 57.47771405082378 7.438609984278279 24.100726655689048 0.2657400989097666 1.2065939561691152 0.220239872370553 0.4128421726145428 0.6267476229378397 intergenic NA NA NA NA NA NA NA NA
CP010315.1 1040 927429 927464 - 12.33656877551902 25.065694689488765 50.95039586734657 1.012157760425713 0.0 2.1253171383652223 15.248355705190882 4.868087927846873 1.651497473091223 2.947681124049759 0.0016008356642244572 0.0112587928656204 gene 927435 927692 - AC789_1c08820 AC789_1c08820 CDS glutaredoxin-1 30
CP010315.1 1041 927605 927668 - 39.0658011224769 80.32415798222536 51.99019986463936 0.0 1.3063116829732677 2.1253171383652223 29.135297965113352 5.863695996425312 1.4084237469994427 4.163303841558724 1.568377554919686e-05 0.00032749506515002537 gene 927435 927692 - AC789_1c08820 AC789_1c08820 CDS glutaredoxin-1 64
CP010315.1 1042 929628 929652 + 19.53290056123845 9.114798068905005 0.0 1.012157760425713 1.3063116829732677 1.0626585691826111 5.3381377737875075 2.029576337812952 2.265728234337372 0.8957721879678635 0.1851872233748552 0.34650423118488943 gene 928906 929808 + AC789_1c08850 rimK CDS ribosomal protein S6 modification protein	ATP-grasp domain protein RimK 25
CP010315.1 1043 929885 929930 + 7.196331785719428 6.266423672372191 16.636863956684596 0.0 0.0 0.0 5.016603235796036 5.4915682362426175 2.6717326500307683 2.0554332920172143 0.019918586329934693 0.07056646038237714 gene 929896 930372 + AC789_1c08860 ybjN CDS protein YbjN 35
CP010315.1 1044 929970 930008 + 0.0 14.811546861970633 34.31353191066198 0.0 0.0 0.0 8.187513128772101 5.187766591424374 2.4737040889798867 2.097165386327077 0.017989468715266813 0.06607858940366869 gene 929896 930372 + AC789_1c08860 ybjN CDS protein YbjN 39
CP010315.1 1045 929998 930032 + 0.0 16.520571499890323 32.23392391607641 4.048631041702852 0.0 0.0 8.800521076278264 4.95383091585518 2.409644637910882 2.0558346396463096 0.01989922894600848 0.07055974950096294 gene 929896 930372 + AC789_1c08860 ybjN CDS protein YbjN 35
CP010315.1 1046 938363 938407 - 37.00970632655706 3.418049275839377 7.27862798104951 0.0 0.0 0.0 7.951063930574325 5.687235215551281 2.300515980242 2.4721563616145885 0.006715038055751249 0.032708994893626185 gene 937781 938449 - AC789_1c08950 artM CDS arginine transport system permease protein ArtM 45
CP010315.1 1047 939040 939072 - 22.617042755118202 20.50829565503626 96.7017717482292 14.170208645959985 75.76607761244952 23.37848852201745 42.19031415646844 0.32410065691980755 1.0294829367822744 0.3148188720182272 0.3764495910013099 0.5871130654230504 gene 938449 939165 - AC789_1c08960 artQ CDS arginine transport system permease protein ArtQ 33
CP010315.1 1048 955422 955476 - 0.0 31.332118361860957 13.517451964806234 4.048631041702852 1.3063116829732677 1.0626585691826111 8.544528603420988 2.335328723425813 2.008100935951267 1.1629538543686468 0.122424112716456 0.25445196884302496 gene 955043 956035 - AC789_1c09120 ybjX CDS protein YbjX 55
CP010315.1 1049 959269 959326 - 45.234085510236405 14.811546861970633 27.03490392961247 0.0 0.0 0.0 14.513422716969918 7.017271974948425 1.9198986114121592 3.6550221627521005 0.00012857988084217093 0.0016922703861328718 gene 959281 959505 - AC789_1c09160 cspD CDS cold shock-like protein CspD 46
CP010315.1 1050 959400 959422 + 13.364616173478938 2.278699517226251 16.636863956684596 3.0364732812771393 1.3063116829732677 0.0 6.103827435273366 2.8821362148591323 2.152456565395936 1.3389985476101693 0.09028557286310679 0.2007123283543041 intergenic NA NA NA NA NA NA NA NA
CP010315.1 1051 959481 959536 - 29.813374540837632 25.635369568795326 30.15431592149083 5.060788802128566 18.288363561625747 13.814561399373947 20.461128965708674 1.3592817879443675 1.1901377347209403 1.1421214102274369 0.12670177854165388 0.26099339087308304 gene 959281 959505 - AC789_1c09160 cspD CDS cold shock-like protein CspD 25
CP010315.1 1052 959557 959578 + 13.364616173478938 0.5696748793065628 12.477647967513446 0.0 1.3063116829732677 7.438609984278279 5.859476781258415 1.527705085841742 2.2065843254221504 0.6923393174876608 0.24436213219187472 0.42731071709460877 intergenic NA NA NA NA NA NA NA NA
CP010315.1 1053 959818 959882 + 4.112189591839673 55.25846329273659 37.43294390254034 13.158050885534271 2.6126233659465354 12.751902830191336 20.887695644798125 1.4341541127013944 1.3365593995129292 1.073019360923301 0.14163121472665663 0.283146103016055 gene 959828 960148 + AC789_1c09170 clpS CDS ATP-dependent Clp protease adaptor protein ClpS 55
CP010315.1 1054 959977 960005 + 21.588995357158286 25.635369568795326 15.597059959391808 0.0 2.6126233659465354 1.0626585691826111 11.082784470079094 4.502894093039665 1.7913639849094722 2.5136678703894018 0.005974144924742631 0.030192035732861288 gene 959828 960148 + AC789_1c09170 clpS CDS ATP-dependent Clp protease adaptor protein ClpS 29
CP010315.1 1055 960247 960295 + 29.813374540837632 2.278699517226251 5.199019986463936 0.0 3.918935048919803 0.0 6.868338182241271 4.102819298810437 2.312158156640033 1.774454436444151 0.03799400618546774 0.10750334873416136 gene 960179 962455 + AC789_1c09180 clpA CDS ATP-dependent Clp protease ATP-binding subunit 49
CP010315.1 1056 960310 960337 + 26.729232346957875 0.5696748793065628 12.477647967513446 2.024315520851426 16.98205187865248 0.0 9.797153765546966 2.8245972788657356 1.9988166938907048 1.413134724909489 0.07880805740002958 0.1801549962799545 gene 960179 962455 + AC789_1c09180 clpA CDS ATP-dependent Clp protease ATP-binding subunit 28
CP010315.1 1057 960604 960673 + 33.9255641326773 7.975448310291879 43.67176788629706 3.0364732812771393 0.0 0.0 14.768208935090563 5.212643992052553 1.7329446013946477 3.0079692033187304 0.0013149989413423226 0.009608052843568997 gene 960179 962455 + AC789_1c09180 clpA CDS ATP-dependent Clp protease ATP-binding subunit 70
CP010315.1 1058 960687 960712 + 0.0 13.102522224050945 24.955295935026893 0.0 0.0 0.0 6.34296969317964 4.945279830444489 2.697713704529855 1.8331373793077608 0.03339107177229701 0.09878303274865223 gene 960179 962455 + AC789_1c09180 clpA CDS ATP-dependent Clp protease ATP-binding subunit 26
CP010315.1 1059 960887 960933 + 39.0658011224769 48.9920396203644 36.39313990524755 16.19452416681141 14.369428512705944 4.250634276730445 26.54426126738944 2.0070620717718883 1.0982260637256014 1.827549115856137 0.03380862423185831 0.09938431881325828 gene 960179 962455 + AC789_1c09180 clpA CDS ATP-dependent Clp protease ATP-binding subunit 47
CP010315.1 1060 961207 961245 + 28.785327142877712 6.836098551678754 14.55725596209902 1.012157760425713 0.0 1.0626585691826111 8.708916331043968 4.465042695514227 1.9274445880710578 2.316560861540896 0.010263832735260268 0.044783857343557866 gene 960179 962455 + AC789_1c09180 clpA CDS ATP-dependent Clp protease ATP-binding subunit 39
CP010315.1 1061 961335 961378 + 59.626749081675264 14.24187198266407 50.95039586734657 1.012157760425713 1.3063116829732677 0.0 21.189581062514147 5.718723631330335 1.5755102401702479 3.6297597346700687 0.0001418425761911964 0.0018165290938210112 gene 960179 962455 + AC789_1c09180 clpA CDS ATP-dependent Clp protease ATP-binding subunit 44
CP010315.1 1062 961844 961881 + 31.86946933675747 20.50829565503626 29.11451192419804 2.024315520851426 1.3063116829732677 0.0 14.137150686636078 4.863003179135077 1.6724094703421737 2.907782612675657 0.0018200063770068037 0.012359219775287379 gene 960179 962455 + AC789_1c09180 clpA CDS ATP-dependent Clp protease ATP-binding subunit 38
CP010315.1 1063 961912 961952 + 13.364616173478938 11.393497586131257 10.398039972927872 1.012157760425713 1.3063116829732677 1.0626585691826111 6.422880290853277 3.3796072549278082 1.9597817673455102 1.7244814250442928 0.042310484694204724 0.11539352913056644 gene 960179 962455 + AC789_1c09180 clpA CDS ATP-dependent Clp protease ATP-binding subunit 41
CP010315.1 1064 962004 962026 + 16.448758367358693 1.1393497586131256 15.597059959391808 7.085104322979992 2.6126233659465354 0.0 7.1471492957150256 1.700871804040187 2.0285499654037498 0.8384668029124223 0.2008842923060236 0.36802220950464215 gene 960179 962455 + AC789_1c09180 clpA CDS ATP-dependent Clp protease ATP-binding subunit 23
CP010315.1 1065 962193 962224 + 26.729232346957875 1.7090246379196885 0.0 0.0 5.225246731893071 0.0 5.610583952795106 1.05744717674923 2.660863600374791 0.39740750957707305 0.3455334893315328 0.5525937318994887 gene 960179 962455 + AC789_1c09180 clpA CDS ATP-dependent Clp protease ATP-binding subunit 32
CP010315.1 1066 962395 962423 + 31.86946933675747 14.24187198266407 0.0 0.0 0.0 0.0 7.6852235532369235 5.147925705423085 2.527341820207551 2.0368933336450414 0.020830366162528514 0.0728386797747265 gene 960179 962455 + AC789_1c09180 clpA CDS ATP-dependent Clp protease ATP-binding subunit 29
CP010315.1 1067 962450 962499 + 0.0 5.127073913759065 14.55725596209902 0.0 1.3063116829732677 26.56646422956528 7.926184298066105 0.3290710549309663 2.066874039114589 0.1592119542378762 0.43675094293831773 0.6513206683689674 gene 960179 962455 + AC789_1c09180 clpA CDS ATP-dependent Clp protease ATP-binding subunit 6
CP010315.1 1068 962590 962626 + 23.645090153078122 12.532847344744383 13.517451964806234 0.0 0.0 0.0 8.282564910438124 6.2814481151092645 2.2525761039081105 2.788561995402178 0.002647130669004112 0.016267272194845802 intergenic NA NA NA NA NA NA NA NA
CP010315.1 1069 962918 962962 - 25.70118494899796 3.9877241551459397 0.0 0.0 0.0 1.0626585691826111 5.125261278887752 3.6369655501710554 2.731372233955169 1.33155250864674 0.09150363978975769 0.20276754631498456 intergenic NA NA NA NA NA NA NA NA
CP010315.1 1070 963119 963185 - 128.50592474498978 194.2591338435379 61.34843584027445 1.012157760425713 1.3063116829732677 1.0626585691826111 64.58243707356395 6.71813882927705 1.1902248058295068 5.64442851163311 8.28654130599772e-09 8.267103739971306e-07 gene 963140 963358 - AC789_1c09200 infA CDS translation initiation factor IF-1 46
CP010315.1 1071 963186 963235 - 76.07550744903396 138.43099567149477 38.472747899833124 0.0 1.3063116829732677 1.0626585691826111 42.55803687875296 6.738404585841987 1.4149511652042166 4.762287739357739 9.570524432962905e-07 3.866970397138662e-05 gene 963140 963358 - AC789_1c09200 infA CDS translation initiation factor IF-1 50
CP010315.1 1072 963249 963282 - 0.0 15.950896620583759 22.875687940441317 0.0 0.0 0.0 6.471097426837512 5.008236738850892 2.6748162573300776 1.872366643924157 0.030577948239600194 0.0939442562825791 gene 963140 963358 - AC789_1c09200 infA CDS translation initiation factor IF-1 34
CP010315.1 1073 968451 968468 - 12.33656877551902 2.278699517226251 2.0796079945855745 0.0 16.98205187865248 0.0 5.612821360997221 2.7813194427921797 2.4831226890257287 1.1200894160745036 0.13133783019000286 0.2681508352110695 gene 967999 968964 - AC789_1c09250 trxB CDS thioredoxin reductase 18
CP010315.1 1074 968502 968540 - 40.093848520436815 3.418049275839377 0.0 3.0364732812771393 2.6126233659465354 2.1253171383652223 8.547718596977514 0.4823052696104164 1.9363968761412618 0.2490735631486486 0.4016519393456182 0.6156502878764645 gene 967999 968964 - AC789_1c09250 trxB CDS thioredoxin reductase 39
CP010315.1 1075 969418 969450 + 0.0 18.22959613781001 17.676667953977383 7.085104322979992 1.3063116829732677 0.0 7.382946682956775 3.11823037055664 2.3052956762421806 1.3526379295690214 0.08808566444888032 0.19685294646333015 intergenic NA NA NA NA NA NA NA NA
CP010315.1 1076 969603 969630 + 9.252426581639265 29.623093723941267 12.477647967513446 0.0 0.0 0.0 8.558861378848997 6.20863040254045 2.2321907003225845 2.7814068043752767 0.0027061934058359794 0.01655469259088611 gene 969457 970002 + AC789_1c09270 lrp CDS leucine-responsive regulatory protein Lrp 28
CP010315.1 1077 969640 969690 + 41.12189591839673 18.22959613781001 2.0796079945855745 0.0 16.98205187865248 2.1253171383652223 13.423078177968337 1.6701108865524465 1.6940913105905562 0.9858446685322114 0.16210467118013763 0.3134644287644633 gene 969457 970002 + AC789_1c09270 lrp CDS leucine-responsive regulatory protein Lrp 51
CP010315.1 1078 969745 969791 + 0.0 38.16821691353971 17.676667953977383 0.0 1.3063116829732677 0.0 9.525199425081727 4.340018652426976 2.165559514049 2.0041096189096814 0.02252915963053236 0.0766883483463909 gene 969457 970002 + AC789_1c09270 lrp CDS leucine-responsive regulatory protein Lrp 47
CP010315.1 1079 970968 971014 + 0.0 0.5696748793065628 32.23392391607641 0.0 1.3063116829732677 0.0 5.684985079726039 1.4032266547977423 2.6912414233505757 0.5214049704432445 0.30104234483932923 0.49942992992129326 gene 970137 974243 + AC789_1c09280 ftsK CDS cell division protein Fts 47
CP010315.1 1080 973852 973902 + 2.0560947959198366 3.9877241551459397 9.358235975635084 3.0364732812771393 11.75680514675941 1.0626585691826111 5.209665320653337 0.13933786522064046 2.0606116604253155 0.06761966259662956 0.47304420136724634 0.6867656145298308 gene 970137 974243 + AC789_1c09280 ftsK CDS cell division protein Fts 51
CP010315.1 1081 974535 974571 + 0.0 10.25414782751813 17.676667953977383 7.085104322979992 0.0 2.1253171383652223 6.190206207140121 2.357687600307348 2.3829763971515785 0.9893877266789304 0.1612367385527043 0.3123841007538728 gene 974395 975009 + AC789_1c09290 lolA CDS outer membrane lipoprotein carrier protein LolA 37
CP010315.1 1082 975498 975518 + 7.196331785719428 9.114798068905005 12.477647967513446 0.0 11.75680514675941 1.0626585691826111 6.934706923013317 2.8807328753398447 2.08477629801968 1.3817947172923257 0.08351737077799964 0.18861420229240863 gene 975020 976363 + AC789_1c09300 ycaJ CDS UvrD-like DNA helicase domain protein YcaJ 21
CP010315.1 1083 976379 976419 + 41.12189591839673 7.975448310291879 45.751375880882634 0.0 1.3063116829732677 0.0 16.025838632090753 6.217803726917474 1.836820850287345 3.385089910071951 0.00035577471773408343 0.003649706891236012 intergenic NA NA NA NA NA NA NA NA
CP010315.1 1084 976508 976560 + 81.21574443883355 41.01659131007252 34.31353191066198 2.024315520851426 7.837870097839606 5.313292845913057 28.62022435402869 3.3626127422789325 1.1454716978304205 2.9355703407145595 0.00166467558942415 0.01161679053379668 gene 976454 977746 + AC789_1c09310 AC789_1c09310 CDS seryl-tRNA synthetase 53
CP010315.1 1085 976652 976688 + 1.0280473979599183 22.786995172262515 18.71647195127017 0.0 2.6126233659465354 2.1253171383652223 7.878242504300727 2.9676134587875804 1.9267771966932854 1.5401954433966558 0.06175636013651981 0.14892663272551973 gene 976454 977746 + AC789_1c09310 AC789_1c09310 CDS seryl-tRNA synthetase 37
CP010315.1 1086 976839 976888 + 37.00970632655706 52.97976377551034 24.955295935026893 6.072946562554279 2.6126233659465354 1.0626585691826111 20.782165755796285 3.754100739365748 1.2972168375360584 2.893965473417929 0.0019020499446789154 0.01275557311448159 gene 976454 977746 + AC789_1c09310 AC789_1c09310 CDS seryl-tRNA synthetase 50
CP010315.1 1087 976989 977014 + 4.112189591839673 31.901793241167518 1.0398039972927873 0.0 0.0 0.0 6.17563113838333 4.892748056815622 2.5415076817853675 1.9251360489213813 0.02710617005247369 0.0871599655375361 gene 976454 977746 + AC789_1c09310 AC789_1c09310 CDS seryl-tRNA synthetase 26
CP010315.1 1088 977482 977515 + 61.6828438775951 13.102522224050945 4.159215989171149 3.0364732812771393 1.3063116829732677 6.375951415095668 14.943886411693878 2.4715493325367848 1.497202913605301 1.6507778004420484 0.049391977357047895 0.12825725225652443 gene 976454 977746 + AC789_1c09310 AC789_1c09310 CDS seryl-tRNA synthetase 34
CP010315.1 1089 977619 977670 + 1.0280473979599183 26.77471932740845 32.23392391607641 2.024315520851426 0.0 4.250634276730445 11.051940073171108 2.852759618859352 1.7979153152998293 1.5867041092442176 0.056289837613103376 0.13944763266446608 gene 976454 977746 + AC789_1c09310 AC789_1c09310 CDS seryl-tRNA synthetase 52
CP010315.1 1090 977715 977760 + 1.0280473979599183 41.58626618937909 27.03490392961247 20.243155208514263 32.657792074331695 1.0626585691826111 20.60213722816334 0.29586270875376686 1.4564137606718028 0.20314468095748675 0.4195109746951699 0.6344877758771604 gene 976454 977746 + AC789_1c09310 AC789_1c09310 CDS seryl-tRNA synthetase 32
CP010315.1 1091 978621 978642 + 25.70118494899796 5.127073913759065 2.0796079945855745 0.0 1.3063116829732677 0.0 5.7023630900526445 4.11321770448705 2.421725199213578 1.6984659142262553 0.04470993035350051 0.12011334680406835 gene 977985 980429 + AC789_1c09320 AC789_1c09320 CDS anaerobic dimethyl sulfoxide reductase chain A 22
CP010315.1 1092 978713 978759 + 0.0 15.381221741277196 15.597059959391808 0.0 1.3063116829732677 2.1253171383652223 5.734985087001249 2.3757089634931794 2.320094539002854 1.0239707578960242 0.15292454350543996 0.3001234882925373 gene 977985 980429 + AC789_1c09320 AC789_1c09320 CDS anaerobic dimethyl sulfoxide reductase chain A 47
CP010315.1 1093 979486 979543 + 44.20603811227649 49.56171449967096 0.0 0.0 5.225246731893071 1.0626585691826111 16.675942985503855 3.2774630832083003 1.6925199858908215 1.936439811954881 0.02640692872106884 0.08573499035554732 gene 977985 980429 + AC789_1c09320 AC789_1c09320 CDS anaerobic dimethyl sulfoxide reductase chain A 58
CP010315.1 1094 979579 979628 + 3.084142193879755 17.65992125850345 20.796079945855745 0.0 1.3063116829732677 0.0 7.141075846868703 4.867895420272327 2.236720686499076 2.1763537350260647 0.014764410201225042 0.057749854228508986 gene 977985 980429 + AC789_1c09320 AC789_1c09320 CDS anaerobic dimethyl sulfoxide reductase chain A 50
CP010315.1 1095 980613 980651 + 25.70118494899796 14.811546861970633 11.437843970220658 0.0 2.6126233659465354 1.0626585691826111 9.270976286053067 4.109329111820556 1.8784566264222264 2.1876092607191717 0.014349038347989363 0.05648055474432637 gene 980440 981057 + AC789_1c09330 AC789_1c09330 CDS anaerobic dimethyl sulfoxide reductase chain B 39
CP010315.1 1096 980833 980883 + 3.084142193879755 34.18049275839377 38.472747899833124 0.0 1.3063116829732677 1.0626585691826111 13.017725517377087 4.7039560086725425 1.7103878545849902 2.7502276726666266 0.0029776935274379744 0.01790173073483308 gene 980440 981057 + AC789_1c09330 AC789_1c09330 CDS anaerobic dimethyl sulfoxide reductase chain B 51
CP010315.1 1097 981046 981101 + 18.50485316327853 38.16821691353971 14.55725596209902 2.024315520851426 20.900986927572283 15.939878537739169 18.34925117084669 1.1953853487496413 1.2768693193541065 0.9361845653510704 0.17458908430898357 0.3313420362378807 gene 980440 981057 + AC789_1c09330 AC789_1c09330 CDS anaerobic dimethyl sulfoxide reductase chain B 12
CP010315.1 1097 981046 981101 + 18.50485316327853 38.16821691353971 14.55725596209902 2.024315520851426 20.900986927572283 15.939878537739169 18.34925117084669 1.1953853487496413 1.2768693193541065 0.9361845653510704 0.17458908430898357 0.3313420362378807 gene 981059 981922 + AC789_1c09340 AC789_1c09340 CDS anaerobic dimethyl sulfoxide reductase chain C 43
CP010315.1 1098 981408 981457 + 0.0 65.51261112025472 13.517451964806234 5.060788802128566 0.0 2.1253171383652223 14.369361504259123 2.4955159093404364 1.878520380684526 1.3284476096187359 0.0920151400896444 0.20318994363329856 gene 981059 981922 + AC789_1c09340 AC789_1c09340 CDS anaerobic dimethyl sulfoxide reductase chain C 50
CP010315.1 1099 981440 981475 + 0.0 37.02886715492658 13.517451964806234 4.048631041702852 0.0 1.0626585691826111 9.276268121769712 3.1692397520137354 2.1387671707358997 1.4818068069201167 0.06919585369526927 0.16264447170199853 gene 981059 981922 + AC789_1c09340 AC789_1c09340 CDS anaerobic dimethyl sulfoxide reductase chain C 36
CP010315.1 1100 982908 982957 + 47.290180306156245 1.1393497586131256 18.71647195127017 2.024315520851426 1.3063116829732677 0.0 11.746104869977373 3.919899927852682 1.7776918470512695 2.2050502928023104 0.01372528278729583 0.05477235071809264 gene 982898 984046 + AC789_1c09360 ycaD CDS MFS-type transporter protein YcaD 50
CP010315.1 1101 982943 982986 + 46.26213290819633 0.5696748793065628 13.517451964806234 0.0 0.0 0.0 10.058209958718187 5.535477946168348 2.180367463559383 2.5387821267209016 0.00556195366396134 0.028722484070395033 gene 982898 984046 + AC789_1c09360 ycaD CDS MFS-type transporter protein YcaD 44
CP010315.1 1102 983645 983661 + 5.140236989799591 9.684472948211567 4.159215989171149 8.097262083405704 6.531558414866338 1.0626585691826111 5.779234165772827 0.5638327124841558 1.9283922726067462 0.2923848640619072 0.3849961897992086 0.5972651583350748 gene 982898 984046 + AC789_1c09360 ycaD CDS MFS-type transporter protein YcaD 17
CP010315.1 1103 987729 987775 - 20.560947959198366 42.15594106868565 13.517451964806234 0.0 33.96410375730496 0.0 18.366407458332535 4.374968266419775 1.7155928255148556 2.5501204023203066 0.0053842861023549295 0.028013389672218177 gene 987363 988103 - AC789_1c09400 pflA CDS pyruvate formate lyase activating enzyme 47
CP010315.1 1104 988315 988365 - 24.67313755103804 64.94293624094816 21.83588394314853 1.012157760425713 0.0 0.0 18.744019249260074 6.42779519269972 1.762618168944544 3.6467314963334827 0.000132798600134945 0.0017314339394510771 gene 988295 990577 - AC789_1c09410 pflB2 CDS formate acetyltransferase 51
CP010315.1 1105 988406 988473 - 42.149943316356655 101.40212851656818 12.477647967513446 1.012157760425713 0.0 2.1253171383652223 26.52786578320487 5.20915284470883 1.4417266621971956 3.613134848161902 0.00015125863649157026 0.00189213783512133 gene 988295 990577 - AC789_1c09410 pflB2 CDS formate acetyltransferase 68
CP010315.1 1106 988493 988522 - 3.084142193879755 35.88951739631346 4.159215989171149 0.0 13.063116829732676 0.0 9.365998734849507 3.1332584175264975 1.9831276812490854 1.5799579861408595 0.05705824418597998 0.14057550953259276 gene 988295 990577 - AC789_1c09410 pflB2 CDS formate acetyltransferase 30
CP010315.1 1107 988552 988583 - 18.50485316327853 19.368945896423135 28.074707926905255 0.0 0.0 0.0 10.991417831101153 6.715861781019076 2.068276886249112 3.2470806136592825 0.000582976799643642 0.005305220177838143 gene 988295 990577 - AC789_1c09410 pflB2 CDS formate acetyltransferase 32
CP010315.1 1108 988598 988681 - 40.093848520436815 172.61148842988854 39.51255189712592 15.182366406385697 18.288363561625747 6.375951415095668 48.67742837175973 2.428147889242002 0.9277995656421194 2.617103929728086 0.004433966806908637 0.024210057950424798 gene 988295 990577 - AC789_1c09410 pflB2 CDS formate acetyltransferase 84
CP010315.1 1109 988702 988756 - 31.86946933675747 45.57399034452503 23.915491937734107 1.012157760425713 0.0 1.0626585691826111 17.23896132477082 5.568423009672664 1.6659889313016152 3.34241296868769 0.0004152669771897708 0.0041074326103678555 gene 988295 990577 - AC789_1c09410 pflB2 CDS formate acetyltransferase 55
CP010315.1 1110 988761 988794 - 18.50485316327853 52.97976377551034 49.910591870053786 1.012157760425713 0.0 0.0 20.401227761544728 6.626544485322508 1.7348130883365247 3.8197454987364434 6.679471997867234e-05 0.0010203556373301534 gene 988295 990577 - AC789_1c09410 pflB2 CDS formate acetyltransferase 34
CP010315.1 1111 988797 988891 - 231.31066454098163 559.9904063583513 240.19472337463384 29.35257505234568 27.432545342438623 6.375951415095668 182.44281101397445 4.147689740076246 0.7444580251042382 5.571421893793799 1.263343182020065e-08 1.1470872195397916e-06 gene 988295 990577 - AC789_1c09410 pflB2 CDS formate acetyltransferase 95
CP010315.1 1112 988904 988950 - 14.392663571438856 132.1645719991226 66.54745582673839 1.012157760425713 0.0 1.0626585691826111 35.863251287818024 6.168470393662785 1.408933209776193 4.378114129797989 5.985533051870905e-06 0.00015306674870939487 gene 988295 990577 - AC789_1c09410 pflB2 CDS formate acetyltransferase 47
CP010315.1 1113 988958 989016 - 19.53290056123845 84.88155701667786 19.75627594856296 2.024315520851426 0.0 0.0 21.032508174555115 5.874213213058915 1.6506957961734263 3.5586285654063388 0.00018639814909775663 0.002233972750090123 gene 988295 990577 - AC789_1c09410 pflB2 CDS formate acetyltransferase 59
CP010315.1 1114 989087 989138 - 69.90722306127445 113.93497586131257 50.95039586734657 8.097262083405704 0.0 1.0626585691826111 40.65875257375365 5.291140720478805 1.2408029497037463 4.264287670932855 1.0027047037638129e-05 0.0002269707762217191 gene 988295 990577 - AC789_1c09410 pflB2 CDS formate acetyltransferase 52
CP010315.1 1115 989147 989218 - 213.833858775663 454.03087880733057 140.37353963452628 24.291786250217115 1.3063116829732677 0.0 138.97272919178505 6.512061213862199 1.1031482922908353 5.903160308881983 1.7830172572734757e-09 2.2870734057185645e-07 gene 988295 990577 - AC789_1c09410 pflB2 CDS formate acetyltransferase 72
CP010315.1 1116 989261 989326 - 78.1316022449538 90.00863093043692 88.38333976988692 0.0 15.675740195679213 15.939878537739169 48.023198613116 3.6641154190746477 1.1074754129921747 3.3085298112171615 0.00046893599693913066 0.004489895487280941 gene 988295 990577 - AC789_1c09410 pflB2 CDS formate acetyltransferase 66
CP010315.1 1117 989328 989399 - 217.9460483675027 200.52555751591012 188.2045235099945 2.024315520851426 0.0 0.0 101.45007415237646 8.3508644345228 1.3244560153925355 6.305127793955326 1.4397810229300883e-10 2.770207249118582e-08 gene 988295 990577 - AC789_1c09410 pflB2 CDS formate acetyltransferase 72
CP010315.1 1118 989413 989460 - 0.0 37.02886715492658 39.51255189712592 0.0 1.3063116829732677 0.0 12.97462178917096 4.642373296155028 1.9571383495897812 2.372021015851064 0.008845542213156827 0.04012545699188334 gene 988295 990577 - AC789_1c09410 pflB2 CDS formate acetyltransferase 48
CP010315.1 1119 989474 989553 - 29.813374540837632 75.1970840684663 45.751375880882634 4.048631041702852 7.837870097839606 2.1253171383652223 27.46227546134904 3.4859248116937707 1.130798255296561 3.082711522914013 0.0010256194720442116 0.0080388273070701 gene 988295 990577 - AC789_1c09410 pflB2 CDS formate acetyltransferase 80
CP010315.1 1120 989565 989628 - 207.6655743879035 315.5998831358358 105.02020372657151 2.024315520851426 1.3063116829732677 0.0 105.26938140902259 7.637136727679187 1.1696086586153562 6.529651325188057 3.2961488477410613e-11 8.071569345028944e-09 gene 988295 990577 - AC789_1c09410 pflB2 CDS formate acetyltransferase 64
CP010315.1 1121 989669 989736 - 105.88888198987159 199.95588263660355 43.67176788629706 2.024315520851426 13.063116829732676 2.1253171383652223 61.121547000286924 4.602131347449709 0.9641497194971804 4.773253836395653 9.063654064639876e-07 3.7369075763446346e-05 gene 988295 990577 - AC789_1c09410 pflB2 CDS formate acetyltransferase 68
CP010315.1 1122 989743 989767 - 67.8511282653546 19.368945896423135 15.597059959391808 0.0 1.3063116829732677 0.0 17.353907634023802 6.174207835214555 1.7738619374826086 3.4806586153918695 0.00025009128312999105 0.002791740364191316 gene 988295 990577 - AC789_1c09410 pflB2 CDS formate acetyltransferase 25
CP010315.1 1123 989815 989864 - 34.953611530637225 25.635369568795326 40.5523558944187 0.0 0.0 0.0 16.85688949897521 7.334145057776549 1.8492507667839875 3.966008931569234 3.6543062394794605e-05 0.0006203875781771748 gene 988295 990577 - AC789_1c09410 pflB2 CDS formate acetyltransferase 50
CP010315.1 1124 989920 989978 - 87.38402882659305 157.23026668861135 48.870787872761 0.0 0.0 2.1253171383652223 49.26840008772177 7.160154005797532 1.4614485955145022 4.899353988757164 4.807613689157968e-07 2.2433571008453852e-05 gene 988295 990577 - AC789_1c09410 pflB2 CDS formate acetyltransferase 59
CP010315.1 1125 989996 990045 - 11.308521377559101 16.520571499890323 17.676667953977383 0.0 0.0 0.0 7.584293471904468 6.178476505842409 2.317173087830099 2.6663854065507904 0.003833587006204462 0.021694129269704664 gene 988295 990577 - AC789_1c09410 pflB2 CDS formate acetyltransferase 50
CP010315.1 1126 990050 990088 - 38.03775372451698 101.40212851656818 36.39313990524755 0.0 13.063116829732676 1.0626585691826111 31.659799590874666 4.774077195770423 1.3209070733447454 3.6142415254706033 0.00015061407927516226 0.001891968773222692 gene 988295 990577 - AC789_1c09410 pflB2 CDS formate acetyltransferase 39
CP010315.1 1127 990128 990209 - 85.32793403067322 297.3702869980258 90.46294776447249 0.0 1.3063116829732677 3.187975707547834 79.6092426972821 6.769814158706056 1.1882286050273818 5.697400424516839 6.0823993448491614e-09 6.642144473746767e-07 gene 988295 990577 - AC789_1c09410 pflB2 CDS formate acetyltransferase 82
CP010315.1 1128 990235 990305 - 45.234085510236405 406.1781889455793 232.91609539358433 2.024315520851426 86.21657107623567 45.69431847485228 136.3772624868899 2.828335058597942 0.7755983355476774 3.646649211283769 0.00013284111402792574 0.0017314339394510771 gene 988295 990577 - AC789_1c09410 pflB2 CDS formate acetyltransferase 71
CP010315.1 1129 990316 990367 - 0.0 50.70106425828409 18.71647195127017 2.024315520851426 0.0 0.0 11.906975288400949 5.2381323240288875 2.215944355307543 2.363837481515598 0.009043372448508181 0.040805153172464165 gene 988295 990577 - AC789_1c09410 pflB2 CDS formate acetyltransferase 52
CP010315.1 1130 990378 990425 - 0.0 41.01659131007252 13.517451964806234 1.012157760425713 73.15345424650299 1.0626585691826111 21.627052308498346 0.2013787107618355 1.492639045151264 0.13491454040144565 0.44633972154228535 0.6619327013733177 gene 988295 990577 - AC789_1c09410 pflB2 CDS formate acetyltransferase 48
CP010315.1 1131 990429 990473 - 1.0280473979599183 26.20504444810189 1.0398039972927873 1.012157760425713 0.0 1.0626585691826111 5.057952028827153 1.8013407255746987 2.3980435303409786 0.7511709870081322 0.22627487923742837 0.40258196810164215 gene 988295 990577 - AC789_1c09410 pflB2 CDS formate acetyltransferase 45
CP010315.1 1132 990487 990546 - 106.9169293878315 321.866306808208 97.741575745522 2.024315520851426 23.51361029351882 0.0 92.01045629265529 5.44579814396804 0.9963765281656995 5.465602601050426 2.306684253826318e-08 1.8018152511167565e-06 gene 988295 990577 - AC789_1c09410 pflB2 CDS formate acetyltransferase 60
CP010315.1 1133 990553 990597 - 37.00970632655706 67.22163575817441 16.636863956684596 1.012157760425713 9.144181780812874 0.0 21.837424263775777 4.5525442637670235 1.4528163560497784 3.1335992638088372 0.0008633825117019941 0.007076058901687438 gene 988295 990577 - AC789_1c09410 pflB2 CDS formate acetyltransferase 25
CP010315.1 1134 990659 990709 - 26.729232346957875 11.393497586131257 34.31353191066198 2.024315520851426 11.75680514675941 1.0626585691826111 14.546673513424093 2.9040060196282163 1.4913578265781942 1.9472228380570709 0.025754012408812782 0.08416253920054258 gene 990632 991489 - AC789_1c09420 focA CDS formate FNT transporte 51
CP010315.1 1135 991204 991256 - 27.757279744917795 70.07001015470723 38.472747899833124 9.109419843831418 14.369428512705944 15.939878537739169 29.286460782289115 1.721445777046096 1.0348590250777654 1.6634592107043145 0.04811027461909752 0.12608765700171906 gene 990632 991489 - AC789_1c09420 focA CDS formate FNT transporte 53
CP010315.1 1136 992176 992201 - 0.0 23.92634493087564 7.27862798104951 1.012157760425713 0.0 0.0 5.369521778725144 4.300483521435044 2.7067924323374557 1.5887747690063379 0.056055625765748095 0.13898175527806025 gene 991895 993655 - AC789_1c09430 ycaO CDS protein YcaO 26
CP010315.1 1137 992425 992488 - 24.67313755103804 36.45919227562002 10.398039972927872 0.0 13.063116829732676 3.187975707547834 14.630243722811073 2.8171709425742373 1.5397368123273851 1.829644469119336 0.03365155978337603 0.09924753817863564 gene 991895 993655 - AC789_1c09430 ycaO CDS protein YcaO 64
CP010315.1 1138 993509 993553 - 16.448758367358693 14.811546861970633 0.0 0.0 1.3063116829732677 0.0 5.427769485383766 3.5499472546798985 2.615192467238702 1.3574325022540976 0.08732191337538074 0.1955086503356064 gene 991895 993655 - AC789_1c09430 ycaO CDS protein YcaO 45
CP010315.1 1139 994727 994768 + 27.757279744917795 6.836098551678754 30.15431592149083 0.0 2.6126233659465354 2.1253171383652223 11.580939120399856 3.8937526036102885 1.7321612169042961 2.247915820773987 0.012290779077361312 0.05049404459794447 gene 994676 995764 + AC789_1c09450 serC CDS phosphoserine aminotransferase 42
CP010315.1 1140 998275 998298 + 0.0 0.0 51.99019986463936 1.012157760425713 0.0 0.0 8.833726270844178 0.22384943080051828 2.5737115793299323 0.08697533655220126 0.46534555819047974 0.6793961076309425 gene 998224 998907 + AC789_1c09480 cmk CDS cytidylate kinase 24
CP010315.1 1141 998984 999059 + 66.8230808673947 519.5434899275853 66.54745582673839 30.364732812771393 0.0 11.689244261008724 115.82800061591641 3.4288400411548894 1.1167811635862568 3.0702882112947245 0.0010692614786656854 0.008268614362772635 gene 999018 1000691 + AC789_1c09490 rpsA CDS 30S ribosomal protein RpsA 42
CP010315.1 1142 999095 999158 + 132.61811433682948 375.98542034233145 114.37843970220659 12.145893125108557 6.531558414866338 1.0626585691826111 107.12034741508751 5.156552284490381 0.9079587749757825 5.679280190477722 6.763137509762474e-09 7.097781067063709e-07 gene 999018 1000691 + AC789_1c09490 rpsA CDS 30S ribosomal protein RpsA 64
CP010315.1 1143 999204 999270 + 112.0571663776311 588.4741503236794 75.90569180237347 15.182366406385697 0.0 15.939878537739169 134.59320890796815 4.074743051307298 1.0614953053549627 3.8386821220511274 6.184822389963564e-05 0.0009667224319786376 gene 999018 1000691 + AC789_1c09490 rpsA CDS 30S ribosomal protein RpsA 67
CP010315.1 1144 999279 999319 + 0.0 36.45919227562002 11.437843970220658 0.0 0.0 0.0 7.98283937430678 5.087515769660271 2.4994422599730455 2.0354604109618983 0.02090228405458151 0.07305854560773062 gene 999018 1000691 + AC789_1c09490 rpsA CDS 30S ribosomal protein RpsA 41
CP010315.1 1145 999363 999393 + 1.0280473979599183 32.47146812047408 29.11451192419804 1.012157760425713 0.0 2.1253171383652223 10.958583723570495 3.7391041040195923 1.8225501639828317 2.051578155658828 0.02010533846134812 0.07100110451605819 gene 999018 1000691 + AC789_1c09490 rpsA CDS 30S ribosomal protein RpsA 31
CP010315.1 1146 999415 999473 + 46.26213290819633 101.97180339587474 39.51255189712592 0.0 2.6126233659465354 2.1253171383652223 32.080738117584794 5.491359744413296 1.3089181729009973 4.19534227433226 1.3622991588260391e-05 0.0002904676791370052 gene 999018 1000691 + AC789_1c09490 rpsA CDS 30S ribosomal protein RpsA 59
CP010315.1 1147 999507 999550 + 39.0658011224769 31.901793241167518 4.159215989171149 0.0 0.0 0.0 12.521135058802594 6.493969046697176 2.0117886276881065 3.227957926255837 0.0006233865517771609 0.005560250248246399 gene 999018 1000691 + AC789_1c09490 rpsA CDS 30S ribosomal protein RpsA 44
CP010315.1 1148 999557 999588 + 0.0 30.19276860324783 8.318431978342298 0.0 0.0 0.0 6.418533430265022 4.780256440120742 2.693090952497613 1.7750074262020228 0.03794833050340028 0.10744781024381349 gene 999018 1000691 + AC789_1c09490 rpsA CDS 30S ribosomal protein RpsA 32
CP010315.1 1149 999629 999671 + 3.084142193879755 90.00863093043692 32.23392391607641 0.0 11.75680514675941 4.250634276730445 23.555689410647155 3.1516759131539636 1.3076993257386533 2.4100921757176414 0.007974245305204233 0.03709837438765423 gene 999018 1000691 + AC789_1c09490 rpsA CDS 30S ribosomal protein RpsA 43
CP010315.1 1150 999702 999732 + 0.0 23.356670051569075 17.676667953977383 3.0364732812771393 2.6126233659465354 2.1253171383652223 8.13462529852256 1.5554400278340408 1.9525425794624798 0.7966228466383773 0.2128350523041546 0.38537308036519674 gene 999018 1000691 + AC789_1c09490 rpsA CDS 30S ribosomal protein RpsA 31
CP010315.1 1151 999767 999813 + 11.308521377559101 22.786995172262515 41.59215989171149 1.012157760425713 0.0 0.0 12.78330570032647 5.940710540347074 1.9242108597079544 3.0873490347355803 0.0010097515999077029 0.007939045490673 gene 999018 1000691 + AC789_1c09490 rpsA CDS 30S ribosomal protein RpsA 47
CP010315.1 1152 999827 999863 + 0.0 25.635369568795326 13.517451964806234 0.0 0.0 1.0626585691826111 6.702580017130695 3.734301830534801 2.42573165093875 1.5394538093649555 0.06184677308214595 0.14901126215766888 gene 999018 1000691 + AC789_1c09490 rpsA CDS 30S ribosomal protein RpsA 37
CP010315.1 1153 999972 1000040 + 115.14130857151085 273.44394206715015 90.46294776447249 1.012157760425713 45.72090890406437 25.50380566038267 91.88084512133437 3.285680373855818 0.934938654904609 3.514327230582902 0.00022043467643580134 0.00253030201743993 gene 999018 1000691 + AC789_1c09490 rpsA CDS 30S ribosomal protein RpsA 69
CP010315.1 1154 1000134 1000181 + 4.112189591839673 39.8772415514594 41.59215989171149 0.0 1.3063116829732677 2.1253171383652223 14.835536642724842 4.557910085331454 1.6064153236704584 2.837317360069249 0.002274718341246912 0.014623706376783051 gene 999018 1000691 + AC789_1c09490 rpsA CDS 30S ribosomal protein RpsA 48
CP010315.1 1155 1000191 1000218 + 0.0 27.914069086021577 18.71647195127017 1.012157760425713 0.0 0.0 7.940449799619577 5.003147630254049 2.4023629265180784 2.082594421945014 0.018644104048214614 0.06763209400640223 gene 999018 1000691 + AC789_1c09490 rpsA CDS 30S ribosomal protein RpsA 28
CP010315.1 1156 1000263 1000326 + 86.35598142863314 301.35801115317173 191.32393550187285 0.0 0.0 0.0 96.50632134727962 9.699394169646382 1.4432531725503979 6.720507776543746 9.054618410356194e-12 3.3259259715494726e-09 gene 999018 1000691 + AC789_1c09490 rpsA CDS 30S ribosomal protein RpsA 64
CP010315.1 1157 1000340 1000372 + 23.645090153078122 33.61081787908721 6.238823983756723 0.0 0.0 0.0 10.582455335987008 6.419721905847658 2.097957926336653 3.0599860108050163 0.0011067366504618815 0.008453250351968302 gene 999018 1000691 + AC789_1c09490 rpsA CDS 30S ribosomal protein RpsA 33
CP010315.1 1158 1000386 1000460 + 38.03775372451698 60.38553720649566 57.189219851103296 1.012157760425713 0.0 1.0626585691826111 26.28122118528738 6.198458935666681 1.528176592501728 4.056114303857636 2.4947924209418113e-05 0.0004688469198518785 gene 999018 1000691 + AC789_1c09490 rpsA CDS 30S ribosomal protein RpsA 75
CP010315.1 1159 1000488 1000521 + 1.0280473979599183 41.58626618937909 30.15431592149083 0.0 0.0 0.0 12.128104918138305 6.05946401340279 2.0703969703170273 2.926716035753733 0.0017128074878575911 0.01186049469526752 gene 999018 1000691 + AC789_1c09490 rpsA CDS 30S ribosomal protein RpsA 34
CP010315.1 1160 1000570 1000615 + 19.53290056123845 38.73789179284627 27.03490392961247 0.0 0.0 1.0626585691826111 14.3947258088133 6.171677523396226 1.849414290686917 3.3370984286619283 0.0004232898061460738 0.004156263576508411 gene 999018 1000691 + AC789_1c09490 rpsA CDS 30S ribosomal protein RpsA 46
CP010315.1 1161 1000667 1000716 + 37.00970632655706 25.635369568795326 12.477647967513446 0.0 1.3063116829732677 1.0626585691826111 12.915282352503619 5.005722961539 1.7763004858315092 2.818060908875874 0.002415732181149225 0.0152274038657308 gene 999018 1000691 + AC789_1c09490 rpsA CDS 30S ribosomal protein RpsA 25
CP010315.1 1162 1001032 1001087 + 56.54260688779551 43.86496570660534 39.51255189712592 45.54709921915709 7.837870097839606 19.127854245287004 35.405491342301744 1.2413496261540873 1.0036880791065865 1.2367882532380483 0.10808285210114657 0.23106283805009664 gene 1000851 1001135 + AC789_1c09500 himD CDS integration host factor	beta subunit 56
CP010315.1 1163 1003683 1003732 + 1.0280473979599183 19.9386207757297 13.517451964806234 12.145893125108557 13.063116829732676 2.1253171383652223 10.303074538617052 0.16205755971565333 1.6574047920922879 0.09777789981593683 0.46105432833523036 0.6750824474138425 gene 1003643 1005391 + AC789_1c09520 msbA CDS lipid A export permease MsbA 50
CP010315.1 1164 1005042 1005091 + 1.0280473979599183 13.672197103357508 19.75627594856296 1.012157760425713 0.0 1.0626585691826111 6.088556129914785 3.687157751849797 2.2304506724186273 1.6530998857964272 0.04915526829396784 0.1278479958427918 gene 1003643 1005391 + AC789_1c09520 msbA CDS lipid A export permease MsbA 50
CP010315.1 1165 1005138 1005182 + 37.00970632655706 5.696748793065629 0.0 1.012157760425713 1.3063116829732677 1.0626585691826111 7.68126385536738 2.0312910718333534 2.037406140636666 0.996998600975355 0.15938259451045025 0.31013157809316716 gene 1003643 1005391 + AC789_1c09520 msbA CDS lipid A export permease MsbA 45
CP010315.1 1166 1006051 1006099 + 13.364616173478938 23.356670051569075 1.0398039972927873 1.012157760425713 0.0 3.187975707547834 6.993537281719058 3.2180342052096953 2.1355136330180247 1.5069134448286305 0.06591642237708316 0.15676003803096206 gene 1005388 1006374 + AC789_1c09530 lpxK CDS tetraacyldisaccharide 4'-kinase 49
CP010315.1 1167 1006275 1006306 + 24.67313755103804 1.1393497586131256 0.0 0.0 16.98205187865248 0.0 7.132423198050607 0.34673857203198943 2.5118999730073464 0.13803836767308064 0.44510504738353646 0.6607079147513516 gene 1005388 1006374 + AC789_1c09530 lpxK CDS tetraacyldisaccharide 4'-kinase 32
CP010315.1 1168 1007666 1007724 + 1.0280473979599183 20.50829565503626 9.358235975635084 0.0 1.3063116829732677 1.0626585691826111 5.543924880131191 3.2561348722701813 2.236434422092457 1.455949184158805 0.07270333384536072 0.16886020663800697 gene 1007695 1007877 + AC789_1c09550 ycaR CDS protein YcaR 30
CP010315.1 1169 1008361 1008389 + 16.448758367358693 6.266423672372191 7.27862798104951 0.0 1.3063116829732677 0.0 5.21668695062561 4.728237866944956 2.4960778036999876 1.8942670216193547 0.029094788012956698 0.09123592624474314 gene 1007874 1008620 + AC789_1c09560 kdsB CDS 3-deoxy-manno-octulosonate cytidylyltransferase 29
CP010315.1 1170 1010957 1010990 - 23.645090153078122 46.14366522383159 19.75627594856296 10.121577604257132 47.02722058703764 36.13039135220878 30.470703478162704 0.0895745873842496 1.0363999261780887 0.08642859298009796 0.4655628590281199 0.6795905823349416 intergenic NA NA NA NA NA NA NA NA
CP010315.1 1171 1011717 1011754 + 7.196331785719428 17.090246379196884 5.199019986463936 14.170208645959985 3.918935048919803 9.563927122643502 9.523111494817256 0.008611377111857867 1.593116714386827 0.0054053648637867 0.4978435819158705 0.7084123939887568 gene 1011341 1012663 + AC789_1c09600 mukF CDS chromosome partition protein with KisB killing factor 38
CP010315.1 1172 1012049 1012075 + 28.785327142877712 1.7090246379196885 0.0 0.0 1.3063116829732677 0.0 5.300110577295111 2.0149446523354766 2.6953152696144365 0.7475728999315592 0.22735890797362873 0.4039769866611464 gene 1011341 1012663 + AC789_1c09600 mukF CDS chromosome partition protein with KisB killing factor 27
CP010315.1 1173 1012900 1012926 + 4.112189591839673 8.545123189598442 17.676667953977383 1.012157760425713 0.0 1.0626585691826111 5.401466177503971 3.765081411381095 2.265178390143941 1.6621566883047312 0.048240680849035246 0.12624123767521173 gene 1012668 1013348 + AC789_1c09610 mukE CDS chromosome partition protein MukE 27
CP010315.1 1174 1013397 1013438 + 0.0 34.75016763770033 7.27862798104951 0.0 0.0 0.0 7.00479926979164 4.712153987719624 2.606063191004499 1.8081503180678205 0.03529155428845777 0.10260709722929642 gene 1013348 1017808 + AC789_1c09620 mukB CDS chromosome partition protein MukB 42
CP010315.1 1175 1013663 1013710 + 0.0 3.418049275839377 25.99509993231968 0.0 0.0 0.0 4.902191534693176 3.8648423852724747 2.9584845003981326 1.3063588417490004 0.09571527776427156 0.20944358505634406 gene 1013348 1017808 + AC789_1c09620 mukB CDS chromosome partition protein MukB 48
CP010315.1 1176 1015392 1015433 + 0.0 13.672197103357508 21.83588394314853 0.0 0.0 5.313292845913057 6.803562315403182 2.6321805699614362 2.3655479740991296 1.1127149391099744 0.13291543869128902 0.270347259014424 gene 1013348 1017808 + AC789_1c09620 mukB CDS chromosome partition protein MukB 42
CP010315.1 1177 1016966 1016995 + 25.70118494899796 2.278699517226251 2.0796079945855745 2.024315520851426 1.3063116829732677 0.0 5.565019944105746 2.674025525995895 2.2313850384559295 1.1983702856797245 0.11538644752910213 0.24326581854491894 gene 1013348 1017808 + AC789_1c09620 mukB CDS chromosome partition protein MukB 30
CP010315.1 1178 1018075 1018105 + 23.645090153078122 11.393497586131257 1.0398039972927873 2.024315520851426 0.0 0.0 6.3504512095589325 3.9310140084585607 2.277801743001677 1.7257928704884948 0.042192341462127574 0.1152658253399097 gene 1018081 1019916 + AC789_1c09630 ycbB CDS peptidoglycan binding domain protein YcbB 25
CP010315.1 1179 1020052 1020102 + 25.70118494899796 56.96748793065628 24.955295935026893 2.024315520851426 1.3063116829732677 1.0626585691826111 18.669542431281407 4.518809127331854 1.412987359537224 3.1980534693614215 0.0006917931189826209 0.006004704827603179 gene 1020097 1020645 + AC789_1c09640 ycbK CDS exported protein YcbK 6
CP010315.1 1180 1020571 1020593 + 10.280473979599183 7.975448310291879 5.199019986463936 2.024315520851426 15.675740195679213 0.0 6.859166332147606 1.9815169860499855 2.0334182296344685 0.9744758639279963 0.16491015875610485 0.31763923632039504 gene 1020097 1020645 + AC789_1c09640 ycbK CDS exported protein YcbK 23
CP010315.1 1181 1020684 1020719 + 30.84142193879755 18.22959613781001 1.0398039972927873 1.012157760425713 0.0 0.0 8.520496639054343 4.721743966911758 2.1079942343193254 2.2399226193502453 0.012547973450091534 0.05134273624364702 gene 1020672 1021319 + AC789_1c09650 ycbL CDS lactamaseB domain protein YcbL 36
CP010315.1 1182 1021077 1021122 + 38.03775372451698 51.84041401689721 27.03490392961247 0.0 0.0 0.0 19.485511945171112 7.516029629073026 1.789749977491394 4.199485807290179 1.337608986069925e-05 0.0002859581538738377 gene 1020672 1021319 + AC789_1c09650 ycbL CDS lactamaseB domain protein YcbL 46
CP010315.1 1183 1021530 1021569 - 1.0280473979599183 15.381221741277196 2.0796079945855745 1.012157760425713 18.288363561625747 0.0 6.298233075979025 0.9229817668541969 2.162538761520409 0.4268047275163193 0.33476078142847476 0.5410403749447009 gene 1021541 1022731 - AC789_1c09660 AC789_1c09660 CDS aspartate aminotransferase 29
CP010315.1 1184 1021787 1021840 - 65.79503346943477 25.635369568795326 28.074707926905255 3.0364732812771393 1.3063116829732677 0.0 20.64131598823096 5.090249221113964 1.495328595050209 3.404100769532229 0.00033191129606877133 0.0034652415767283114 gene 1021541 1022731 - AC789_1c09660 AC789_1c09660 CDS aspartate aminotransferase 54
CP010315.1 1185 1021835 1021866 - 13.364616173478938 6.266423672372191 13.517451964806234 2.024315520851426 0.0 0.0 5.8621345552514645 4.487402774785862 2.3467085640639187 1.9122113599887283 0.02792454480895244 0.08881618206904456 gene 1021541 1022731 - AC789_1c09660 AC789_1c09660 CDS aspartate aminotransferase 32
CP010315.1 1186 1021956 1021997 - 29.813374540837632 18.22959613781001 0.0 1.012157760425713 0.0 0.0 8.175854739845558 4.240132827361719 2.2712737307541446 1.8668524053038036 0.03096110094070936 0.09452083743931709 gene 1021541 1022731 - AC789_1c09660 AC789_1c09660 CDS aspartate aminotransferase 42
CP010315.1 1187 1022034 1022067 - 15.420710969398774 42.72561594799221 17.676667953977383 0.0 7.837870097839606 11.689244261008724 15.891684871702783 2.658997666748427 1.4814743270951376 1.7948320926776822 0.0363402279718251 0.10469354090563944 gene 1021541 1022731 - AC789_1c09660 AC789_1c09660 CDS aspartate aminotransferase 34
CP010315.1 1188 1022185 1022226 - 11.308521377559101 21.647645413649386 18.71647195127017 0.0 0.0 0.0 8.612106457079776 6.337661224893166 2.225707271375446 2.847481924690217 0.002203329828355573 0.014289814079407211 gene 1021541 1022731 - AC789_1c09660 AC789_1c09660 CDS aspartate aminotransferase 42
CP010315.1 1189 1022280 1022329 - 0.0 7.975448310291879 23.915491937734107 0.0 0.0 1.0626585691826111 5.4922664695347665 3.538146403190494 2.6001315152282873 1.3607567088312649 0.08679529344973387 0.19466909974113222 gene 1021541 1022731 - AC789_1c09660 AC789_1c09660 CDS aspartate aminotransferase 50
CP010315.1 1190 1022450 1022496 - 0.0 7.405773430985317 36.39313990524755 3.0364732812771393 0.0 8.50126855346089 9.222775861828483 1.5658297880371537 2.0131312062581093 0.7778081146273752 0.21834107171243552 0.3923180829898985 gene 1021541 1022731 - AC789_1c09660 AC789_1c09660 CDS aspartate aminotransferase 47
CP010315.1 1191 1022506 1022544 - 30.84142193879755 5.696748793065629 20.796079945855745 1.012157760425713 1.3063116829732677 1.0626585691826111 10.119229781716752 3.831143650364198 1.730709578947996 2.213625958373063 0.013427260054057812 0.05411755037248936 gene 1021541 1022731 - AC789_1c09660 AC789_1c09660 CDS aspartate aminotransferase 39
CP010315.1 1192 1022608 1022641 - 24.67313755103804 9.114798068905005 0.0 0.0 0.0 1.0626585691826111 5.8084323648542755 4.411222969721346 2.6280149198674145 1.6785380236516678 0.046621056993007226 0.12376634742460295 gene 1021541 1022731 - AC789_1c09660 AC789_1c09660 CDS aspartate aminotransferase 34
CP010315.1 1193 1022653 1022695 - 37.00970632655706 22.786995172262515 11.437843970220658 0.0 0.0 5.313292845913057 12.757973052492215 5.206234810610892 1.8876535690975236 2.758045700673754 0.0029074033952423963 0.017599046319815584 gene 1021541 1022731 - AC789_1c09660 AC789_1c09660 CDS aspartate aminotransferase 43
CP010315.1 1194 1023040 1023112 - 124.39373515315012 252.9356464121139 106.0600077238643 3.0364732812771393 87.52288275920894 0.0 95.6581242216024 4.7192288821584105 1.0680999071742965 4.418340316724987 4.9730862134665954e-06 0.00013140528467594983 gene 1022916 1024004 - AC789_1c09670 ompF CDS outer membrane protein F	porin 73
CP010315.1 1195 1023114 1023150 - 0.0 4.557399034452502 47.83098387546821 0.0 0.0 0.0 8.731397151653452 4.344254075582403 2.405348311117597 1.8060810800261737 0.035452837842127966 0.10287051439936665 gene 1022916 1024004 - AC789_1c09670 ompF CDS outer membrane protein F	porin 37
CP010315.1 1196 1023258 1023316 - 20.560947959198366 60.95521208580222 39.51255189712592 2.024315520851426 2.6126233659465354 1.0626585691826111 21.121384899684514 4.338460378647267 1.3270063319069263 3.2693592142946595 0.0005389568162441078 0.0050003559495621535 gene 1022916 1024004 - AC789_1c09670 ompF CDS outer membrane protein F	porin 59
CP010315.1 1197 1023470 1023510 - 61.6828438775951 14.24187198266407 12.477647967513446 2.024315520851426 16.98205187865248 0.0 17.901455204546085 3.5891330106843973 1.5551311159187742 2.307929520504727 0.010501528418004315 0.04542979183398976 gene 1022916 1024004 - AC789_1c09670 ompF CDS outer membrane protein F	porin 41
CP010315.1 1198 1023533 1023563 - 0.0 31.332118361860957 9.358235975635084 0.0 0.0 0.0 6.781725722916007 4.875422015589704 2.640972182172742 1.8460709463356288 0.0324409523809701 0.09749175760156911 gene 1022916 1024004 - AC789_1c09670 ompF CDS outer membrane protein F	porin 31
CP010315.1 1199 1023633 1023702 - 27.757279744917795 75.76675894777286 25.99509993231968 1.012157760425713 19.594675244599017 0.0 25.02099527167251 4.199014371506618 1.426521425162678 2.9435340384234117 0.0016224406922013051 0.011381027112568358 gene 1022916 1024004 - AC789_1c09670 ompF CDS outer membrane protein F	porin 70
CP010315.1 1200 1023713 1023742 - 3.084142193879755 4.557399034452502 20.796079945855745 1.012157760425713 0.0 0.0 4.908296489102286 4.308842381540054 2.5554100910247497 1.6861647360139198 0.04588203700461086 0.12232686936135281 gene 1022916 1024004 - AC789_1c09670 ompF CDS outer membrane protein F	porin 30
CP010315.1 1201 1023858 1023933 - 41.12189591839673 113.93497586131257 28.074707926905255 0.0 0.0 11.689244261008724 32.47013732793721 5.907136841050158 1.5436941880305375 3.8266237489606345 6.4956426754727e-05 0.0010055802387067985 gene 1022916 1024004 - AC789_1c09670 ompF CDS outer membrane protein F	porin 76
CP010315.1 1202 1023948 1024016 - 50.374322500036 50.13138937897753 38.472747899833124 0.0 0.0 3.187975707547834 23.69440591439908 6.17817547671321 1.6111460189484226 3.8346465212046 6.287249854277189e-05 0.0009770628090848838 gene 1022916 1024004 - AC789_1c09670 ompF CDS outer membrane protein F	porin 57
CP010315.1 1203 1024031 1024077 - 195.3290056123845 43.29529082729877 51.99019986463936 0.0 1.3063116829732677 0.0 48.65346799788265 7.607732212982975 1.469628668695979 5.176635686981676 1.1296138045112569e-07 6.663072375368954e-06 intergenic NA NA NA NA NA NA NA NA
CP010315.1 1204 1024078 1024114 - 26.729232346957875 12.532847344744383 0.0 0.0 0.0 0.0 6.543679948617043 4.990780312895005 2.672939470617221 1.8671505164097713 0.030940285802835168 0.09452083743931709 intergenic NA NA NA NA NA NA NA NA
CP010315.1 1205 1024661 1024734 - 0.0 37.59854203423315 14.55725596209902 0.0 0.0 0.0 8.692632999388694 5.2512999641031906 2.428066528955053 2.1627496205234333 0.015280221177614932 0.05919437552076043 gene 1024606 1026006 - AC789_1c09690 AC789_1c09690 CDS asparagine tRNA synthetase 74
CP010315.1 1206 1024822 1024868 - 30.84142193879755 8.545123189598442 5.199019986463936 1.012157760425713 0.0 0.0 7.599620479214273 4.940168812156208 2.152847578560238 2.294713690534492 0.010874768847433833 0.04654608424582247 gene 1024606 1026006 - AC789_1c09690 AC789_1c09690 CDS asparagine tRNA synthetase 47
CP010315.1 1207 1024981 1025022 - 62.71089127555502 10.823822706824693 2.0796079945855745 0.0 2.6126233659465354 0.0 13.037824223818637 4.287500858142249 1.8513043831298874 2.3159351305016806 0.01028090541956872 0.044783857343557866 gene 1024606 1026006 - AC789_1c09690 AC789_1c09690 CDS asparagine tRNA synthetase 42
CP010315.1 1208 1025390 1025432 - 23.645090153078122 5.696748793065629 0.0 2.024315520851426 1.3063116829732677 5.313292845913057 6.330959832646917 1.1245029949155392 2.1577707844113534 0.5211410790429749 0.30113424808419686 0.49947985606904655 gene 1024606 1026006 - AC789_1c09690 AC789_1c09690 CDS asparagine tRNA synthetase 43
CP010315.1 1209 1025969 1026034 - 107.94497678579143 86.59058165459754 56.14941585381051 2.024315520851426 6.531558414866338 0.0 43.206808038319544 5.4075602233056514 1.1746601815893687 4.603510281576904 2.077143387486591e-06 7.052687274907202e-05 gene 1024606 1026006 - AC789_1c09690 AC789_1c09690 CDS asparagine tRNA synthetase 38
CP010315.1 1210 1027599 1027630 + 39.0658011224769 1.1393497586131256 12.477647967513446 0.0 0.0 0.0 8.780466474767245 5.626828409530043 2.2550668687146813 2.495193596071571 0.006294421287224766 0.031437094203994646 intergenic NA NA NA NA NA NA NA NA
CP010315.1 1211 1029593 1029620 + 45.234085510236405 46.71334010313815 8.318431978342298 17.206681927237124 44.4145972210911 24.441147091200058 31.05471397187419 0.0006656823115181149 1.0610013695761977 0.0006274094743006905 0.4997496998499985 0.7102492656503409 gene 1027642 1030254 + AC789_1c09720 pepN CDS aminopeptidase 28
CP010315.1 1212 1029843 1029883 + 0.0 21.077970534342825 11.437843970220658 14.170208645959985 1.3063116829732677 0.0 7.998722472249456 3.0625487228182102 2.2826679820731095 1.341653165011241 0.08985423968852414 0.1999757948011467 gene 1027642 1030254 + AC789_1c09720 pepN CDS aminopeptidase 41
CP010315.1 1213 1037803 1037825 + 11.308521377559101 2.278699517226251 4.159215989171149 3.0364732812771393 6.531558414866338 3.187975707547834 5.083740714607969 0.26744070848784957 2.0212192478559436 0.13231652566714058 0.4473669683538086 0.662847904522759 gene 1036403 1039003 + AC789_1c09800 ycbS CDS outer membrane usher protein YcbS 23
CP010315.1 1214 1042210 1042239 - 43.17799071431657 6.836098551678754 4.159215989171149 9.109419843831418 6.531558414866338 3.187975707547834 12.167043203568678 0.9177765328331091 1.4640944122798962 0.6268561133321602 0.26537677861460207 0.4556969290235018 intergenic NA NA NA NA NA NA NA NA
CP010315.1 1215 1043091 1043135 + 4.112189591839673 22.21732029295595 16.636863956684596 5.060788802128566 2.6126233659465354 0.0 8.439964334925886 2.926353896978591 1.9039566847215879 1.5369855419828033 0.06214842496509468 0.1495596849740709 intergenic NA NA NA NA NA NA NA NA
CP010315.1 1216 1045014 1045064 + 26.729232346957875 13.672197103357508 22.875687940441317 0.0 2.6126233659465354 0.0 10.981623459450539 5.470831741184578 1.974984732887066 2.7700628010360484 0.0028022742642522546 0.01707781171147999 gene 1045031 1047139 + AC789_1c09880 ycbY CDS oxidoreductase 34
CP010315.1 1217 1050201 1050243 + 9.252426581639265 5.127073913759065 15.597059959391808 1.012157760425713 1.3063116829732677 0.0 5.38250498303152 3.7814334057439454 2.292283388085243 1.6496360901095208 0.04950869442552409 0.12851903618781246 gene 1049188 1050441 + AC789_1c09900 pqiA CDS paraquat-inducible membrane protein A 43
CP010315.1 1218 1052755 1052776 + 0.0 1.1393497586131256 47.83098387546821 3.0364732812771393 0.0 5.313292845913057 9.553349960211923 1.0855215961744193 2.035117655101456 0.5333950071404119 0.2968800864938199 0.4946833844125801 intergenic NA NA NA NA NA NA NA NA
CP010315.1 1219 1052902 1052936 + 58.59870168371535 4.557399034452502 3.1194119918783616 0.0 0.0 0.0 11.045918785007702 5.563726005937044 2.0730598786662786 2.683823107664655 0.003639280286461334 0.020901936030486172 gene 1052902 1053069 + AC789_1c09930 rmf CDS ribosome modulation factor 35
CP010315.1 1220 1053034 1053068 + 2.0560947959198366 9.114798068905005 25.99509993231968 2.024315520851426 10.450493463786142 0.0 8.273466963630348 1.4953712629488387 1.9430211703504185 0.7696114101933087 0.2207652172827457 0.3953908955810878 gene 1052902 1053069 + AC789_1c09930 rmf CDS ribosome modulation factor 35
CP010315.1 1221 1053153 1053185 - 33.9255641326773 7.975448310291879 8.318431978342298 0.0 1.3063116829732677 0.0 8.58762601738079 5.219754618573619 2.140613265711803 2.4384388820639824 0.007375426421250014 0.03493600287814851 gene 1053139 1053765 - AC789_1c09940 fabA CDS 3-hydroxydecanoyl-[acyl-carrier-protein]dehydrata s 33
CP010315.1 1222 1053205 1053245 - 18.50485316327853 30.762443482554392 10.398039972927872 0.0 2.6126233659465354 3.187975707547834 10.910989282042527 3.7111066418568197 1.7265463361675824 2.14943935422803 0.015799794322775618 0.06051096583997619 gene 1053139 1053765 - AC789_1c09940 fabA CDS 3-hydroxydecanoyl-[acyl-carrier-protein]dehydrata s 41
CP010315.1 1223 1053446 1053480 - 5.140236989799591 43.86496570660534 10.398039972927872 5.060788802128566 5.225246731893071 3.187975707547834 12.146208985150379 1.6257454404518712 1.4836816236009989 1.0957508771363451 0.13659390552382358 0.2758439941771666 gene 1053139 1053765 - AC789_1c09940 fabA CDS 3-hydroxydecanoyl-[acyl-carrier-protein]dehydrata s 35
CP010315.1 1224 1053483 1053526 - 5.140236989799591 17.65992125850345 16.636863956684596 4.048631041702852 6.531558414866338 3.187975707547834 8.86753122818411 1.3950893641030537 1.6187918738447338 0.8618089741145214 0.19439632287754474 0.35977181108395156 gene 1053139 1053765 - AC789_1c09940 fabA CDS 3-hydroxydecanoyl-[acyl-carrier-protein]dehydrata s 44
CP010315.1 1225 1053527 1053576 - 11.308521377559101 19.368945896423135 0.0 0.0 0.0 1.0626585691826111 5.290020973860808 4.522945758642299 2.719240414223539 1.6633122010779602 0.04812497882450694 0.12608765700171906 gene 1053139 1053765 - AC789_1c09940 fabA CDS 3-hydroxydecanoyl-[acyl-carrier-protein]dehydrata s 50
CP010315.1 1226 1053638 1053684 - 1.0280473979599183 13.672197103357508 18.71647195127017 0.0 1.3063116829732677 1.0626585691826111 5.964281117457245 3.409347868603384 2.1801873130393865 1.563786674756139 0.058933837326680005 0.14388439040157383 gene 1053139 1053765 - AC789_1c09940 fabA CDS 3-hydroxydecanoyl-[acyl-carrier-protein]dehydrata s 47
CP010315.1 1227 1053873 1053916 - 17.476805765318613 55.25846329273659 8.318431978342298 1.012157760425713 0.0 0.0 13.677643132803869 5.740749075231777 1.8830259174198942 3.0486829852547657 0.001149234433344965 0.008671301079234979 gene 1053726 1055486 - AC789_1c09950 ycbZ CDS protease La-like protein YcbZ 44
CP010315.1 1228 1054765 1054793 - 25.70118494899796 10.25414782751813 1.0398039972927873 0.0 0.0 1.0626585691826111 6.342965890498581 4.665199618159395 2.38071538386176 1.95957889371554 0.025022515155310777 0.0824997735495987 gene 1053726 1055486 - AC789_1c09950 ycbZ CDS protease La-like protein YcbZ 29
CP010315.1 1229 1055484 1055523 + 1.0280473979599183 96.27505460280912 20.796079945855745 1.012157760425713 83.60394771028913 2.1253171383652223 34.140100759284145 1.2102031837708864 1.2244781788097991 0.9883419767816621 0.16149259694347493 0.3126007200923269 intergenic NA NA NA NA NA NA NA NA
CP010315.1 1230 1056194 1056254 - 1138.0484695416296 1061.3043001481265 778.8131939722977 55.66867682341422 118.87436315056736 34.00507421384356 531.1190129749798 4.0079329027845905 0.6353104303785982 6.308621283608011 1.4076603439245827e-10 2.770207249118582e-08 gene 1056200 1057252 - AC789_1c09970 ompA CDS outer membrane protein A 55
CP010315.1 1231 1056261 1056311 - 302.245935000216 524.1008889620377 301.5431592149083 17.206681927237124 9.144181780812874 24.441147091200058 196.4469989960687 4.47942241413651 0.7399636201242028 6.053571138246824 7.083473303608155e-10 1.0800292031407074e-07 gene 1056200 1057252 - AC789_1c09970 ompA CDS outer membrane protein A 51
CP010315.1 1232 1056368 1056427 - 99.72059760211208 74.62740918915974 48.870787872761 13.158050885534271 0.0 0.0 39.39614092492785 5.814984786380352 1.368561583432463 4.2489756082411 1.0737514908151274e-05 0.00024102738325769568 gene 1056200 1057252 - AC789_1c09970 ompA CDS outer membrane protein A 60
CP010315.1 1233 1056444 1056500 - 33.9255641326773 87.72993141321068 34.31353191066198 2.024315520851426 13.063116829732676 6.375951415095668 29.572068537038287 3.0209624015015737 1.0890738795786161 2.7738819727 0.002769588523887678 0.016904112433184536 gene 1056200 1057252 - AC789_1c09970 ompA CDS outer membrane protein A 57
CP010315.1 1234 1056550 1056605 - 90.46817102047281 291.1038633256536 50.95039586734657 1.012157760425713 0.0 3.187975707547834 72.78709394690776 6.3528192606486655 1.197415026887448 5.305444743884782 5.619930647231027e-08 3.860289380730423e-06 gene 1056200 1057252 - AC789_1c09970 ompA CDS outer membrane protein A 56
CP010315.1 1235 1056769 1056798 - 0.0 21.647645413649386 14.55725596209902 0.0 1.3063116829732677 0.0 6.251868843120279 3.8195404907495134 2.4908974119422886 1.5333993573710485 0.06258874349613361 0.15038780349833408 gene 1056200 1057252 - AC789_1c09970 ompA CDS outer membrane protein A 30
CP010315.1 1236 1056898 1056959 - 634.3052445412696 1093.206093389294 485.58846673573163 43.522783698305666 2.6126233659465354 2.1253171383652223 376.8934214781521 6.677371445318966 0.8950415825742587 7.460403600594686 4.312892269848825e-14 4.1333187215446744e-11 gene 1056200 1057252 - AC789_1c09970 ompA CDS outer membrane protein A 62
CP010315.1 1237 1057010 1057049 - 11.308521377559101 34.18049275839377 47.83098387546821 0.0 14.369428512705944 15.939878537739169 20.6048841769777 2.348447713070853 1.3470292572732003 1.7434273980246209 0.04062949297586966 0.11244073038972695 gene 1056200 1057252 - AC789_1c09970 ompA CDS outer membrane protein A 40
CP010315.1 1238 1057085 1057111 - 0.0 18.22959613781001 10.398039972927872 7.085104322979992 0.0 0.0 5.952123405619646 4.365310176983933 2.709191178756527 1.6112964678216386 0.0535575601371635 0.1345348596420324 gene 1056200 1057252 - AC789_1c09970 ompA CDS outer membrane protein A 27
CP010315.1 1239 1057207 1057254 - 67.8511282653546 84.88155701667786 23.915491937734107 0.0 2.6126233659465354 0.0 29.87680009761885 6.5557085863116 1.5201973805077151 4.312406185124543 8.07437053725053e-06 0.00019172946060358307 gene 1056200 1057252 - AC789_1c09970 ompA CDS outer membrane protein A 46
CP010315.1 1240 1057265 1057309 - 14.392663571438856 59.246187447882534 9.358235975635084 7.085104322979992 5.225246731893071 2.1253171383652223 16.238792531365792 2.2162788682171337 1.3461767447560047 1.6463505827526648 0.049845800481032695 0.12914521118538802 intergenic NA NA NA NA NA NA NA NA
CP010315.1 1241 1057313 1057363 - 13.364616173478938 79.18480822361224 37.43294390254034 14.170208645959985 16.98205187865248 20.190512814469614 30.220856939785598 1.0174922547811485 1.051816372577243 0.9673668154527859 0.16668034653007766 0.3199427704384222 intergenic NA NA NA NA NA NA NA NA
CP010315.1 1242 1057363 1057383 - 26.729232346957875 21.647645413649386 0.0 0.0 16.98205187865248 0.0 10.893154939876624 1.992628159890047 2.0502894726759306 0.9718765015602274 0.16555599563427964 0.31860323927584583 intergenic NA NA NA NA NA NA NA NA
CP010315.1 1243 1058466 1058514 + 14.392663571438856 2.278699517226251 23.915491937734107 1.012157760425713 6.531558414866338 0.0 8.021761866948545 3.2998716694286805 2.029625814620582 1.6258522362387071 0.0519905464950777 0.1324513260487777 gene 1058337 1058966 + AC789_1c09990 yccR CDS DNA transformation protein	TfoX domain protein YccR 49
CP010315.1 1244 1060058 1060080 + 0.0 2.278699517226251 29.11451192419804 0.0 0.0 0.0 5.232201906904049 3.5430709037189008 2.893051663005649 1.2246829011127764 0.11034735951559385 0.23497154472872567 intergenic NA NA NA NA NA NA NA NA
CP010315.1 1245 1061639 1061683 + 0.0 7.975448310291879 19.75627594856296 0.0 1.3063116829732677 6.375951415095668 5.902331226153962 1.565181781152011 2.281577414808749 0.6860086232415703 0.24635383531799968 0.4297895818663116 gene 1061577 1063724 + AC789_1c10020 helD CDS DNA helicase I 45
CP010315.1 1246 1063746 1063784 - 53.45846469391575 7.975448310291879 13.517451964806234 0.0 0.0 0.0 12.49189416150231 6.508592094720385 2.002640704444388 3.250004896173388 0.0005770151078987077 0.005268767329863793 gene 1063756 1064223 - AC789_1c10030 mgsA CDS methylglyoxal synthase 29
CP010315.1 1247 1063948 1064000 - 21.588995357158286 3.418049275839377 12.477647967513446 0.0 0.0 1.0626585691826111 6.424558528282287 4.787843043542705 2.3186187423024784 2.064954861353441 0.0194636357188028 0.06971881216473645 gene 1063756 1064223 - AC789_1c10030 mgsA CDS methylglyoxal synthase 53
CP010315.1 1248 1064117 1064142 - 18.50485316327853 19.368945896423135 11.437843970220658 1.012157760425713 2.6126233659465354 0.0 8.822737359382428 4.221750473295401 1.9046332604657714 2.2165687016633253 0.01332628915947386 0.05379108026858554 gene 1063756 1064223 - AC789_1c10030 mgsA CDS methylglyoxal synthase 26
CP010315.1 1249 1064187 1064237 - 0.0 45.57399034452503 83.18431978342298 0.0 0.0 9.563927122643502 23.05370620843192 3.7154082461559192 1.5713102580637959 2.364528728231005 0.009026513569154095 0.04077320075591629 gene 1063756 1064223 - AC789_1c10030 mgsA CDS methylglyoxal synthase 37
CP010315.1 1250 1065575 1065622 - 1.0280473979599183 11.96317246543782 24.955295935026893 0.0 0.0 0.0 6.324419299737438 5.292197464374545 2.502343601636256 2.1148963958882514 0.017219389221328037 0.06449383114029748 gene 1065603 1065971 - AC789_1c10060 yccV CDS DNA-binding protein	hemimethylated 20
CP010315.1 1251 1065785 1065843 - 24.67313755103804 18.799271017116574 17.676667953977383 4.048631041702852 2.6126233659465354 0.0 11.301721821630231 3.6845556124450107 1.6967949264946263 2.1714796260363993 0.014947467805981319 0.05827771929975168 gene 1065603 1065971 - AC789_1c10060 yccV CDS DNA-binding protein	hemimethylated 59
CP010315.1 1252 1067762 1067811 + 0.0 1.7090246379196885 16.636863956684596 5.060788802128566 0.0 10.626585691826113 5.672210514759827 0.06696067728726479 2.3591821983991195 0.028383003793730977 0.4886783398742431 0.6996827896037843 intergenic NA NA NA NA NA NA NA NA
CP010315.1 1253 1068152 1068215 - 14.392663571438856 13.672197103357508 15.597059959391808 0.0 1.3063116829732677 0.0 7.494705386193574 5.312150497802448 2.208684957570737 2.405119154542129 0.008083596722359716 0.037520703683738575 gene 1067958 1068617 - AC789_1c10100 yccA CDS carrier/transport protein YccA 64
CP010315.1 1254 1068246 1068282 - 0.0 17.090246379196884 28.074707926905255 0.0 1.3063116829732677 0.0 7.7452109981792345 3.8648608627941057 2.3079227797015918 1.674605795647037 0.04700580069977346 0.12436249254242142 gene 1067958 1068617 - AC789_1c10100 yccA CDS carrier/transport protein YccA 37
CP010315.1 1255 1068320 1068372 - 29.813374540837632 37.59854203423315 14.55725596209902 6.072946562554279 0.0 5.313292845913057 15.559235324272857 3.0971932369679487 1.5025025948504311 2.0613563314852468 0.019634528848313158 0.07005149122437908 gene 1067958 1068617 - AC789_1c10100 yccA CDS carrier/transport protein YccA 53
CP010315.1 1256 1068454 1068482 - 23.645090153078122 30.762443482554392 8.318431978342298 2.024315520851426 1.3063116829732677 2.1253171383652223 11.363651659360787 3.3401757079975427 1.5838291952193395 2.1089241933913034 0.017475562767249486 0.06498850562454814 gene 1067958 1068617 - AC789_1c10100 yccA CDS carrier/transport protein YccA 29
CP010315.1 1257 1068584 1068639 - 0.0 45.57399034452503 0.0 0.0 0.0 0.0 7.595665057420838 1.991663161802913 2.7954603510326463 0.7124633912504573 0.23808893662534333 0.41862417251292416 gene 1067958 1068617 - AC789_1c10100 yccA CDS carrier/transport protein YccA 34
CP010315.1 1258 1068821 1068857 - 468.7896134697228 100.83245363726162 885.9130056934547 336.0363764613368 131.93747998030003 405.9355734277575 388.2407504449722 0.4126675189949898 0.6404520502813176 0.6443378841768501 0.259678177211772 0.44867636306357267 gene 1068824 1068911 - AC789_1c10110 trn23 tRNA tRNA-Ser 34
CP010315.1 1259 1070138 1070157 - 13.364616173478938 7.405773430985317 8.318431978342298 14.170208645959985 6.531558414866338 7.438609984278279 9.538199771318526 0.08394826186627138 1.5308719887103963 0.05483689197095391 0.4781342045323553 0.6904579175886281 intergenic NA NA NA NA NA NA NA NA
CP010315.1 1260 1070389 1070434 - 31.86946933675747 1.1393497586131256 5.199019986463936 10.121577604257132 3.918935048919803 0.0 8.70805862250191 1.4542495596174876 1.8845685672116346 0.771661793006111 0.22015738268459265 0.39465210252002825 intergenic NA NA NA NA NA NA NA NA
CP010315.1 1261 1081661 1081698 - 4.112189591839673 15.950896620583759 0.0 2.024315520851426 0.0 14.877219968556558 6.160770283638569 0.8639835006823866 2.404145190592777 0.359372430609883 0.35965824812636815 0.5679887244692556 gene 1081434 1081850 - AC789_1c10220 etp CDS low molecular weight protein-tyrosine- phosphatase 38
CP010315.1 1262 1081932 1081985 - 25.70118494899796 39.8772415514594 4.159215989171149 0.0 0.0 0.0 11.622940414938084 6.3914902758965715 2.0501601187824083 3.117556632450973 0.0009117845373072253 0.007360036761031051 gene 1081868 1083007 - AC789_1c10230 yccZ CDS polysaccharide export protein YccZ 54
CP010315.1 1263 1082712 1082760 - 0.0 31.901793241167518 38.472747899833124 9.109419843831418 10.450493463786142 5.313292845913057 15.874624549088542 0.6666916158231004 1.5725289982387987 0.4239614128386706 0.3357969774379869 0.5424980757049924 gene 1081868 1083007 - AC789_1c10230 yccZ CDS polysaccharide export protein YccZ 49
CP010315.1 1264 1082950 1083001 - 26.729232346957875 79.18480822361224 14.55725596209902 0.0 18.288363561625747 0.0 23.126610015715812 4.791890993415269 1.5567461336288178 3.078145427761712 0.0010414661947834632 0.008134474850660782 gene 1081868 1083007 - AC789_1c10230 yccZ CDS polysaccharide export protein YccZ 52
CP010315.1 1265 1083044 1083090 - 0.0 23.356670051569075 9.358235975635084 0.0 0.0 0.0 5.45248433786736 4.687370618876837 2.844865540272915 1.6476598111653342 0.0497112496875569 0.12894899118567021 gene 1083053 1085149 - AC789_1c10240 ymcA CDS lipoprotein YmcA 38
CP010315.1 1266 1084711 1084739 - 21.588995357158286 11.393497586131257 1.0398039972927873 1.012157760425713 1.3063116829732677 0.0 6.0567943973302185 3.3968294559795207 2.171965015011556 1.5639429882628415 0.0589154789032517 0.14388439040157383 gene 1083053 1085149 - AC789_1c10240 ymcA CDS lipoprotein YmcA 29
[truncated: 4,307 more rows]
