# Supplementary material for: Cellular RNA Targets of Cold Shock Proteins CspC and CspE and Their Importance for Serum Resistance in Septicemic Escherichia coli
Source: mSystems. 2022 Jun 13;7(4):e00086-22. doi: 10.1128/msystems.00086-22 (PMC9426608; doi:10.1128/msystems.00086-22)
Supplement: TABLE S2 [file msystems.00086-22-st002.csv]

replicon	peak_id	peak_start	peak_end	peak_strand	L1700728_Nr3_789_CspE_R1_XL_alignments_final_unique_hits	L1700732_Nr7_789_CspE_R2_XL_alignments_final_unique_hits	L1700736_Nr11_789_CspE_R3_XL_alignments_final_unique_hits	L1700729_Nr4_789_CspE_R1_NXL_alignments_final_unique_hits	L1700733_Nr8_789_CspE_R2_NXL_alignments_final_unique_hits	L1700737_Nr12_789_CspE_R3_NXL_alignments_final_unique_hits	baseMean	log2FoldChange	lfcSE	stat	pvalue	padj	feature_type	feature_start	feature_end	feature_strand	feature_locus_tag	feature_name	subfeature_type	feature_product	overlap_length			replicon peak_id peak_start peak_end peak_strand L1700728_Nr3_789_CspE_R1_XL_alignments_final_unique_hits L1700732_Nr7_789_CspE_R2_XL_alignments_final_unique_hits L1700736_Nr11_789_CspE_R3_XL_alignments_final_unique_hits L1700729_Nr4_789_CspE_R1_NXL_alignments_final_unique_hits L1700733_Nr8_789_CspE_R2_NXL_alignments_final_unique_hits L1700737_Nr12_789_CspE_R3_NXL_alignments_final_unique_hits bas…
CP010315.1	447	796257	796320	+	148.3198989	102.5516274	81.42377256	0	2.470858682	7.305855335	57.01200216	5.4158069	1.151550058	4.703058161	1.28E-06	0.000382294	gene	795949	798750	+	AC789_1c07590	sucA	CDS	2-oxoglutarate dehydrogenase E1 component	64			CP010315.1 447 796257 796320 + 148.3198989300405 102.55162743664718 81.42377256356878 0.0 2.47085868210853 7.305855334843661 57.0120021578681 5.415806900165838 1.1515500584155351 4.70305816111691 1.2814668600895642e-06 0.0003822937740912083 gene 795949 798750 + AC789_1c07590 sucA CDS 2-oxoglutarate dehydrogenase E1 component 64
CP010315.1	448	796302	796324	+	54.80092651	28.04146063	36.94226718	0	0	0	19.96410905	7.376940306	1.751348444	4.212148833	1.26E-05	0.001880014	gene	795949	798750	+	AC789_1c07590	sucA	CDS	2-oxoglutarate dehydrogenase E1 component	23			CP010315.1 448 796302 796324 + 54.80092651230412 28.041460627208213 36.942267181619165 0.0 0.0 0.0 19.964109053521916 7.3769403061495815 1.7513484444072707 4.21214883292185 1.2647638949366292e-05 0.0018800140797994123 gene 795949 798750 + AC789_1c07590 sucA CDS 2-oxoglutarate dehydrogenase E1 component 23
CP010315.1	451	796883	796964	+	41.69635713	50.47462913	33.17264808	0	0	1.217642556	21.09354615	6.573240896	1.694858289	3.878342477	5.26E-05	0.004067358	gene	795949	798750	+	AC789_1c07590	sucA	CDS	2-oxoglutarate dehydrogenase E1 component	82			CP010315.1 451 796883 796964 + 41.69635712892705 50.47462912897478 33.17264808145394 0.0 0.0 1.2176425558072768 21.09354614919384 6.573240895942748 1.6948582894461401 3.8783424766980406 5.2585295812211124e-05 0.0040673583152140685 gene 795949 798750 + AC789_1c07590 sucA CDS 2-oxoglutarate dehydrogenase E1 component 82
CP010315.1	453	797126	797182	+	42.29201937	23.23435309	52.02074358	1.330597285	1.235429341	0	20.01885711	5.533395882	1.580980231	3.499977907	0.000232648	0.008900676	gene	795949	798750	+	AC789_1c07590	sucA	CDS	2-oxoglutarate dehydrogenase E1 component	57			CP010315.1 453 797126 797182 + 42.292019373626005 23.234353091115377 52.02074358228005 1.330597284744964 1.235429341054265 0.0 20.018857112136775 5.5333958816571895 1.580980231457714 3.4999779070957913 0.00023264835987614723 0.008900675961713246 gene 795949 798750 + AC789_1c07590 sucA CDS 2-oxoglutarate dehydrogenase E1 component 57
CP010315.1	1816	3761023	3761086	-	119.7281112	182.6700864	89.71693458	0	18.53144012	2.435285112	68.84697623	5.142221987	1.09366964	4.701805554	1.29E-06	0.000382294	gene	3761003	3761314	-	AC789_1c36860	rpsJ	CDS	30S ribosomal	subunit protein S10	64		CP010315.1 1816 3761023 3761086 - 119.72811118449053 182.6700863715278 89.71693458393226 0.0 18.531440115813975 2.4352851116145535 68.84697622789652 5.1422219865708145 1.0936696396831154 4.701805554427518 1.2893550559568578e-06 0.0003822937740912083 gene 3761003 3761314 - AC789_1c36860 rpsJ CDS 30S ribosomal	subunit protein S10 64
CP010315.1	1821	3761306	3761352	-	63.73586018	76.11253599	46.74327684	0	4.941717364	0	31.92223173	6.12927806	1.4654367	4.182560776	1.44E-05	0.001972254	gene	3761003	3761314	-	AC789_1c36860	rpsJ	CDS	30S ribosomal	subunit protein S10	9		CP010315.1 1821 3761306 3761352 - 63.73586018278849 76.11253598813657 46.74327684204874 0.0 4.94171736421706 0.0 31.922231729531813 6.129278060250304 1.4654366999059072 4.182560775667658 1.441219644413061e-05 0.0019722536518544886 gene 3761003 3761314 - AC789_1c36860 rpsJ CDS 30S ribosomal	subunit protein S10 9
CP010315.1	1820	3761275	3761321	-	48.84430407	68.90187468	39.20403864	0	4.941717364	0	26.98198913	5.92095065	1.509680037	3.921990426	4.39E-05	0.004067358	gene	3761003	3761314	-	AC789_1c36860	rpsJ	CDS	30S ribosomal	subunit protein S10	40		CP010315.1 1820 3761275 3761321 - 48.844304065314546 68.90187468399732 39.2040386417183 0.0 4.94171736421706 0.0 26.981989125874538 5.920950649999656 1.5096800367879015 3.921990425598709 4.391024133923389e-05 0.0040673583152140685 gene 3761003 3761314 - AC789_1c36860 rpsJ CDS 30S ribosomal	subunit protein S10 40
CP010315.1	1798	3758480	3758525	-	36.33539693	69.70305927	9.80100966	1.330597285	0	0	19.52834386	6.074403516	1.689035072	3.596375006	0.000161341	0.007553319	gene	3758292	3758570	-	AC789_1c36810	rpsS	CDS	30S ribosomal	subunit protein S19	46		CP010315.1 1798 3758480 3758525 - 36.33539692663643 69.70305927334613 9.801009660429575 1.330597284744964 0.0 0.0 19.52834385752618 6.074403516270887 1.6890350718286578 3.5963750058158044 0.00016134126270105987 0.007553318588031197 gene 3758292 3758570 - AC789_1c36810 rpsS CDS 30S ribosomal	subunit protein S19 46
CP010315.1	1818	3761144	3761202	-	46.46165509	52.8781829	45.2354292	0	9.883434728	0	25.74311699	5.633531915	1.602671298	3.515088792	0.000219803	0.008689565	gene	3761003	3761314	-	AC789_1c36860	rpsJ	CDS	30S ribosomal	subunit protein S10	59		CP010315.1 1818 3761144 3761202 - 46.46165508651871 52.8781828970212 45.235429201982654 0.0 9.88343472843412 0.0 25.743116985659448 5.633531915279224 1.602671297640272 3.515088791802709 0.0002198034899361153 0.008689564635474425 gene 3761003 3761314 - AC789_1c36860 rpsJ CDS 30S ribosomal	subunit protein S10 59
CP010315.1	584	998985	999049	+	40.50503264	112.9670271	60.3139056	0	14.82515209	0	38.10185291	5.581399952	1.393801452	4.004444064	3.11E-05	0.003446913	gene	999018	1000691	+	AC789_1c09490	rpsA	CDS	30S ribosomal protein RpsA	32			CP010315.1 584 998985 999049 + 40.505032639529134 112.96702709818166 60.31390560264354 0.0 14.82515209265118 0.0 38.10185290550092 5.5813999521283675 1.3938014524481188 4.004444063625427 3.108174875628586e-05 0.003446913300608672 gene 999018 1000691 + AC789_1c09490 rpsA CDS 30S ribosomal protein RpsA 32
CP010315.1	585	999096	999161	+	56.58791325	133.7978264	66.34529616	0	22.23772814	2.435285112	46.90067485	4.485714974	1.15101421	3.897184704	4.87E-05	0.004067358	gene	999018	1000691	+	AC789_1c09490	rpsA	CDS	30S ribosomal protein RpsA	66			CP010315.1 585 999096 999161 + 56.587913246400994 133.79782642125062 66.34529616290789 0.0 22.23772813897677 2.4352851116145535 46.90067484685847 4.485714974133112 1.1510142103063221 3.897184703687818 4.865869887467872e-05 0.0040673583152140685 gene 999018 1000691 + AC789_1c09490 rpsA CDS 30S ribosomal protein RpsA 66
CP010315.1	592	1000274	1000326	+	79.81874079	112.1658425	98.76402042	0	12.35429341	10.958783	52.34361336	4.153806353	1.103531212	3.764104093	8.36E-05	0.005406454	gene	999018	1000691	+	AC789_1c09490	rpsA	CDS	30S ribosomal protein RpsA	53			CP010315.1 592 1000274 1000326 + 79.81874078966035 112.16584250883285 98.76402042432879 0.0 12.35429341054265 10.958783002265491 52.34361335593836 4.153806353028864 1.103531212422871 3.7641040926327087 8.357362621488482e-05 0.00540645385586473 gene 999018 1000691 + AC789_1c09490 rpsA CDS 30S ribosomal protein RpsA 53
CP010315.1	29	22821	22887	-	48.24864182	93.73859695	96.50224896	0	4.941717364	4.870570223	41.38362922	4.925798262	1.153160256	4.27156437	9.71E-06	0.001644359	gene	22762	23025	-	AC789_1c00230	rpsT	CDS	30S ribosomal protein S20	67			CP010315.1 29 22821 22887 - 48.24864182061559 93.7385969538103 96.50224896422966 0.0 4.94171736421706 4.870570223229107 41.38362922101695 4.925798262249046 1.1531602560301588 4.271564369731643 9.705323999383032e-06 0.0016443591804668964 gene 22762 23025 - AC789_1c00230 rpsT CDS 30S ribosomal protein S20 67
CP010315.1	694	1251008	1251052	+	24.42215203	17.62606097	46.74327684	0	0	0	14.79858164	6.886712118	1.859508455	3.70351213	0.000106318	0.00634477	gene	1250732	1251466	+	AC789_1c12020	fabG	CDS	3-oxoacyl-[acyl-carrier-protein] reductase	45			CP010315.1 694 1251008 1251052 + 24.422152032657273 17.626060965673734 46.74327684204874 0.0 0.0 0.0 14.798581640063292 6.8867121177446275 1.8595084547600902 3.703512129840322 0.00010631750462230082 0.006344770386977818 gene 1250732 1251466 + AC789_1c12020 fabG CDS 3-oxoacyl-[acyl-carrier-protein] reductase 45
CP010315.1	1804	3759414	3759471	-	92.92331017	425.4290169	86.7012393	1.330597285	56.82974969	9.741140446	112.1591756	3.754385703	0.908599794	4.132056518	1.80E-05	0.002368916	gene	3759426	3759728	-	AC789_1c36830	rplW	CDS	50S ribosomal	subunit protein L23	46		CP010315.1 1804 3759414 3759471 - 92.92331017303742 425.429016944216 86.70123930380008 1.330597284744964 56.82974968849619 9.741140446458214 112.15917564012548 3.754385703026384 0.9085997944673986 4.132056518048326 1.7976599244377422e-05 0.002368916300425736 gene 3759426 3759728 - AC789_1c36830 rplW CDS 50S ribosomal	subunit protein L23 46
CP010315.1	1776	3756149	3756209	-	150.7025479	261.1861761	110.8268015	14.63657013	19.76686946	19.48228089	96.10020768	3.200280102	0.823452758	3.886416155	5.09E-05	0.004067358	gene	3755822	3756193	-	AC789_1c36750	rplN	CDS	50S ribosomal	subunit protein L14	45		CP010315.1 1776 3756149 3756209 - 150.70254790883635 261.1861761277108 110.8268015448575 14.636570132194606 19.76686945686824 19.482280892916428 96.10020767723066 3.2002801022465603 0.8234527581682984 3.886416155026689 5.0867521286638956e-05 0.0040673583152140685 gene 3755822 3756193 - AC789_1c36750 rplN CDS 50S ribosomal	subunit protein L14 45
CP010315.1	2006	4190286	4190339	+	33.95274795	48.07107536	25.63340988	0	1.235429341	0	18.14877709	6.33543943	1.707046762	3.71134498	0.00010308	0.006323453	gene	4190187	4190327	+	AC789_1c40870	rpmH	CDS	50S ribosomal	subunit protein L34	42		CP010315.1 2006 4190286 4190339 + 33.9527479478406 48.07107536092836 25.6334098811235 0.0 1.235429341054265 0.0 18.148777088491123 6.3354394299833805 1.7070467618808707 3.711344979795879 0.00010308045435095517 0.006323452699667216 gene 4190187 4190327 + AC789_1c40870 rpmH CDS 50S ribosomal	subunit protein L34 42
CP010315.1	1066	2585415	2585464	+	48.24864182	40.05922947	49.0050483	0	4.941717364	0	23.70910616	5.832574616	1.582586754	3.685469122	0.000114141	0.00652984	gene	2585220	2585504	+	AC789_1c25400	rplY	CDS	50S ribosomal	subunit protein L25	50		CP010315.1 1066 2585415 2585464 + 48.24864182061559 40.0592294674403 49.00504830214788 0.0 4.94171736421706 0.0 23.70910615907014 5.832574615699665 1.5825867544637442 3.685469121518093 0.00011414087993090164 0.006529839977036072 gene 2585220 2585504 + AC789_1c25400 rplY CDS 50S ribosomal	subunit protein L25 50
CP010315.1	1740	3752207	3752262	-	72.07513161	95.34096613	36.94226718	0	48.1817443	0	42.0900182	5.201509996	1.420215425	3.662479583	0.000124893	0.006706856	gene	3752149	3752583	-	AC789_1c36660	rplO	CDS	50S ribosomal	subunit protein L15	56		CP010315.1 1740 3752207 3752262 - 72.0751316085739 95.34096613250792 36.942267181619165 0.0 48.18174430111634 0.0 42.09001820396955 5.20150999607272 1.420215424559887 3.662479583112981 0.00012489283323703103 0.006706855819598127 gene 3752149 3752583 - AC789_1c36660 rplO CDS 50S ribosomal	subunit protein L15 56
CP010315.1	2459	4750105	4750150	+	62.54453569	5.608292125	57.29821032	0	1.235429341	0	21.11441125	6.218759922	1.732344736	3.589793529	0.00016547	0.007604067	gene	4749690	4750139	+	AC789_1c46170	rplI	CDS	50S ribosomal	subunit protein L9	35		CP010315.1 2459 4750105 4750150 + 62.54453569339058 5.6082921254416425 57.29821032251136 0.0 1.235429341054265 0.0 21.114411247066307 6.218759921978651 1.732344735798873 3.5897935286597917 0.000165469994039406 0.007604066625387348 gene 4749690 4750139 + AC789_1c46170 rplI CDS 50S ribosomal	subunit protein L9 35
CP010315.1	1755	3753938	3753994	-	53.01393978	68.90187468	85.19339166	1.330597285	23.47315748	0	38.65216015	4.661921837	1.307353179	3.565923816	0.000181288	0.007650677	gene	3753651	3754184	-	AC789_1c36700	rplF	CDS	50S ribosomal	subunit protein L6	57		CP010315.1 1755 3753938 3753994 - 53.01393977820725 68.90187468399732 85.19339166373399 1.330597284744964 23.473157480031034 0.0 38.652160148452424 4.66192183661936 1.3073531790244763 3.5659238157037283 0.0001812883487561436 0.007650677243319483 gene 3753651 3754184 - AC789_1c36700 rplF CDS 50S ribosomal	subunit protein L6 57
CP010315.1	1810	3760248	3760323	-	47.05731733	100.9492583	35.43441954	0	11.11886407	2.435285112	32.83252405	4.348686687	1.220964989	3.561680085	0.000184245	0.007650677	gene	3759725	3760330	-	AC789_1c36840	rplD	CDS	50S ribosomal	subunit protein L4	76		CP010315.1 1810 3760248 3760323 - 47.05731733121767 100.94925825794957 35.434419541553076 0.0 11.118864069488385 2.4352851116145535 32.832524051970545 4.3486866869478895 1.22096498944415 3.5616800846416155 0.00018424461245032897 0.007650677243319483 gene 3759725 3760330 - AC789_1c36840 rplD CDS 50S ribosomal	subunit protein L4 76
CP010315.1	1812	3760582	3760629	-	10.7219204	41.66159865	30.91087662	0	0	0	13.88239928	6.722518044	1.887832042	3.56097253	0.000184742	0.007650677	gene	3760341	3760970	-	AC789_1c36850	rplC	CDS	50S ribosomal	subunit protein L3	48		CP010315.1 1812 3760582 3760629 - 10.721920404581242 41.66159864613792 30.910876621354813 0.0 0.0 0.0 13.882399278678996 6.722518043866114 1.8878320420313437 3.5609725304972337 0.00018474187025373736 0.007650677243319483 gene 3760341 3760970 - AC789_1c36850 rplC CDS 50S ribosomal	subunit protein L3 48
CP010315.1	1808	3759929	3759991	-	53.01393978	19.22843014	68.60706762	0	14.82515209	0	25.94576494	5.641796815	1.617931719	3.487042592	0.000244197	0.009145812	gene	3759725	3760330	-	AC789_1c36840	rplD	CDS	50S ribosomal	subunit protein L4	63		CP010315.1 1808 3759929 3759991 - 53.01393977820725 19.228430144371345 68.60706762300703 0.0 14.82515209265118 0.0 25.945764939706134 5.641796814760701 1.6179317189104871 3.4870425919827315 0.0002441967853447814 0.009145812234281393 gene 3759725 3760330 - AC789_1c36840 rplD CDS 50S ribosomal	subunit protein L4 63
CP010315.1	1770	3755447	3755512	-	108.4105285	153.8274412	48.25112448	18.62836199	17.29601077	2.435285112	58.14145867	3.245862775	0.932543824	3.480654414	0.000250095	0.009173595	gene	3754943	3755482	-	AC789_1c36730	rplE	CDS	50S ribosomal	subunit protein L5	36		CP010315.1 1770 3755447 3755512 - 108.41052853521033 153.82744115497076 48.25112448211483 18.628361986429496 17.29601077475971 2.4352851116145535 58.14145867418328 3.245862775333969 0.9325438235804303 3.4806544135070547 0.0002500952061628769 0.009173595294098103 gene 3754943 3755482 - AC789_1c36730 rplE CDS 50S ribosomal	subunit protein L5 36
CP010315.1	1770	3755447	3755512	-	108.4105285	153.8274412	48.25112448	18.62836199	17.29601077	2.435285112	58.14145867	3.245862775	0.932543824	3.480654414	0.000250095	0.009173595	gene	3755497	3755811	-	AC789_1c36740	rplX	CDS	50S ribosomal	subunit protein L24	16		CP010315.1 1770 3755447 3755512 - 108.41052853521033 153.82744115497076 48.25112448211483 18.628361986429496 17.29601077475971 2.4352851116145535 58.14145867418328 3.245862775333969 0.9325438235804303 3.4806544135070547 0.0002500952061628769 0.009173595294098103 gene 3755497 3755811 - AC789_1c36740 rplX CDS 50S ribosomal	subunit protein L24 16
CP010315.1	2262	4497121	4497202	+	89.3493367	81.72082811	88.20908694	1.330597285	40.76916825	1.217642556	50.43277664	4.315826238	1.173362141	3.678170692	0.000117456	0.00652984	gene	4497097	4497462	+	AC789_1c43810	rplL	CDS	50S ribosomal protein L7/L12	82			CP010315.1 2262 4497121 4497202 + 89.34933670484368 81.72082811357822 88.20908694386617 1.330597284744964 40.76916825479075 1.2176425558072768 50.43277664293851 4.315826238110868 1.173362141118344 3.6781706916139365 0.00011745636833342006 0.006529839977036072 gene 4497097 4497462 + AC789_1c43810 rplL CDS 50S ribosomal protein L7/L12 82
CP010315.1	118	132895	132949	+	37.52672142	68.10069009	44.48150538	0	2.470858682	1.217642556	25.63290302	5.558648511	1.431632039	3.882735479	5.16E-05	0.004067358	gene	131932	134529	+	AC789_1c01170	acnB	CDS	aconitate hydratase 2	55			CP010315.1 118 132895 132949 + 37.52672141603435 68.10069009464851 44.48150538194961 0.0 2.47085868210853 1.2176425558072768 25.632903021758047 5.5586485108489665 1.4316320391939483 3.882735478579155 5.1643955480944914e-05 0.0040673583152140685 gene 131932 134529 + AC789_1c01170 acnB CDS aconitate hydratase 2 55
CP010315.1	315	506813	506865	+	12.50890714	75.3113514	21.86379078	0	1.235429341	0	18.48657978	6.062028306	1.658186688	3.655817738	0.000128182	0.006706856	gene	506475	507119	+	AC789_1c04740	adk	CDS	adenylate kinase	53			CP010315.1 315 506813 506865 + 12.508907138678115 75.31135139878776 21.863790780958283 0.0 1.235429341054265 0.0 18.486579776579738 6.062028306450091 1.6581866880252714 3.655817737669417 0.00012818172854618258 0.006706855819598127 gene 506475 507119 + AC789_1c04740 adk CDS adenylate kinase 53
CP010315.1	1879	3834116	3834180	-	29.78311223	45.66752159	59.55998178	0	3.706288023	0	23.11948394	5.86352458	1.556634298	3.76679647	8.27E-05	0.005406454	gene	3833631	3834191	-	AC789_1c37660	nudE	CDS	ADP compounds hydrolase NudE	65			CP010315.1 1879 3834116 3834180 - 29.783112234947893 45.66752159288195 59.55998178261049 0.0 3.706288023162795 0.0 23.119483938933854 5.863524580023373 1.5566342982240888 3.766796470251792 8.267784807491277e-05 0.00540645385586473 gene 3833631 3834191 - AC789_1c37660 nudE CDS ADP compounds hydrolase NudE 65
CP010315.1	377	730259	730294	-	75.64910508	11.21658425	58.05213414	0	0	0	24.15297058	7.347932691	1.704927891	4.309820217	8.17E-06	0.001529821	gene	728841	730379	-	AC789_1c06960	lnt	CDS	apolipoprotein N-acyltransferase	36			CP010315.1 377 730259 730294 - 75.64910507676765 11.216584250883285 58.0521341425444 0.0 0.0 0.0 24.152970578365892 7.347932691390964 1.7049278905921874 4.309820216993894 8.169365927338751e-06 0.00152982126155112 gene 728841 730379 - AC789_1c06960 lnt CDS apolipoprotein N-acyltransferase 36
CP010315.1	2377	4692128	4692193	-	40.50503264	89.73267401	64.0835247	0	49.41717364	0	40.6230675	5.191325708	1.434628483	3.618585418	0.000148109	0.007026285	gene	4691039	4692475	-	AC789_1c45530	aspA	CDS	aspartate ammonia-lyase	66			CP010315.1 2377 4692128 4692193 - 40.505032639529134 89.73267400706628 64.08352470280876 0.0 49.4171736421706 0.0 40.623067498595795 5.191325708482733 1.4346284828273683 3.618585418192492 0.00014810886585360234 0.007026284596094895 gene 4691039 4692475 - AC789_1c45530 aspA CDS aspartate ammonia-lyase 66
CP010315.1	1673	3713486	3713530	+	35.14407244	12.01776884	51.26681976	0	0	1.217642556	16.60771727	6.051850586	1.717433814	3.523775144	0.000212723	0.008504122	gene	3713470	3713940	+	AC789_1c36190	accB	CDS	biotin carboxyl carrier protein (BCCP) of acetyl- CoA carboxylase	45			CP010315.1 1673 3713486 3713530 + 35.14407243723851 12.01776884023209 51.266819762247 0.0 0.0 1.2176425558072768 16.607717265920815 6.051850586387259 1.7174338142113275 3.5237751442353913 0.00021272256201092195 0.008504122198144498 gene 3713470 3713940 + AC789_1c36190 accB CDS biotin carboxyl carrier protein (BCCP) of acetyl- CoA carboxylase 45
CP010315.1	347	667947	668012	+	182.2726469	20.83079932	100.2718681	1.330597285	3.706288023	6.088212779	52.41673539	4.36943609	1.108368599	3.942222916	4.04E-05	0.003989402	gene	667961	670066	+	AC789_1c06350	cstA	CDS	carbon starvation protein A	52			CP010315.1 347 667947 668012 + 182.2726468778811 20.83079932306896 100.27186806439488 1.330597284744964 3.706288023162795 6.088212779036384 52.41673539204818 4.36943609040269 1.1083685990680185 3.9422229158032525 4.036494520488809e-05 0.0039894020844164395 gene 667961 670066 + AC789_1c06350 cstA CDS carbon starvation protein A 52
CP010315.1	412	791634	791692	-	45.2703306	16.82487638	42.21973392	0	0	0	17.38582348	7.113264539	1.799634978	3.952615184	3.87E-05	0.003973871	gene	790428	791711	-	AC789_1c07540	gltA	CDS	citrate synthase	59			CP010315.1 412 791634 791692 - 45.2703305971208 16.824876376324926 42.21973392185048 0.0 0.0 0.0 17.385823482549366 7.113264538816529 1.7996349777160763 3.9526151841325072 3.8650849106436974e-05 0.003973871182598269 gene 790428 791711 - AC789_1c07540 gltA CDS citrate synthase 59
CP010315.1	1946	4022721	4022773	+	222.7776795	138.604934	103.2875633	2.661194569	51.88803232	9.741140446	88.16009069	3.533089205	0.993088572	3.557677838	0.000187074	0.007650677	gene	4022610	4022822	+	AC789_1c39310	cspA	CDS	cold shock protein CspA	53			CP010315.1 1946 4022721 4022773 + 222.77767951741023 138.60493395734343 103.28756334452706 2.661194569489928 51.88803232427913 9.741140446458214 88.16009069325133 3.5330892045093085 0.9930885723092305 3.5576778376311493 0.00018707389549432128 0.007650677243319483 gene 4022610 4022822 + AC789_1c39310 cspA CDS cold shock protein CspA 53
CP010315.1	1055	2541959	2542005	-	41.10069488	33.64975275	6.78531438	0	0	0	13.58929367	6.559767347	1.902391063	3.448169766	0.0002822	0.009843786	gene	2541973	2542971	-	AC789_1c25030	mglB	CDS	D-galactose-binding periplasmic protein precursor	33			CP010315.1 1055 2541959 2542005 - 41.10069488422809 33.64975275264985 6.785314380297398 0.0 0.0 0.0 13.589293669529223 6.559767347245582 1.9023910634230483 3.448169765601364 0.0002821995860751184 0.00984378556132619 gene 2541973 2542971 - AC789_1c25030 mglB CDS D-galactose-binding periplasmic protein precursor 33
CP010315.1	472	799978	800035	+	566.4747947	386.9721567	499.8514927	61.2074751	33.35659221	130.2877535	279.6917108	2.893878581	0.74214854	3.899325306	4.82E-05	0.004067358	gene	798765	799982	+	AC789_1c07600	sucB	CDS	dihydrolipoyllysine-residue succinyltransferase component of 2-oxoglutarate dehydrogenase complex	5			CP010315.1 472 799978 800035 + 566.4747947087089 386.9721566554733 499.8514926819083 61.20747509826835 33.35659220846516 130.2877534713786 279.6917108040338 2.893878581000377 0.7421485395939575 3.8993253056641044 4.823055222289097e-05 0.0040673583152140685 gene 798765 799982 + AC789_1c07600 sucB CDS dihydrolipoyllysine-residue succinyltransferase component of 2-oxoglutarate dehydrogenase complex 5
CP010315.1	2402	4700177	4700255	+	38.12238366	34.45093734	91.22478222	0	11.11886407	0	29.15282788	5.62160736	1.528252403	3.678454782	0.000117326	0.00652984	gene	4699837	4700403	+	AC789_1c45610	efp	CDS	elongation factor P	79			CP010315.1 2402 4700177 4700255 + 38.122383660733306 34.45093734199866 91.22478222399835 0.0 11.118864069488385 0.0 29.152827882703114 5.621607360457508 1.5282524031304894 3.678454782038716 0.00011732564056234964 0.006529839977036072 gene 4699837 4700403 + AC789_1c45610 efp CDS elongation factor P 79
CP010315.1	2479	4803600	4803669	-	69.69248263	51.27581372	58.80605796	0	22.23772814	0	33.66868041	5.606936198	1.488403302	3.767081268	8.26E-05	0.005406454	gene	4803481	4803867	-	AC789_1c46640	yjgF	CDS	endoribonuclease L-PSP	70			CP010315.1 2479 4803600 4803669 - 69.69248262977807 51.27581371832359 58.80605796257745 0.0 22.23772813897677 0.0 33.66868040827598 5.606936198028297 1.4884033021308252 3.7670812675578627 8.258362356953251e-05 0.00540645385586473 gene 4803481 4803867 - AC789_1c46640 yjgF CDS endoribonuclease L-PSP 70
CP010315.1	1251	2994701	2994773	-	61.3532112	246.7648535	73.88453436	0	128.4846515	1.217642556	85.28414885	4.658659453	1.335597491	3.488071432	0.000243259	0.009145812	gene	2994402	2994785	-	AC789_1c29160	yfiD	CDS	formate acetyltransferase	73			CP010315.1 1251 2994701 2994773 - 61.35321120399266 246.76485351943225 73.88453436323833 0.0 128.48465146964355 1.2176425558072768 85.28414885201902 4.658659453095511 1.3355974911108623 3.4880714317760093 0.0002432590410409836 0.009145812234281393 gene 2994402 2994785 - AC789_1c29160 yfiD CDS formate acetyltransferase 73
CP010315.1	933	2019546	2019597	+	38.71804591	36.85449111	125.1513541	0	13.58972275	1.217642556	35.92187607	4.918203416	1.348298593	3.647710858	0.000132294	0.006706856	gene	2019257	2020252	+	AC789_1c19600	gapA	CDS	glyceraldehyde 3-phosphate dehydrogenase A	52			CP010315.1 933 2019546 2019597 + 38.71804590543226 36.85449111004508 125.15135412548534 0.0 13.589722751596915 1.2176425558072768 35.92187607472781 4.918203416172135 1.34829859251498 3.6477108583182716 0.00013229357540261736 0.006706855819598127 gene 2019257 2020252 + AC789_1c19600 gapA CDS glyceraldehyde 3-phosphate dehydrogenase A 52
CP010315.1	1957	4090786	4090848	-	164.4027795	84.12438188	183.9574121	13.30597285	11.11886407	7.305855335	77.36921096	3.720603356	0.8818165	4.219248967	1.23E-05	0.001880014	gene	4089818	4090837	-	AC789_1c39890	gpsA	CDS	glycerol-3-phosphate dehydrogenase (NAD(P)+)	52			CP010315.1 1957 4090786 4090848 - 164.40277953691236 84.12438188162463 183.9574120880628 13.305972847449642 11.118864069488385 7.305855334843661 77.36921095973024 3.720603355567522 0.881816499662782 4.219248967319538 1.2255873875385375e-05 0.0018800140797994123 gene 4089818 4090837 - AC789_1c39890 gpsA CDS glycerol-3-phosphate dehydrogenase (NAD(P)+) 52
CP010315.1	2385	4695030	4695089	+	55.39658876	55.28173667	73.13061054	0	1.235429341	1.217642556	31.04366798	6.286988636	1.469292972	4.278921056	9.39E-06	0.001644359	gene	4694836	4695129	+	AC789_1c45560	groES	CDS	GroES	10 kDa chaperone protein	60		CP010315.1 2385 4695030 4695089 + 55.39658875700308 55.28173666506762 73.1306105432053 0.0 1.235429341054265 1.2176425558072768 31.043667977022924 6.2869886358445655 1.4692929722055206 4.278921055756033 9.39007259721313e-06 0.0016443591804668964 gene 4694836 4695129 + AC789_1c45560 groES CDS GroES	10 kDa chaperone protein 60
CP010315.1	2153	4367364	4367419	+	30.97443672	22.4331685	32.41872426	0	0	0	14.30438825	6.930610492	1.872175336	3.701902466	0.000106994	0.00634477	gene	4367362	4369185	+	AC789_1c42560	AC789_1c42560	CDS	GTP-binding protein TypA/BipA	56			CP010315.1 2153 4367364 4367419 + 30.974436724345807 22.43316850176657 32.4187242614209 0.0 0.0 0.0 14.304388247922212 6.930610492344469 1.8721753358613538 3.7019024658584243 0.00010699444160164956 0.006344770386977818 gene 4367362 4369185 + AC789_1c42560 AC789_1c42560 CDS GTP-binding protein TypA/BipA 56
CP010315.1	177	200266	200316	+	12.50890714	40.86041406	36.18834336	0	0	0	14.92627743	6.857545099	1.857914108	3.690991457	0.000111691	0.006514688	gene	199815	200300	+	AC789_1c01760	hlpA	CDS	histone-like protein	located in outer membrane or nucleoid	35		CP010315.1 177 200266 200316 + 12.508907138678115 40.86041405678911 36.18834336158612 0.0 0.0 0.0 14.926277426175558 6.857545099186562 1.8579141078854486 3.6909914565379736 0.00011169082067755201 0.006514687540503772 gene 199815 200300 + AC789_1c01760 hlpA CDS histone-like protein	located in outer membrane or nucleoid 35
CP010315.1	801	1591311	1591350	+	271.6219836	32.04738357	190.7427265	2.661194569	4.941717364	4.870570223	84.4809293	4.886437953	1.020017388	4.790543778	8.32E-07	0.000328779	gene	1591104	1591334	+	AC789_1c15430	AC789_1c15430	CDS	hypothetical protein	24			CP010315.1 801 1591311 1591350 + 271.6219835827248 32.04738357395224 190.7427264683602 2.661194569489928 4.94171736421706 4.870570223229107 84.48092929699555 4.886437952624645 1.020017388199233 4.790543778132349 8.316496348698934e-07 0.0003287788223185645 gene 1591104 1591334 + AC789_1c15430 AC789_1c15430 CDS hypothetical protein 24
CP010315.1	1396	3336923	3336976	+	478.9124447	577.6540889	508.8985785	45.24030768	122.3075048	77.92912357	301.8236747	2.778010556	0.730530629	3.802729751	7.16E-05	0.004992029	gene	3336934	3337680	+	AC789_1c32470	ygfA	CDS	ligase	43			CP010315.1 1396 3336923 3336976 + 478.9124447379621 577.6540889204891 508.89857852230483 45.24030768132878 122.30750476437224 77.92912357166571 301.82367469968716 2.77801055622617 0.7305306288101162 3.802729751045451 7.155522158981391e-05 0.004992028988559959 gene 3336934 3337680 + AC789_1c32470 ygfA CDS ligase 43
CP010315.1	2077	4232006	4232061	-	80.41440303	69.70305927	74.63845818	0	21.0022988	0	40.95970321	5.820641892	1.428009222	4.076053433	2.29E-05	0.002716325	gene	4231931	4232170	-	AC789_1c41250	atpE	CDS	membrane-bound ATP synthase F0 sector	subunit c	56		CP010315.1 2077 4232006 4232061 - 80.41440303435931 69.70305927334613 74.63845818327138 0.0 21.002298797922506 0.0 40.95970321481656 5.82064189244907 1.428009222243603 4.076053432837097 2.29032486892531e-05 0.0027163252945454175 gene 4231931 4232170 - AC789_1c41250 atpE CDS membrane-bound ATP synthase F0 sector	subunit c 56
CP010315.1	2079	4232144	4232210	-	164.9984418	129.7919035	102.5336395	26.61194569	16.06058143	7.305855335	74.55039454	3.129906034	0.858748024	3.64473157	0.000133836	0.006706856	gene	4231931	4232170	-	AC789_1c41250	atpE	CDS	membrane-bound ATP synthase F0 sector	subunit c	27		CP010315.1 2079 4232144 4232210 - 164.99844178161132 129.79190347450657 102.533639524494 26.611945694899283 16.060581433705444 7.305855334843661 74.55039454067672 3.129906034480296 0.8587480242555668 3.6447315697681577 0.00013383551523087886 0.006706855819598127 gene 4231931 4232170 - AC789_1c41250 atpE CDS membrane-bound ATP synthase F0 sector	subunit c 27
CP010315.1	2082	4232370	4232422	-	53.01393978	36.05330652	36.94226718	0	0	3.652927667	21.61040686	5.856116705	1.61569905	3.624509593	0.000144755	0.007026285	gene	4232217	4233032	-	AC789_1c41260	atpB	CDS	membrane-bound ATP synthase F0 sector	subunit a	53		CP010315.1 2082 4232370 4232422 - 53.01393977820725 36.053306520696275 36.942267181619165 0.0 0.0 3.6529276674218303 21.610406857990753 5.856116705154525 1.6156990498151909 3.62450959281332 0.0001447551375006138 0.007026284596094895 gene 4232217 4233032 - AC789_1c41260 atpB CDS membrane-bound ATP synthase F0 sector	subunit a 53
CP010315.1	974	2099021	2099053	-	60.16188671	39.25804488	72.37668672	0	8.648005387	0	30.07410395	5.845182692	1.512279329	3.865147516	5.55E-05	0.004114756	gene	2097808	2099130	-	AC789_1c20420	yebA	CDS	metalloprotease	opacity-associated protein A family	33		CP010315.1 974 2099021 2099053 - 60.16188671459474 39.258044878091496 72.37668672317224 0.0 8.648005387379856 0.0 30.074103950539723 5.845182691626435 1.512279328995699 3.8651475157755453 5.551103916502339e-05 0.004114755778107358 gene 2097808 2099130 - AC789_1c20420 yebA CDS metalloprotease	opacity-associated protein A family 33
CP010315.1	866	1914245	1914287	+	262.6870499	381.3638645	284.2292802	0	67.94861376	6.088212779	167.0528369	5.299454186	1.034847699	5.120999147	1.52E-07	0.000108135	gene	1914107	1914343	+	AC789_1c18570	lpp	CDS	murein lipoprotein Lpp	43			CP010315.1 866 1914245 1914287 + 262.6870499122404 381.36386453003166 284.22928015245765 0.0 67.94861375798457 6.088212779036384 167.0528368552918 5.2994541856706965 1.0348476993291178 5.120999147126948 1.5196051067264942e-07 0.00010813509939465733 gene 1914107 1914343 + AC789_1c18570 lpp CDS murein lipoprotein Lpp 43
CP010315.1	1280	3026002	3026040	-	457.4686039	338.0998967	306.0930709	1.330597285	3.706288023	0	184.4497428	7.985290105	1.131688629	7.056084069	8.56E-13	3.05E-09	intergenic	NA	NA	NA	NA	NA	NA	NA	NA			CP010315.1 1280 3026002 3026040 - 457.4686039287996 338.09989670519616 306.09307093341596 1.330597284744964 3.706288023162795 0.0 184.44974281255324 7.985290104907904 1.1316886288117962 7.056084069071162 8.563011860436901e-13 3.0467196199434493e-09 intergenic NA NA NA NA NA NA NA NA
CP010315.1	148	189186	189243	+	72.07513161	88.13030483	66.34529616	0	0	0	37.75845543	8.3378642	1.592676726	5.235126542	8.24E-08	7.33E-05	intergenic	NA	NA	NA	NA	NA	NA	NA	NA			CP010315.1 148 189186 189243 + 72.0751316085739 88.13030482836866 66.34529616290789 0.0 0.0 0.0 37.758455433308406 8.33786419986872 1.5926767257122552 5.235126542167541 8.24359339335009e-08 7.332676323384904e-05 intergenic NA NA NA NA NA NA NA NA
CP010315.1	339	583168	583223	+	151.2982102	76.11253599	107.0571824	0	1.235429341	0	55.95055965	7.935262519	1.513872049	5.241699604	7.96E-08	7.33E-05	intergenic	NA	NA	NA	NA	NA	NA	NA	NA			CP010315.1 339 583168 583223 + 151.2982101535353 76.11253598813657 107.05718244469227 0.0 1.235429341054265 0.0 55.95055965456974 7.9352625186991625 1.5138720488752797 5.241699603737719 7.955212035177155e-08 7.332676323384904e-05 intergenic NA NA NA NA NA NA NA NA
CP010315.1	921	1981544	1981596	-	333.570857	516.7640601	255.580175	0	64.24232573	10.958783	196.8527001	5.012412234	0.996044751	5.032316298	2.42E-07	0.000123155	intergenic	NA	NA	NA	NA	NA	NA	NA	NA			CP010315.1 921 1981544 1981596 - 333.5708570314164 516.76406012998 255.58017499120197 0.0 64.24232573482178 10.958783002265491 196.85270014828092 5.012412234111466 0.996044750997387 5.032316298130479 2.4229443869760176e-07 0.00012315480184086673 intergenic NA NA NA NA NA NA NA NA
CP010315.1	791	1489192	1489255	+	93.51897242	634.5381948	148.5229925	1.330597285	129.7200808	6.088212779	168.9531751	4.089942489	0.917101444	4.459640225	4.10E-06	0.000928103	intergenic	NA	NA	NA	NA	NA	NA	NA	NA			CP010315.1 791 1489192 1489255 + 93.51897241773638 634.5381947642544 148.5229925465097 1.330597284744964 129.72008081069782 6.088212779036384 168.9531751004966 4.089942488685357 0.9171014437722607 4.459640224599834 4.104867329567105e-06 0.0009281034238976432 intergenic NA NA NA NA NA NA NA NA
CP010315.1	1837	3780872	3780940	-	128.0673826	162.6404716	115.3503445	1.330597285	25.94401616	0	72.22213536	5.598630063	1.256402522	4.456079929	4.17E-06	0.000928103	intergenic	NA	NA	NA	NA	NA	NA	NA	NA			CP010315.1 1837 3780872 3780940 - 128.06738261027593 162.64047163780762 115.35034446505577 1.330597284744964 25.944016162139565 0.0 72.22213536000397 5.598630062998327 1.2564025224234934 4.456079929065287 4.173596060247974e-06 0.0009281034238976432 intergenic NA NA NA NA NA NA NA NA
CP010315.1	164	194117	194147	+	79.22307854	110.5634733	91.22478222	0	11.11886407	1.217642556	48.89130679	5.458894941	1.242509176	4.393444367	5.58E-06	0.001167534	intergenic	NA	NA	NA	NA	NA	NA	NA	NA			CP010315.1 164 194117 194147 + 79.2230785449614 110.56347333013524 91.22478222399835 0.0 11.118864069488385 1.2176425558072768 48.89130678739844 5.458894940812702 1.2425091761961051 4.393444366765083 5.5784375023459474e-06 0.0011675341549027577 intergenic NA NA NA NA NA NA NA NA
CP010315.1	317	510689	510709	-	163.8071173	40.86041406	103.2875633	1.330597285	4.941717364	6.088212779	53.38593702	4.487172753	1.065445198	4.211547211	1.27E-05	0.001880014	intergenic	NA	NA	NA	NA	NA	NA	NA	NA			CP010315.1 317 510689 510709 - 163.8071172922134 40.86041405678911 103.28756334452706 1.330597284744964 4.94171736421706 6.088212779036384 53.385937020254666 4.487172753188964 1.0654451982384656 4.211547211069841 1.2681376592238868e-05 0.0018800140797994123 intergenic NA NA NA NA NA NA NA NA
CP010315.1	674	1174437	1174485	+	75.05344283	19.22843014	106.3032586	0	4.941717364	0	34.25447483	6.186183091	1.547404632	3.997779873	3.20E-05	0.003446913	intergenic	NA	NA	NA	NA	NA	NA	NA	NA			CP010315.1 674 1174437 1174485 + 75.0534428320687 19.228430144371345 106.30325862465924 0.0 4.94171736421706 0.0 34.25447482755272 6.186183091212404 1.547404631575773 3.9977798728137515 3.196968491289662e-05 0.003446913300608672 intergenic NA NA NA NA NA NA NA NA
CP010315.1	1353	3213198	3213278	+	331.7838703	2601.446362	526.9927502	75.84404523	256.9693029	81.58205124	645.7697303	2.723812729	0.69857859	3.899078454	4.83E-05	0.004067358	intergenic	NA	NA	NA	NA	NA	NA	NA	NA			CP010315.1 1353 3213198 3213278 + 331.78387029731954 2601.446361615573 526.9927502030979 75.84404523046295 256.9693029392871 81.58205123908755 645.769730254138 2.723812728953643 0.6985785900988523 3.899078453818933 4.8279743556995485e-05 0.0040673583152140685 intergenic NA NA NA NA NA NA NA NA
CP010315.1	443	795844	795897	+	103.0495683	54.48055208	77.65415346	1.330597285	23.47315748	0	43.33133811	4.997468562	1.296498232	3.85458957	5.80E-05	0.004195967	intergenic	NA	NA	NA	NA	NA	NA	NA	NA			CP010315.1 443 795844 795897 + 103.0495683329197 54.48055207571881 77.65415346340356 1.330597284744964 23.473157480031034 0.0 43.33133810613634 4.997468561540541 1.2964982316651947 3.8545895701854516 5.796196887551954e-05 0.004195967085649418 intergenic NA NA NA NA NA NA NA NA
CP010315.1	624	1024075	1024114	-	36.93105917	20.02961473	67.09921998	0	0	3.652927667	21.28547026	5.699172401	1.561503896	3.649797107	0.000131224	0.006706856	intergenic	NA	NA	NA	NA	NA	NA	NA	NA			CP010315.1 624 1024075 1024114 - 36.931059171335384 20.02961473372015 67.09921998294094 0.0 0.0 3.6529276674218303 21.285470259236384 5.699172401462544 1.5615038957049998 3.6497971072236344 0.00013122376243482562 0.006706855819598127 intergenic NA NA NA NA NA NA NA NA
CP010315.1	554	976391	976417	+	46.46165509	13.62013802	25.63340988	0	0	0	14.28586716	6.787903766	1.874819909	3.620563092	0.000146981	0.007026285	intergenic	NA	NA	NA	NA	NA	NA	NA	NA			CP010315.1 554 976391 976417 + 46.46165508651871 13.620138018929703 25.6334098811235 0.0 0.0 0.0 14.285867164428652 6.787903766022395 1.8748199090471351 3.6205630915623797 0.00014698127776956277 0.007026284596094895 intergenic NA NA NA NA NA NA NA NA
CP010315.1	2219	4475078	4475132	-	28.59178775	41.66159865	68.60706762	0	3.706288023	1.217642556	23.9640641	5.153795861	1.421488668	3.625632746	0.000144127	0.007026285	intergenic	NA	NA	NA	NA	NA	NA	NA	NA			CP010315.1 2219 4475078 4475132 - 28.591787745549976 41.66159864613792 68.60706762300703 0.0 3.706288023162795 1.2176425558072768 23.964064098944164 5.153795860983974 1.4214886676183218 3.625632745717955 0.00014412738750216292 0.007026284596094895 intergenic NA NA NA NA NA NA NA NA
CP010315.1	1635	3648814	3648859	-	58.97056223	32.04738357	17.34024786	0	1.235429341	0	18.26560383	6.217470365	1.732917375	3.587863135	0.0001667	0.007604067	intergenic	NA	NA	NA	NA	NA	NA	NA	NA			CP010315.1 1635 3648814 3648859 - 58.97056222519683 32.04738357395224 17.340247860760016 0.0 1.235429341054265 0.0 18.26560383349389 6.217470364828547 1.732917374910591 3.587863134645606 0.00016669960561557426 0.007604066625387348 intergenic NA NA NA NA NA NA NA NA
CP010315.1	318	516547	516587	+	37.52672142	27.24027604	53.52859122	0	2.470858682	0	20.12774123	5.993923147	1.672904967	3.582943003	0.000169872	0.007611447	intergenic	NA	NA	NA	NA	NA	NA	NA	NA			CP010315.1 318 516547 516587 + 37.52672141603435 27.240276037859406 53.52859122234614 0.0 2.47085868210853 0.0 20.127741226391404 5.993923147377068 1.6729049671566458 3.582943003370146 0.00016987237976746281 0.007611446656052453 intergenic NA NA NA NA NA NA NA NA
CP010315.1	658	1087733	1087793	-	32.76142346	38.45686029	46.74327684	0	3.706288023	0	20.27797477	5.765759827	1.614576771	3.571065762	0.000177766	0.007650677	intergenic	NA	NA	NA	NA	NA	NA	NA	NA			CP010315.1 658 1087733 1087793 - 32.761423458442685 38.45686028874269 46.74327684204874 0.0 3.706288023162795 0.0 20.27797476873282 5.765759827355712 1.6145767709082413 3.5710657623993454 0.0001777658032435564 0.007650677243319483 intergenic NA NA NA NA NA NA NA NA
CP010315.1	2256	4496283	4496343	+	63.14019794	68.90187468	55.79036268	0	14.82515209	1.217642556	33.97920499	4.810592771	1.351253953	3.560095243	0.00018536	0.007650677	intergenic	NA	NA	NA	NA	NA	NA	NA	NA			CP010315.1 2256 4496283 4496343 + 63.140197938089536 68.90187468399732 55.79036268244527 0.0 14.82515209265118 1.2176425558072768 33.979204992165094 4.810592771133775 1.3512539531938064 3.56009524320985 0.00018536015608393693 0.007650677243319483 intergenic NA NA NA NA NA NA NA NA
CP010315.1	2007	4194333	4194388	+	55.992251	26.43909145	41.4658101	0	4.941717364	0	21.47314499	5.706154593	1.628349459	3.504256756	0.000228942	0.008900676	intergenic	NA	NA	NA	NA	NA	NA	NA	NA			CP010315.1 2007 4194333 4194388 + 55.99225100170204 26.4390914485106 41.46581010181743 0.0 4.94171736421706 0.0 21.473144986041188 5.706154592837658 1.6283494590537932 3.5042567558891253 0.00022894182873324338 0.008900675961713246 intergenic NA NA NA NA NA NA NA NA
CP010315.1	2337	4588305	4588339	+	72.07513161	48.07107536	76.14630582	11.97537556	3.706288023	0	35.3290294	4.224651918	1.206456543	3.501702521	0.000231148	0.008900676	intergenic	NA	NA	NA	NA	NA	NA	NA	NA			CP010315.1 2337 4588305 4588339 + 72.0751316085739 48.07107536092836 76.14630582333747 11.975375562704677 3.706288023162795 0.0 35.3290293964512 4.224651917656372 1.2064565427200422 3.50170252144482 0.00023114773666264716 0.008900675961713246 intergenic NA NA NA NA NA NA NA NA
CP010315.1	994	2247739	2247777	-	22.6351653	59.28765961	41.4658101	0	3.706288023	1.217642556	21.3854276	5.004141026	1.43991361	3.475306428	0.000255135	0.009262965	intergenic	NA	NA	NA	NA	NA	NA	NA	NA			CP010315.1 994 2247739 2247777 - 22.6351652985604 59.28765961181165 41.46581010181743 0.0 3.706288023162795 1.2176425558072768 21.38542759852659 5.004141025785934 1.4399136102261278 3.4753064282794512 0.00025513505436123955 0.009262964524666227 intergenic NA NA NA NA NA NA NA NA
CP010315.1	1777	3756210	3756262	-	110.7931775	205.1032549	64.0835247	1.330597285	13.58972275	30.4410639	70.8902235	3.586422224	1.034662996	3.46627089	0.000263866	0.009483171	intergenic	NA	NA	NA	NA	NA	NA	NA	NA			CP010315.1 1777 3756210 3756262 - 110.79317751400616 205.10325487329436 64.08352470280876 1.330597284744964 13.589722751596915 30.44106389518192 70.89022350360551 3.5864222236705436 1.03466299592682 3.46627088993159 0.00026386564366395033 0.009483171314710456 intergenic NA NA NA NA NA NA NA NA
CP010315.1	869	1927114	1927162	+	88.15801222	104.1539966	83.68554402	0	18.53144012	10.958783	50.91462933	3.80428853	1.098398306	3.463487252	0.000266611	0.009486017	intergenic	NA	NA	NA	NA	NA	NA	NA	NA			CP010315.1 869 1927114 1927162 + 88.15801221544577 104.15399661534478 83.6855440236679 0.0 18.531440115813975 10.958783002265491 50.91462932875632 3.8042885299250204 1.0983983058728224 3.463487251923619 0.0002666109303779252 0.009486016902846579 intergenic NA NA NA NA NA NA NA NA
CP010315.1	642	1056898	1056960	-	244.2215203	338.9010813	159.8318498	0	74.12576046	10.958783	138.0064992	4.349450674	1.035617938	4.199860308	1.34E-05	0.001900539	gene	1056200	1057252	-	AC789_1c09970	ompA	CDS	outer membrane protein A	63			CP010315.1 642 1056898 1056960 - 244.22152032657272 338.90108129454495 159.83184984700537 0.0 74.1257604632559 10.958783002265491 138.0064991556074 4.349450674111482 1.0356179384390762 4.1998603082012504 1.335398529493735e-05 0.0019005391871754836 gene 1056200 1057252 - AC789_1c09970 ompA CDS outer membrane protein A 63
CP010315.1	622	1023948	1024008	-	63.14019794	44.866337	81.42377256	0	22.23772814	1.217642556	35.48094637	4.754783155	1.333872867	3.564644933	0.000182175	0.007650677	gene	1022916	1024004	-	AC789_1c09670	ompF	CDS	outer membrane protein F	porin	57		CP010315.1 622 1023948 1024008 - 63.140197938089536 44.86633700353314 81.42377256356878 0.0 22.23772813897677 1.2176425558072768 35.480946366662586 4.754783154685954 1.333872866559545 3.5646449327288248 0.00018217454064802118 0.007650677243319483 gene 1022916 1024004 - AC789_1c09670 ompF CDS outer membrane protein F	porin 57
CP010315.1	48	93057	93123	+	91.13632344	71.30542845	48.25112448	1.330597285	42.0045976	0	42.33801188	4.601549662	1.298944753	3.542529158	0.000198155	0.008011759	gene	91886	93652	+	AC789_1c00840	ftsI	CDS	peptidoglycan synthetase FtsI precursor	67			CP010315.1 48 93057 93123 + 91.13632343894055 71.30542845204374 48.25112448211483 1.330597284744964 42.00459759584501 0.0 42.33801187561485 4.601549661937624 1.2989447529620741 3.5425291579525537 0.000198154803691024 0.008011758994689356 gene 91886 93652 + AC789_1c00840 ftsI CDS peptidoglycan synthetase FtsI precursor 67
CP010315.1	885	1943708	1943756	-	20.25251632	69.70305927	78.40807728	0	0	0	28.06060881	7.715988714	1.661555845	4.643833512	1.71E-06	0.000468018	gene	1941421	1943799	-	AC789_1c18830	ppsA	CDS	phosphoenolpyruvate synthase	49			CP010315.1 885 1943708 1943756 - 20.252516319764567 69.70305927334613 78.4080772834366 0.0 0.0 0.0 28.06060881275788 7.715988714273837 1.6615558447367218 4.643833512256374 1.7100159711060072e-06 0.0004680182173227056 gene 1941421 1943799 - AC789_1c18830 ppsA CDS phosphoenolpyruvate synthase 49
CP010315.1	876	1942091	1942143	-	26.20913877	113.7682117	44.48150538	0	3.706288023	1.217642556	31.56379774	5.45149179	1.33685423	4.077850575	2.27E-05	0.002716325	gene	1941421	1943799	-	AC789_1c18830	ppsA	CDS	phosphoenolpyruvate synthase	53			CP010315.1 876 1942091 1942143 - 26.209138766754144 113.76821168753045 44.48150538194961 0.0 3.706288023162795 1.2176425558072768 31.56379773586738 5.451491789657128 1.3368542298780928 4.0778505747438505 2.2726981162423693e-05 0.0027163252945454175 gene 1941421 1943799 - AC789_1c18830 ppsA CDS phosphoenolpyruvate synthase 53
CP010315.1	872	1941755	1941833	-	14.89155612	129.7919035	36.18834336	0	6.177146705	0	31.17482494	5.565282847	1.421752136	3.914383322	4.53E-05	0.004067358	gene	1941421	1943799	-	AC789_1c18830	ppsA	CDS	phosphoenolpyruvate synthase	79			CP010315.1 872 1941755 1941833 - 14.891556117473947 129.79190347450657 36.18834336158612 0.0 6.177146705271325 0.0 31.17482494313966 5.5652828471547355 1.421752135654066 3.9143833215305635 4.531777601814032e-05 0.0040673583152140685 gene 1941421 1943799 - AC789_1c18830 ppsA CDS phosphoenolpyruvate synthase 79
CP010315.1	881	1942825	1942854	-	31.57009897	33.64975275	29.40302898	0	0	0	15.77048012	7.086118331	1.833168941	3.865502068	5.54E-05	0.004114756	gene	1941421	1943799	-	AC789_1c18830	ppsA	CDS	phosphoenolpyruvate synthase	30			CP010315.1 881 1942825 1942854 - 31.570098969044768 33.64975275264985 29.403028981288724 0.0 0.0 0.0 15.77048011716389 7.08611833125144 1.833168940894132 3.865502067580946 5.543045489914395e-05 0.004114755778107358 gene 1941421 1943799 - AC789_1c18830 ppsA CDS phosphoenolpyruvate synthase 30
CP010315.1	1082	2614779	2614834	-	108.4105285	180.2665326	146.2612211	0	21.0022988	0	75.99009684	6.394507264	1.266905853	5.047342114	2.24E-07	0.000123155	gene	2614190	2615293	-	AC789_1c25710	ompC	CDS	porin OmpC	56			CP010315.1 1082 2614779 2614834 - 108.41052853521033 180.26653260348135 146.2612210864106 0.0 21.002298797922506 0.0 75.9900968371708 6.394507264491965 1.2669058527201873 5.0473421136718635 2.2399936010947568e-07 0.00012315480184086673 gene 2614190 2615293 - AC789_1c25710 ompC CDS porin OmpC 56
CP010315.1	2456	4749332	4749382	+	47.65297958	57.68529043	15.0784764	0	2.470858682	0	20.48126752	5.882645253	1.605947497	3.663037094	0.000124621	0.006706856	gene	4749102	4749416	+	AC789_1c46150	priB	CDS	primosomal replication protein N	51			CP010315.1 2456 4749332 4749382 + 47.65297957591663 57.685290433114034 15.078476400660884 0.0 2.47085868210853 0.0 20.481267515300015 5.882645252722892 1.6059474971298169 3.6630370938255945 0.0001246212145213879 0.006706855819598127 gene 4749102 4749416 + AC789_1c46150 priB CDS primosomal replication protein N 51
CP010315.1	1957	4090786	4090848	-	164.4027795	84.12438188	183.9574121	13.30597285	11.11886407	7.305855335	77.36921096	3.720603356	0.8818165	4.219248967	1.23E-05	0.001880014	gene	4090837	4091304	-	AC789_1c39900	secB	CDS	protein-export protein SecB	12			CP010315.1 1957 4090786 4090848 - 164.40277953691236 84.12438188162463 183.9574120880628 13.305972847449642 11.118864069488385 7.305855334843661 77.36921095973024 3.720603355567522 0.881816499662782 4.219248967319538 1.2255873875385375e-05 0.0018800140797994123 gene 4090837 4091304 - AC789_1c39900 secB CDS protein-export protein SecB 12
CP010315.1	85	125160	125221	+	8.93493367	61.69121338	20.35594314	0	0	0	15.1636817	6.641266241	1.854583522	3.581001429	0.00017114	0.007611447	gene	123490	126153	+	AC789_1c01130	aceE	CDS	pyruvate dehydrogenase E1 component	62			CP010315.1 85 125160 125221 + 8.934933670484368 61.69121337985806 20.355943140892194 0.0 0.0 0.0 15.163681698539104 6.641266241486501 1.8545835218083078 3.5810014288334386 0.0001711398910860585 0.007611446656052453 gene 123490 126153 + AC789_1c01130 aceE CDS pyruvate dehydrogenase E1 component 62
CP010315.1	1293	3044539	3044599	+	45.2703306	96.14215072	67.8531438	2.661194569	8.648005387	0	36.76247085	4.698258665	1.207301408	3.891537469	4.98E-05	0.004067358	gene	3044296	3044847	+	AC789_1c29650	AC789_1c29650	CDS	regulator encoded in prophage	61			CP010315.1 1293 3044539 3044599 + 45.2703305971208 96.14215072185672 67.85314380297397 2.661194569489928 8.648005387379856 0.0 36.762470846470215 4.698258664561795 1.2073014076487696 3.8915374692651907 4.980550107790993e-05 0.0040673583152140685 gene 3044296 3044847 + AC789_1c29650 AC789_1c29650 CDS regulator encoded in prophage 61
CP010315.1	2341	4599378	4599448	+	75.64910508	42.46278324	24.12556224	0	3.706288023	0	24.32395643	5.828705392	1.551891136	3.755872598	8.64E-05	0.005487534	gene	4599266	4599802	+	AC789_1c44690	sbb	CDS	single-strand binding protein	71			CP010315.1 2341 4599378 4599448 + 75.64910507676765 42.46278323548672 24.125562241057416 0.0 3.706288023162795 0.0 24.32395642941243 5.828705392044729 1.55189113588176 3.7558725978114125 8.636927802854956e-05 0.005487533771885346 gene 4599266 4599802 + AC789_1c44690 sbb CDS single-strand binding protein 71
CP010315.1	2228	4477001	4477053	-	129.8543693	61.69121338	121.381735	0	16.06058143	1.217642556	55.03425696	5.465814182	1.249273615	4.375193805	6.07E-06	0.001199092	gene	4476181	4477581	-	AC789_1c43580	sthA	CDS	soluble pyridine nucleotide transhydrogenase	53			CP010315.1 2228 4477001 4477053 - 129.8543693443728 61.69121337985806 121.38173502532011 0.0 16.060581433705444 1.2176425558072768 55.03425695651062 5.465814181719802 1.2492736151581516 4.37519380494389 6.066231824211637e-06 0.0011990918239191668 gene 4476181 4477581 - AC789_1c43580 sthA CDS soluble pyridine nucleotide transhydrogenase 53
CP010315.1	442	795637	795684	+	83.9883765	33.64975275	65.59137234	0	2.470858682	0	30.95006005	6.511262684	1.592290118	4.08924392	2.16E-05	0.002716325	gene	794932	795648	+	AC789_1c07580	sdhB	CDS	succinate dehydrogenase	iron-sulfur subuni	12		CP010315.1 442 795637 795684 + 83.98837650255305 33.64975275264985 65.59137234287485 0.0 2.47085868210853 0.0 30.950060046697715 6.511262683765515 1.5922901181495606 4.089243919526683 2.1639078302908412e-05 0.0027163252945454175 gene 794932 795648 + AC789_1c07580 sdhB CDS succinate dehydrogenase	iron-sulfur subuni 12
CP010315.1	425	793631	793666	+	51.82261529	20.02961473	55.79036268	0	1.235429341	0	21.47967034	6.534450518	1.69708852	3.850388734	5.90E-05	0.004195967	gene	793150	794916	+	AC789_1c07570	sdhA	CDS	succinate dehydrogenase flavoprotein subunit	36			CP010315.1 425 793631 793666 + 51.82261528880933 20.02961473372015 55.79036268244527 0.0 1.235429341054265 0.0 21.479670341004837 6.534450518013458 1.6970885201932133 3.850388733564418 5.896524853357811e-05 0.004195967085649418 gene 793150 794916 + AC789_1c07570 sdhA CDS succinate dehydrogenase flavoprotein subunit 36
CP010315.1	485	801537	801607	+	135.8109918	43.26396782	143.2455258	0	3.706288023	0	54.33779557	6.873792168	1.444647177	4.758111377	9.77E-07	0.000347639	gene	801242	802111	+	AC789_1c07620	sucD	CDS	succinyl-CoA ligase	subunit alpha	71		CP010315.1 485 801537 801607 + 135.8109917913624 43.263967824835525 143.2455258062784 0.0 3.706288023162795 0.0 54.33779557427319 6.873792168072676 1.4446471770030436 4.758111376600983 9.7706337208401e-07 0.0003476391477874908 gene 801242 802111 + AC789_1c07620 sucD CDS succinyl-CoA ligase	subunit alpha 71
CP010315.1	2110	4277985	4278055	+	42.29201937	52.07699831	69.36099144	0	4.941717364	0	28.11195441	5.971363601	1.511773536	3.94990616	3.91E-05	0.003973871	gene	4277327	4278658	+	AC789_1c41660	rho	CDS	transcription termination factor Rho	71			CP010315.1 2110 4277985 4278055 + 42.292019373626005 52.07699830767239 69.36099144304006 0.0 4.94171736421706 0.0 28.111954414759253 5.971363600857822 1.511773535681854 3.949906159830059 3.9090919446582184e-05 0.003973871182598269 gene 4277327 4278658 + AC789_1c41660 rho CDS transcription termination factor Rho 71
CP010315.1	2190	4427245	4427320	+	33.3570857	45.66752159	49.0050483	0	8.648005387	0	22.77961016	5.424155547	1.557485124	3.482637145	0.00024825	0.009173595	gene	4427112	4427351	+	AC789_1c43190	AC789_1c43190	CDS	transcriptional regulator	76			CP010315.1 2190 4427245 4427320 + 33.35708570314164 45.66752159288195 49.00504830214788 0.0 8.648005387379856 0.0 22.779610164258553 5.424155546523348 1.5574851244132915 3.482637144651151 0.0002482504166939143 0.009173595294098103 gene 4427112 4427351 + AC789_1c43190 AC789_1c43190 CDS transcriptional regulator 76
CP010315.1	204	285965	286039	+	94.11463466	104.1539966	91.97870604	1.330597285	19.76686946	1.217642556	52.0937411	4.728754941	1.176549639	4.01917164	2.92E-05	0.003351585	gene	285853	286254	+	AC789_1c02590	crl	CDS	transcriptional regulator of cryptic csgA gene for curli surface fibers	75			CP010315.1 204 285965 286039 + 94.11463466243534 104.15399661534478 91.9787060440314 1.330597284744964 19.76686945686824 1.2176425558072768 52.09374110320533 4.728754940690268 1.1765496387674743 4.019171639578251 2.9201557147042684e-05 0.003351585171908964 gene 285853 286254 + AC789_1c02590 crl CDS transcriptional regulator of cryptic csgA gene for curli surface fibers 75
CP010315.1	275	464919	464987	+	134.0240051	218.7233929	94.2404775	10.64477828	48.1817443	1.217642556	84.5053401	3.756300768	1.006422538	3.732329739	9.49E-05	0.005921165	gene	464433	465731	+	AC789_1c04360	tig	CDS	trigger factor	69			CP010315.1 275 464919 464987 + 134.02400505726553 218.72339289222404 94.24047750413052 10.644778277959713 48.18174430111634 1.2176425558072768 84.5053400980839 3.756300768089696 1.006422537888277 3.732329738929876 9.48584641440738e-05 0.005921165182887975 gene 464433 465731 + AC789_1c04360 tig CDS trigger factor 69
CP010315.1	2014	4195299	4195344	+	48.84430407	62.49239797	37.696191	0	22.23772814	0	28.54510353	5.208278498	1.50549859	3.459504068	0.000270586	0.009532113	gene	4194581	4195996	+	AC789_1c40920	tnaA	CDS	tryptophanase	46			CP010315.1 2014 4195299 4195344 + 48.844304065314546 62.49239796920687 37.69619100165221 0.0 22.23772813897677 0.0 28.54510352919173 5.208278498102625 1.5054985904436324 3.4595040680628446 0.0002705855512603666 0.009532112785984004 gene 4194581 4195996 + AC789_1c40920 tnaA CDS tryptophanase 46
CP010315.1	177	200266	200316	+	12.50890714	40.86041406	36.18834336	0	0	0	14.92627743	6.857545099	1.857914108	3.690991457	0.000111691	0.006514688	gene	200304	201329	+	AC789_1c01770	lpxD	CDS	UDP-3-O-(3-hydroxymyristoyl)-glucosamine N- acyltransferase	13			CP010315.1 177 200266 200316 + 12.508907138678115 40.86041405678911 36.18834336158612 0.0 0.0 0.0 14.926277426175558 6.857545099186562 1.8579141078854486 3.6909914565379736 0.00011169082067755201 0.006514687540503772 gene 200304 201329 + AC789_1c01770 lpxD CDS UDP-3-O-(3-hydroxymyristoyl)-glucosamine N- acyltransferase 13
CP010315.1	178	200317	200373	+	40.50503264	42.46278324	47.49720066	0	4.941717364	0	22.56778898	5.745520967	1.575947683	3.645756155	0.000133303	0.006706856	gene	200304	201329	+	AC789_1c01770	lpxD	CDS	UDP-3-O-(3-hydroxymyristoyl)-glucosamine N- acyltransferase	57			CP010315.1 178 200317 200373 + 40.505032639529134 42.46278323548672 47.49720066208179 0.0 4.94171736421706 0.0 22.56778898355245 5.745520966662128 1.5759476833094668 3.6457561551768136 0.0001333033472435278 0.006706855819598127 gene 200304 201329 + AC789_1c01770 lpxD CDS UDP-3-O-(3-hydroxymyristoyl)-glucosamine N- acyltransferase 57
CP010315.1	273	464801	464868	+	39.90937039	124.9847959	1.50784764	0	4.941717364	0	28.55728856	4.931865086	1.434135784	3.438910835	0.00029203	0.010087786	gene	464433	465731	+	AC789_1c04360	tig	CDS	trigger factor	68			CP010315.1 273 464801 464868 + 39.90937039483018 124.98479593841374 1.5078476400660885 0.0 4.94171736421706 0.0 28.557288556254512 4.931865086031325 1.4341357838772364 3.43891083499629 0.0002920297851582695 0.01008778617080702 gene 464433 465731 + AC789_1c04360 tig CDS trigger factor 68
CP010315.1	693	1250900	1250955	+	33.3570857	36.85449111	54.28251504	0	8.648005387	0	22.19034954	5.421964039	1.579215291	3.433327976	0.00029811	0.010100795	gene	1250732	1251466	+	AC789_1c12020	fabG	CDS	3-oxoacyl-[acyl-carrier-protein] reductase	56			CP010315.1 693 1250900 1250955 + 33.35708570314164 36.85449111004508 54.28251504237918 0.0 8.648005387379856 0.0 22.19034954049096 5.421964038904799 1.579215291093471 3.433327975915529 0.000298110203631237 0.010100794627368605 gene 1250732 1251466 + AC789_1c12020 fabG CDS 3-oxoacyl-[acyl-carrier-protein] reductase 56
CP010315.1	868	1914338	1914390	+	57.18357549	104.1539966	20.35594314	0	35.82745089	0	36.25349436	4.816272442	1.406389408	3.424565354	0.000307892	0.010100795	gene	1914107	1914343	+	AC789_1c18570	lpp	CDS	murein lipoprotein Lpp	6			CP010315.1 868 1914338 1914390 + 57.18357549109995 104.15399661534478 20.355943140892194 0.0 35.82745089057369 0.0 36.253494356318434 4.8162724424424646 1.4063894083467752 3.4245653542741343 0.0003078918585160503 0.010100794627368605 gene 1914107 1914343 + AC789_1c18570 lpp CDS murein lipoprotein Lpp 6
CP010315.1	955	2064721	2064770	-	13.10456938	34.45093734	26.3873337	0	0	0	12.32380674	6.637711718	1.938159355	3.424750242	0.000307682	0.010100795	gene	2064723	2064932	-	AC789_1c20080	cspC	CDS	cold shock-like protein CspC	48			CP010315.1 955 2064721 2064770 - 13.104569383377072 34.45093734199866 26.387333701156546 0.0 0.0 0.0 12.32380673775538 6.637711718270754 1.9381593545828397 3.42475024180838 0.000307682421310113 0.010100794627368605 gene 2064723 2064932 - AC789_1c20080 cspC CDS cold shock-like protein CspC 48
CP010315.1	1005	2329564	2329633	+	66.71417141	60.89002879	62.57567706	5.322389139	11.11886407	0	34.43685508	4.084685287	1.19574094	3.416028632	0.000317708	0.010100795	gene	2329436	2329696	+	AC789_1c22930	AC789_1c22930	CDS	hypothetical protein	70			CP010315.1 1005 2329564 2329633 + 66.71417140628328 60.89002879050926 62.57567706274267 5.322389138979856 11.118864069488385 0.0 34.436855078000576 4.084685287296693 1.1957409398615269 3.416028632230089 0.00031770782770518046 0.010100794627368605 gene 2329436 2329696 + AC789_1c22930 AC789_1c22930 CDS hypothetical protein 70
CP010315.1	1155	2739292	2739342	-	14.89155612	32.84856816	24.87948606	0	0	0	12.10326839	6.64275353	1.946075475	3.413410023	0.000320777	0.010100795	gene	2738096	2739316	-	AC789_1c26760	fabB	CDS	3-oxoacyl-[acyl-carrier-protein] synthase I	25			CP010315.1 1155 2739292 2739342 - 14.891556117473947 32.848568163301046 24.879486061090457 0.0 0.0 0.0 12.103268390310909 6.642753529572697 1.9460754746036704 3.4134100225098063 0.0003207766973042703 0.010100794627368605 gene 2738096 2739316 - AC789_1c26760 fabB CDS 3-oxoacyl-[acyl-carrier-protein] synthase I 25
CP010315.1	1753	3753606	3753672	-	21.44384081	36.85449111	40.71188628	0	2.470858682	0	16.91351281	5.753972182	1.685382934	3.414044409	0.000320031	0.010100795	gene	3753288	3753641	-	AC789_1c36690	rplR	CDS	50S ribosomal	subunit protein L18	36		CP010315.1 1753 3753606 3753672 - 21.443840809162484 36.85449111004508 40.71188628178439 0.0 2.47085868210853 0.0 16.91351281385008 5.753972182173017 1.6853829339433357 3.4140444087150534 0.00032003071036032743 0.010100794627368605 gene 3753288 3753641 - AC789_1c36690 rplR CDS 50S ribosomal	subunit protein L18 36
CP010315.1	1753	3753606	3753672	-	21.44384081	36.85449111	40.71188628	0	2.470858682	0	16.91351281	5.753972182	1.685382934	3.414044409	0.000320031	0.010100795	gene	3753651	3754184	-	AC789_1c36700	rplF	CDS	50S ribosomal	subunit protein L6	22		CP010315.1 1753 3753606 3753672 - 21.443840809162484 36.85449111004508 40.71188628178439 0.0 2.47085868210853 0.0 16.91351281385008 5.753972182173017 1.6853829339433357 3.4140444087150534 0.00032003071036032743 0.010100794627368605 gene 3753651 3754184 - AC789_1c36700 rplF CDS 50S ribosomal	subunit protein L6 22
CP010315.1	1773	3755926	3755982	-	45.2703306	58.48647502	36.18834336	0	17.29601077	0	26.20685996	5.240870627	1.533055451	3.418578645	0.000314746	0.010100795	gene	3755822	3756193	-	AC789_1c36750	rplN	CDS	50S ribosomal	subunit protein L14	57		CP010315.1 1773 3755926 3755982 - 45.2703305971208 58.48647502246284 36.18834336158612 0.0 17.29601077475971 0.0 26.206859959321577 5.240870627001778 1.5330554512073271 3.4185786449370994 0.0003147456168442106 0.010100794627368605 gene 3755822 3756193 - AC789_1c36750 rplN CDS 50S ribosomal	subunit protein L14 57
CP010315.1	1815	3760928	3760998	-	20.84817856	61.69121338	51.26681976	0	11.11886407	0	24.1541793	5.149086445	1.500272592	3.432100587	0.000299463	0.010100795	gene	3760341	3760970	-	AC789_1c36850	rplC	CDS	50S ribosomal	subunit protein L3	43		CP010315.1 1815 3760928 3760998 - 20.848178564463524 61.69121337985806 51.266819762247 0.0 11.118864069488385 0.0 24.154179296009495 5.149086444748869 1.5002725922704607 3.4321005871049204 0.00029946268742334607 0.010100794627368605 gene 3760341 3760970 - AC789_1c36850 rplC CDS 50S ribosomal	subunit protein L3 43
CP010315.1	2240	4492405	4492429	+	81.60572752	37.6556757	44.48150538	0	3.706288023	4.870570223	28.71996114	4.364434323	1.273911698	3.426010082	0.000306259	0.010100795	intergenic	NA	NA	NA	NA	NA	NA	NA	NA			CP010315.1 2240 4492405 4492429 + 81.60572752375722 37.65567569939388 44.48150538194961 0.0 3.706288023162795 4.870570223229107 28.719961141915437 4.364434322643567 1.2739116984024248 3.4260100822662007 0.00030625882266840243 0.010100794627368605 intergenic NA NA NA NA NA NA NA NA
CP010315.1	187	208197	208236	+	11.31758265	41.66159865	39.20403864	0	1.235429341	0	15.56977488	5.971204589	1.751711707	3.408782715	0.000326267	0.01018297	gene	207952	208911	+	AC789_1c01830	accA	CDS	acetyl-CoA carboxylase	carboxytransferase component	alpha subunit	40	CP010315.1 187 208197 208236 + 11.3175826492802 41.66159864613792 39.2040386417183 0.0 1.235429341054265 0.0 15.569774879698446 5.971204588799793 1.7517117072416988 3.408782714709513 0.0003262671584359578 0.010182969734343314 gene 207952 208911 + AC789_1c01830 accA CDS acetyl-CoA carboxylase	carboxytransferase component	alpha subunit 40
CP010315.1	1892	3842524	3842586	+	31.57009897	68.10069009	28.64910516	0	4.941717364	1.217642556	22.41320902	4.829735309	1.419391026	3.402681305	0.00033364	0.010322542	gene	3840932	3842554	+	AC789_1c37720	pckA	CDS	phosphoenolpyruvate carboxykinase	31			CP010315.1 1892 3842524 3842586 + 31.570098969044768 68.10069009464851 28.64910516125568 0.0 4.94171736421706 1.2176425558072768 22.413209024162217 4.8297353090820785 1.4193910261187908 3.4026813050161353 0.0003336403286614393 0.010322541646760008 gene 3840932 3842554 + AC789_1c37720 pckA CDS phosphoenolpyruvate carboxykinase 31
CP010315.1	871	1941633	1941706	-	30.37877448	56.88410584	49.75897212	0	17.29601077	0	25.71964387	5.168129522	1.522971682	3.393450831	0.00034509	0.010584735	gene	1941421	1943799	-	AC789_1c18830	ppsA	CDS	phosphoenolpyruvate synthase	74			CP010315.1 871 1941633 1941706 - 30.37877447964685 56.88410584376523 49.758972122180914 0.0 17.29601077475971 0.0 25.719643870058782 5.168129521855685 1.5229716823903965 3.3934508314323955 0.0003450897368462789 0.010584735204302245 gene 1941421 1943799 - AC789_1c18830 ppsA CDS phosphoenolpyruvate synthase 74
CP010315.1	277	465170	465218	+	37.52672142	50.47462913	30.1569528	0	1.235429341	3.652927667	20.50777673	4.932237786	1.461365735	3.375087884	0.000368961	0.01116267	gene	464433	465731	+	AC789_1c04360	tig	CDS	trigger factor	49			CP010315.1 277 465170 465218 + 37.52672141603435 50.47462912897478 30.15695280132177 0.0 1.235429341054265 3.6529276674218303 20.507776725801165 4.932237786487059 1.4613657350432154 3.3750878840341794 0.00036896060881615574 0.011162669755622029 gene 464433 465731 + AC789_1c04360 tig CDS trigger factor 49
CP010315.1	1502	3572570	3572622	-	92.92331017	248.3672227	73.13061054	19.95895927	42.0045976	0	79.39745005	3.466767688	1.027446144	3.374160005	0.000370207	0.01116267	gene	3571331	3572695	-	AC789_1c34810	tdcG	CDS	L-serine dehydratase	53			CP010315.1 1502 3572570 3572622 - 92.92331017303742 248.36722269812986 73.1306105432053 19.95895927117446 42.00459759584501 0.0 79.39745004689867 3.4667676878220663 1.0274461443912284 3.37416000512237 0.0003702065854871836 0.011162669755622029 gene 3571331 3572695 - AC789_1c34810 tdcG CDS L-serine dehydratase 53
CP010315.1	724	1296469	1296526	+	39.90937039	48.87225995	44.48150538	0	2.470858682	4.870570223	23.43409411	4.551663155	1.352111458	3.36633724	0.000380868	0.011375354	gene	1295235	1296485	+	AC789_1c12480	icdA	CDS	isocitrate dehydrogenase	NADP-dependen	17		CP010315.1 724 1296469 1296526 + 39.90937039483018 48.87225995027717 44.48150538194961 0.0 2.47085868210853 4.870570223229107 23.434094105399097 4.551663154554175 1.3521114584074738 3.3663372396201385 0.0003808675981056421 0.011375354027989892 gene 1295235 1296485 + AC789_1c12480 icdA CDS isocitrate dehydrogenase	NADP-dependen 17
CP010315.1	2498	4945492	4945547	+	101.8582438	64.09476715	118.3660397	1.330597285	18.53144012	12.17642556	52.72625228	3.491760867	1.037878317	3.364325867	0.000383654	0.011375354	intergenic	NA	NA	NA	NA	NA	NA	NA	NA			CP010315.1 2498 4945492 4945547 + 101.85824384352179 64.09476714790448 118.36603974518793 1.330597284744964 18.531440115813975 12.176425558072768 52.72625228254098 3.491760867107017 1.0378783165010586 3.364325867100294 0.0003836544360198952 0.011375354027989892 intergenic NA NA NA NA NA NA NA NA
CP010315.1	623	1024032	1024081	-	95.30595915	40.05922947	111.5807254	0	7.412576046	14.61171067	44.82836678	3.844612937	1.143712504	3.36152042	0.000387573	0.011396572	intergenic	NA	NA	NA	NA	NA	NA	NA	NA			CP010315.1 623 1024032 1024081 - 95.30595915183326 40.0592294674403 111.58072536489054 0.0 7.41257604632559 14.611710669687321 44.82836678336284 3.8446129374486424 1.1437125041248664 3.3615204201954776 0.00038757312416987685 0.011396571700796875 intergenic NA NA NA NA NA NA NA NA
CP010315.1	517	825760	825799	-	39.31370815	29.64382981	33.9265719	0	3.706288023	0	17.76506631	5.63085156	1.676918105	3.357857217	0.000392746	0.011454015	gene	824736	825776	-	AC789_1c07900	galM	CDS	aldose 1-epimerase	17			CP010315.1 517 825760 825799 - 39.31370815013122 29.643829805905824 33.92657190148699 0.0 3.706288023162795 0.0 17.765066313447804 5.630851559702768 1.676918104727116 3.357857216658218 0.00039274588247446374 0.011454015162656902 gene 824736 825776 - AC789_1c07900 galM CDS aldose 1-epimerase 17
CP010315.1	517	825760	825799	-	39.31370815	29.64382981	33.9265719	0	3.706288023	0	17.76506631	5.63085156	1.676918105	3.357857217	0.000392746	0.011454015	gene	825770	826918	-	AC789_1c07910	galK	CDS	galactokinase	30			CP010315.1 517 825760 825799 - 39.31370815013122 29.643829805905824 33.92657190148699 0.0 3.706288023162795 0.0 17.765066313447804 5.630851559702768 1.676918104727116 3.357857216658218 0.00039274588247446374 0.011454015162656902 gene 825770 826918 - AC789_1c07910 galK CDS galactokinase 30
CP010315.1	2386	4695155	4695206	+	139.3849653	30.4450144	45.98935302	26.61194569	2.470858682	0	40.81702284	3.928686269	1.173079991	3.349035274	0.000405467	0.011728885	gene	4695173	4696819	+	AC789_1c45570	groEL	CDS	GroEL	chaperone Hsp60	34		CP010315.1 2386 4695155 4695206 + 139.38496525955614 30.44501439525463 45.9893530220157 26.611945694899283 2.47085868210853 0.0 40.81702284230571 3.928686268906227 1.1730799910775187 3.349035273628339 0.0004054673542142457 0.011728884929221839 gene 4695173 4696819 + AC789_1c45570 groEL CDS GroEL	chaperone Hsp60 34
CP010315.1	2250	4495497	4495562	+	58.97056223	56.88410584	28.64910516	1.330597285	12.35429341	0	26.36477732	4.50841841	1.350658128	3.337941938	0.000422007	0.012108876	gene	4495416	4496120	+	AC789_1c43790	rplA	CDS	50S ribosomal protein L1	66			CP010315.1 2250 4495497 4495562 + 58.97056222519683 56.88410584376523 28.64910516125568 1.330597284744964 12.35429341054265 0.0 26.364777320917558 4.508418410387728 1.3506581284003687 3.337941937777552 0.00042200692045130686 0.012108875991659274 gene 4495416 4496120 + AC789_1c43790 rplA CDS 50S ribosomal protein L1 66
CP010315.1	1235	2962667	2962728	-	50.6312908	111.3646579	64.83744852	5.322389139	22.23772814	1.217642556	42.60185951	3.53479176	1.060292047	3.333790695	0.000428355	0.012192711	gene	2962590	2963843	-	AC789_1c28870	glyA	CDS	serine hydroxymethyltransferase	62			CP010315.1 1235 2962667 2962728 - 50.63129079941142 111.36465791948405 64.8374485228418 5.322389138979856 22.23772813897677 1.2176425558072768 42.60185951258353 3.5347917603838965 1.060292047152715 3.3337906946262104 0.0004283554919207447 0.012192710722032077 gene 2962590 2963843 - AC789_1c28870 glyA CDS serine hydroxymethyltransferase 62
CP010315.1	1589	3625610	3625651	-	30.37877448	46.46870618	24.87948606	3.991791854	0	0	17.6197931	5.559212518	1.674075684	3.320765346	0.000448855	0.012575006	gene	3624376	3626580	-	AC789_1c35340	pnp	CDS	polyribonucleotide nucleotidyltransferase	42			CP010315.1 1589 3625610 3625651 - 30.37877447964685 46.468706182230754 24.879486061090457 3.9917918542348922 0.0 0.0 17.619793096200492 5.559212518369181 1.6740756839389 3.320765346336683 0.00044885489465058094 0.012575005631234386 gene 3624376 3626580 - AC789_1c35340 pnp CDS polyribonucleotide nucleotidyltransferase 42
CP010315.1	2466	4782016	4782084	-	17.2742051	36.05330652	15.83240022	0	0	0	11.52665197	6.542668245	1.96968264	3.321686505	0.000447376	0.012575006	gene	4781886	4782416	-	AC789_1c46480	ppa	CDS	inorganic pyrophosphatase	69			CP010315.1 2466 4782016 4782084 - 17.274205096269778 36.053306520696275 15.832400220693929 0.0 0.0 0.0 11.52665197294333 6.542668244837299 1.969682640356833 3.3216865046097026 0.0004473758108121647 0.012575005631234386 gene 4781886 4782416 - AC789_1c46480 ppa CDS inorganic pyrophosphatase 69
CP010315.1	2047	4227799	4227872	-	54.80092651	43.26396782	45.2354292	1.330597285	8.648005387	1.217642556	25.74942813	4.14031002	1.248846674	3.315306921	0.000457713	0.012722985	gene	4226974	4228356	-	AC789_1c41200	atpD	CDS	ATP synthase beta chain	74			CP010315.1 2047 4227799 4227872 - 54.80092651230412 43.263967824835525 45.235429201982654 1.330597284744964 8.648005387379856 1.2176425558072768 25.7494281278424 4.140310020347103 1.248846673716803 3.3153069207645487 0.0004577127765373469 0.012722984835311564 gene 4226974 4228356 - AC789_1c41200 atpD CDS ATP synthase beta chain 74
CP010315.1	698	1251816	1251871	+	109.601853	162.6404716	52.7746674	3.991791854	44.47545628	6.088212779	63.2620755	3.160628411	0.954770717	3.310353317	0.000465891	0.012849934	gene	1251677	1251913	+	AC789_1c12030	acpP	CDS	acyl carrier protein AcpP	56			CP010315.1 698 1251816 1251871 + 109.60185302460825 162.64047163780762 52.77466740231309 3.9917918542348922 44.47545627795354 6.088212779036384 63.2620754959923 3.160628411310204 0.954770717363292 3.310353317117474 0.0004658913731038437 0.012849934151189735 gene 1251677 1251913 + AC789_1c12030 acpP CDS acyl carrier protein AcpP 56
CP010315.1	553	969726	969771	+	22.03950305	19.22843014	24.87948606	0	0	0	11.02456988	6.564728506	1.990607874	3.29785117	0.000487139	0.013299733	gene	969457	970002	+	AC789_1c09270	lrp	CDS	leucine-responsive regulatory protein Lrp	46			CP010315.1 553 969726 969771 + 22.03950305386144 19.228430144371345 24.879486061090457 0.0 0.0 0.0 11.024569876553874 6.564728505974465 1.9906078740229909 3.297851169807361 0.00048713880269702454 0.013299733221745779 gene 969457 970002 + AC789_1c09270 lrp CDS leucine-responsive regulatory protein Lrp 46
CP010315.1	620	1023880	1023934	-	58.37489998	32.04738357	49.0050483	0	2.470858682	6.088212779	24.66440055	4.348013477	1.319785853	3.294484076	0.000493013	0.013299733	gene	1022916	1024004	-	AC789_1c09670	ompF	CDS	outer membrane protein F	porin	55		CP010315.1 620 1023880 1023934 - 58.37489998049787 32.04738357395224 49.00504830214788 0.0 2.47085868210853 6.088212779036384 24.66440055295715 4.348013476683692 1.3197858530528421 3.2944840760538177 0.000493012656191698 0.013299733221745779 gene 1022916 1024004 - AC789_1c09670 ompF CDS outer membrane protein F	porin 55
CP010315.1	1828	3779572	3779625	-	43.48334386	63.29358256	54.28251504	0	23.47315748	1.217642556	30.95837358	4.406207981	1.337542786	3.294255726	0.000493413	0.013299733	intergenic	NA	NA	NA	NA	NA	NA	NA	NA			CP010315.1 1828 3779572 3779625 - 43.483343863023926 63.29358255855568 54.28251504237918 0.0 23.473157480031034 1.2176425558072768 30.958373583299515 4.406207981165634 1.3375427856834694 3.294255726491853 0.0004934133741625753 0.013299733221745779 intergenic NA NA NA NA NA NA NA NA
CP010315.1	1410	3352062	3352127	-	45.86599284	83.32319729	57.29821032	0	28.41487484	1.217642556	36.01998631	4.525487039	1.374723143	3.291926131	0.000497519	0.013309561	gene	3351448	3352527	-	AC789_1c32600	fbaA	CDS	fructose-bisphosphate aldolase	class II	66		CP010315.1 1410 3352062 3352127 - 45.865992841819754 83.32319729227584 57.29821032251136 0.0 28.414874844248097 1.2176425558072768 36.01998630944372 4.525487039225689 1.3747231434937672 3.291926131195017 0.0004975187184070536 0.0133095609029496 gene 3351448 3352527 - AC789_1c32600 fbaA CDS fructose-bisphosphate aldolase	class II 66
CP010315.1	697	1251749	1251805	+	44.07900611	132.9966418	100.2718681	0	58.06517903	6.088212779	56.91681797	3.645304428	1.11350663	3.27371596	0.000530716	0.014091704	gene	1251677	1251913	+	AC789_1c12030	acpP	CDS	acyl carrier protein AcpP	57			CP010315.1 697 1251749 1251805 + 44.07900610772288 132.9966418319018 100.27186806439488 0.0 58.06517902955046 6.088212779036384 56.91681796876773 3.64530442794742 1.1135066304253027 3.2737159603217627 0.0005307162358158851 0.01409170423158895 gene 1251677 1251913 + AC789_1c12030 acpP CDS acyl carrier protein AcpP 57
CP010315.1	1404	3351419	3351468	-	11.91324489	112.1658425	65.59137234	0	43.24002694	0	38.81841445	4.509289881	1.378757534	3.270545959	0.0005367	0.01414504	gene	3351448	3352527	-	AC789_1c32600	fbaA	CDS	fructose-bisphosphate aldolase	class II	21		CP010315.1 1404 3351419 3351468 - 11.913244893979158 112.16584250883285 65.59137234287485 0.0 43.24002693689928 0.0 38.81841444709769 4.509289881464116 1.3787575339473979 3.270545959269553 0.0005367004930148523 0.014145039660346996 gene 3351448 3352527 - AC789_1c32600 fbaA CDS fructose-bisphosphate aldolase	class II 21
CP010315.1	162	192651	192722	+	42.29201937	73.70898222	33.17264808	0	7.412576046	3.652927667	26.70652556	4.128760401	1.26510512	3.263571016	0.000550088	0.014391274	gene	192205	192762	+	AC789_1c01700	frr	CDS	ribosome recycling factor	72			CP010315.1 162 192651 192722 + 42.292019373626005 73.70898222009016 33.17264808145394 0.0 7.41257604632559 3.6529276674218303 26.70652556481959 4.128760401080435 1.2651051198007555 3.2635710159252884 0.0005500880404528018 0.014391273881846094 gene 192205 192762 + AC789_1c01700 frr CDS ribosome recycling factor 72
CP010315.1	1933	3983189	3983218	-	19.06119183	12.81895343	34.68049572	0	0	0	11.09344016	6.473199073	1.988982111	3.254528553	0.000567904	0.014642039	intergenic	NA	NA	NA	NA	NA	NA	NA	NA			CP010315.1 1933 3983189 3983218 - 19.061191830366653 12.818953429580898 34.68049572152003 0.0 0.0 0.0 11.093440163577931 6.473199072578678 1.98898211135443 3.254528552884092 0.0005679037098592738 0.014642039128110844 intergenic NA NA NA NA NA NA NA NA
CP010315.1	113	129568	129617	+	14.29589387	48.87225995	47.49720066	0	7.412576046	0	19.67965509	5.065802179	1.563952286	3.239102768	0.000599532	0.015095764	gene	128268	129692	+	AC789_1c01150	lpdA	CDS	dihydrolipoamide dehydrogenase	50			CP010315.1 113 129568 129617 + 14.295893872774988 48.87225995027717 47.49720066208179 0.0 7.41257604632559 0.0 19.679655088576588 5.065802179175442 1.563952286327879 3.2391027676872546 0.0005995318063355874 0.015095763500285153 gene 128268 129692 + AC789_1c01150 lpdA CDS dihydrolipoamide dehydrogenase 50
CP010315.1	956	2064789	2064848	-	62.54453569	73.70898222	69.36099144	0	6.177146705	15.82935323	37.93683488	3.909644831	1.207535167	3.237706809	0.000602473	0.015095764	gene	2064723	2064932	-	AC789_1c20080	cspC	CDS	cold shock-like protein CspC	60			CP010315.1 956 2064789 2064848 - 62.54453569339058 73.70898222009016 69.36099144304006 0.0 6.177146705271325 15.829353225494598 37.93683488121445 3.9096448313237198 1.207535166680062 3.2377068090469825 0.0006024728547050286 0.015095763500285153 gene 2064723 2064932 - AC789_1c20080 cspC CDS cold shock-like protein CspC 60
CP010315.1	2423	4706452	4706513	-	23.82648979	64.89595174	54.28251504	0	38.29830957	0	30.21721102	4.846741899	1.49666913	3.238352286	0.000601111	0.015095764	gene	4704647	4706455	-	AC789_1c45700	frdA	CDS	fumarate reductase	anaerobic	catalytic and NAD/flavoprotein subunit	4	CP010315.1 2423 4706452 4706513 - 23.826489787958316 64.89595173725328 54.28251504237918 0.0 38.298309572682214 0.0 30.217211023378834 4.846741898969516 1.4966691299983066 3.2383522863032526 0.0006011112908520475 0.015095763500285153 gene 4704647 4706455 - AC789_1c45700 frdA CDS fumarate reductase	anaerobic	catalytic and NAD/flavoprotein subunit 4
CP010315.1	2404	4703261	4703318	-	29.18744999	132.9966418	42.97365774	0	33.35659221	2.435285112	40.15827115	3.800952761	1.175922725	3.232315083	0.000613958	0.01527596	gene	4703144	4703503	-	AC789_1c45670	frdD	CDS	fumarate reductase	anaerobic	membrane anchor polypeptide	58	CP010315.1 2404 4703261 4703318 - 29.187449990248936 132.9966418319018 42.97365774188352 0.0 33.35659220846516 2.4352851116145535 40.15827114735233 3.800952760663606 1.1759227249461925 3.232315083321082 0.0006139579002914211 0.01527595950515298 gene 4703144 4703503 - AC789_1c45670 frdD CDS fumarate reductase	anaerobic	membrane anchor polypeptide 58
CP010315.1	362	696134	696195	+	79.81874079	92.93741236	78.40807728	0	39.53373891	6.088212779	49.46436369	3.712676356	1.152396811	3.22169961	0.000637163	0.01543895	gene	696060	696269	+	AC789_1c06630	cspE	CDS	cold shock-like protein CspE	62			CP010315.1 362 696134 696195 + 79.81874078966035 92.93741236446151 78.4080772834366 0.0 39.53373891373648 6.088212779036384 49.46436368838855 3.7126763559841067 1.1523968107605569 3.221699610166242 0.0006371633094637328 0.015438949550650085 gene 696060 696269 + AC789_1c06630 cspE CDS cold shock-like protein CspE 62
CP010315.1	684	1247283	1247330	+	21.44384081	42.46278324	30.91087662	1.330597285	1.235429341	0	16.23058788	5.315851608	1.64819213	3.225262098	0.000629287	0.01543895	gene	1246856	1247377	+	AC789_1c11970	yceD	CDS	protein YceD	48			CP010315.1 684 1247283 1247330 + 21.443840809162484 42.46278323548672 30.910876621354813 1.330597284744964 1.235429341054265 0.0 16.230587881967207 5.315851607927213 1.648192130218938 3.2252620980668563 0.0006292869448614567 0.015438949550650085 gene 1246856 1247377 + AC789_1c11970 yceD CDS protein YceD 48
CP010315.1	1782	3756786	3756827	-	46.46165509	60.0888442	48.25112448	0	17.29601077	1.217642556	28.88587952	4.509862466	1.39997669	3.221383968	0.000637866	0.01543895	gene	3756612	3756803	-	AC789_1c36770	rpmC	CDS	50S ribosomal	subunit protein L29	18		CP010315.1 1782 3756786 3756827 - 46.46165508651871 60.088844201160455 48.25112448211483 0.0 17.29601077475971 1.2176425558072768 28.88587951672683 4.509862465775873 1.399976690126402 3.2213839684492775 0.0006378655379273644 0.015438949550650085 gene 3756612 3756803 - AC789_1c36770 rpmC CDS 50S ribosomal	subunit protein L29 18
CP010315.1	1782	3756786	3756827	-	46.46165509	60.0888442	48.25112448	0	17.29601077	1.217642556	28.88587952	4.509862466	1.39997669	3.221383968	0.000637866	0.01543895	gene	3756803	3757213	-	AC789_1c36780	rplP	CDS	50S ribosomal protein L16	25			CP010315.1 1782 3756786 3756827 - 46.46165508651871 60.088844201160455 48.25112448211483 0.0 17.29601077475971 1.2176425558072768 28.88587951672683 4.509862465775873 1.399976690126402 3.2213839684492775 0.0006378655379273644 0.015438949550650085 gene 3756803 3757213 - AC789_1c36780 rplP CDS 50S ribosomal protein L16 25
CP010315.1	1790	3757714	3757767	-	25.61347652	28.84264522	10.55493348	0	0	0	10.83517587	6.435011902	2.001449446	3.21517584	0.000651823	0.015565013	gene	3757226	3757927	-	AC789_1c36790	rpsC	CDS	30S ribosomal protein S3	54			CP010315.1 1790 3757714 3757767 - 25.613476522055187 28.842645216557017 10.55493348046262 0.0 0.0 0.0 10.835175869845804 6.435011902437479 2.001449445680725 3.2151758398518173 0.000651823198451737 0.015565013020746846 gene 3757226 3757927 - AC789_1c36790 rpsC CDS 30S ribosomal protein S3 54
CP010315.1	1833	3780511	3780580	-	27.9961255	40.05922947	63.32960088	0	11.11886407	1.217642556	23.95357708	4.489360196	1.395803139	3.216327626	0.000649213	0.015565013	intergenic	NA	NA	NA	NA	NA	NA	NA	NA			CP010315.1 1833 3780511 3780580 - 27.99612550085102 40.0592294674403 63.329600882775715 0.0 11.118864069488385 1.2176425558072768 23.95357707939378 4.48936019551477 1.3958031388884593 3.216327625606179 0.0006492125432455201 0.015565013020746846 intergenic NA NA NA NA NA NA NA NA
CP010315.1	989	2174955	2175014	-	33.95274795	26.43909145	25.63340988	0	2.470858682	0	14.74935133	5.617140433	1.75071618	3.208481476	0.00066719	0.015645362	intergenic	NA	NA	NA	NA	NA	NA	NA	NA			CP010315.1 989 2174955 2175014 - 33.9527479478406 26.4390914485106 25.6334098811235 0.0 2.47085868210853 0.0 14.749351326597205 5.617140433203575 1.7507161798820354 3.2084814761819715 0.0006671895231272564 0.015645362217599938 intergenic NA NA NA NA NA NA NA NA
CP010315.1	1431	3369330	3369389	-	27.40046326	20.02961473	30.91087662	0	1.235429341	0	13.26273066	5.918826859	1.845648829	3.206908469	0.000670848	0.015645362	gene	3369228	3371204	-	AC789_1c32800	speA	CDS	biosynthetic arginine decarboxylase	60			CP010315.1 1431 3369330 3369389 - 27.40046325615206 20.02961473372015 30.910876621354813 0.0 1.235429341054265 0.0 13.262730658713549 5.91882685898911 1.8456488287209687 3.2069084686553544 0.0006708483903385355 0.015645362217599938 gene 3369228 3371204 - AC789_1c32800 speA CDS biosynthetic arginine decarboxylase 60
CP010315.1	1657	3691844	3691892	-	67.9054959	32.84856816	67.8531438	1.330597285	12.35429341	2.435285112	30.78789728	3.857130853	1.202074979	3.208727342	0.000666619	0.015645362	gene	3691644	3692582	-	AC789_1c36000	mdh	CDS	malate dehydrogenase	49			CP010315.1 1657 3691844 3691892 - 67.9054958956812 32.848568163301046 67.85314380297397 1.330597284744964 12.35429341054265 2.4352851116145535 30.787897278143063 3.857130853342559 1.202074979268117 3.208727342192059 0.0006666192973659021 0.015645362217599938 gene 3691644 3692582 - AC789_1c36000 mdh CDS malate dehydrogenase 49
CP010315.1	1769	3755410	3755436	-	33.95274795	60.0888442	18.8480955	0	0	13.39406811	21.04729263	5.314378699	1.657592608	3.206082528	0.000672777	0.015645362	gene	3754943	3755482	-	AC789_1c36730	rplE	CDS	50S ribosomal	subunit protein L5	27		CP010315.1 1769 3755410 3755436 - 33.9527479478406 60.088844201160455 18.848095500826105 0.0 0.0 13.394068113880044 21.047292627284534 5.314378698894964 1.6575926079579788 3.206082527987291 0.000672776958766945 0.015645362217599938 gene 3754943 3755482 - AC789_1c36730 rplE CDS 50S ribosomal	subunit protein L5 27
CP010315.1	1265	3012497	3012566	-	69.69248263	157.8333641	89.71693458	0	18.53144012	31.65870645	61.23882131	3.429624727	1.075354521	3.189296796	0.000713097	0.016369023	gene	3009946	3012519	-	AC789_1c29300	clpB	CDS	heat shock protein ClpB	23			CP010315.1 1265 3012497 3012566 - 69.69248262977807 157.83336410171478 89.71693458393226 0.0 18.531440115813975 31.658706450989197 61.23882131370471 3.42962472696855 1.0753545205784079 3.189296795929063 0.0007130968409787007 0.016369022969046562 gene 3009946 3012519 - AC789_1c29300 clpB CDS heat shock protein ClpB 23
CP010315.1	1772	3755850	3755919	-	61.3532112	120.1776884	133.4445161	6.652986424	22.23772814	18.26463834	60.35512811	2.821339899	0.88447191	3.189858113	0.000711713	0.016369023	gene	3755822	3756193	-	AC789_1c36750	rplN	CDS	50S ribosomal	subunit protein L14	70		CP010315.1 1772 3755850 3755919 - 61.35321120399266 120.17768840232091 133.44451614584884 6.652986423724821 22.23772813897677 18.26463833710915 60.35512810866219 2.821339898775078 0.8844719103104239 3.1898581129443326 0.0007117133012252177 0.016369022969046562 gene 3755822 3756193 - AC789_1c36750 rplN CDS 50S ribosomal	subunit protein L14 70
CP010315.1	151	189584	189633	+	20.25251632	24.03553768	17.34024786	0	0	0	10.27138364	6.458134424	2.026926641	3.186170773	0.000720847	0.016440865	gene	189349	190074	+	AC789_1c01670	rpsB	CDS	30S ribosomal protein S2	50			CP010315.1 151 189584 189633 + 20.252516319764567 24.03553768046418 17.340247860760016 0.0 0.0 0.0 10.271383643498128 6.458134423627957 2.0269266413936933 3.1861707729034596 0.0007208473516460156 0.0164408645971572 gene 189349 190074 + AC789_1c01670 rpsB CDS 30S ribosomal protein S2 50
CP010315.1	1843	3781893	3781965	-	226.351653	130.5930881	151.5386878	18.62836199	46.94631496	19.48228089	98.92339779	2.675932284	0.840975933	3.181936816	0.000731469	0.01657685	gene	3781672	3782142	-	AC789_1c37090	rpsG	CDS	30S ribosomal protein S7	73			CP010315.1 1843 3781893 3781965 - 226.35165298560398 130.5930880638554 151.53868782664188 18.628361986429496 46.94631496006207 19.482280892916428 98.92339778591821 2.6759322837371426 0.8409759332636019 3.1819368163754316 0.0007314686492481726 0.01657685002563693 gene 3781672 3782142 - AC789_1c37090 rpsG CDS 30S ribosomal protein S7 73
CP010315.1	1176	2822567	2822627	+	14.29589387	48.07107536	62.57567706	0	14.82515209	0	23.29463306	4.83288931	1.52062052	3.178234969	0.000740873	0.016578782	gene	2822536	2823045	+	AC789_1c27560	crr	CDS	PTS system	glucose-specific IIA component	61		CP010315.1 1176 2822567 2822627 + 14.295893872774988 48.07107536092836 62.57567706274267 0.0 14.82515209265118 0.0 23.294633064849535 4.832889310188276 1.5206205197114253 3.178234968909557 0.0007408730788919758 0.016578782482375157 gene 2822536 2823045 + AC789_1c27560 crr CDS PTS system	glucose-specific IIA component 61
CP010315.1	2125	4315285	4315346	+	17.86986734	34.45093734	30.91087662	0	2.470858682	0	14.28375666	5.52815088	1.738767831	3.179349641	0.00073803	0.016578782	gene	4315313	4317142	+	AC789_1c42070	recQ	CDS	ATP-dependent DNA helicase RecQ	34			CP010315.1 2125 4315285 4315346 + 17.869867340968735 34.45093734199866 30.910876621354813 0.0 2.47085868210853 0.0 14.283756664405123 5.528150879826598 1.7387678313657093 3.1793496406501442 0.000738029632265643 0.016578782482375157 gene 4315313 4317142 + AC789_1c42070 recQ CDS ATP-dependent DNA helicase RecQ 34
CP010315.1	1619	3641600	3641640	-	36.33539693	52.8781829	24.12556224	0	9.883434728	0	20.53709613	5.197460345	1.636476803	3.176006122	0.000746589	0.016602273	gene	3640344	3642278	-	AC789_1c35480	ftsH	CDS	cell division protease FtsH	41			CP010315.1 1619 3641600 3641640 - 36.33539692663643 52.8781828970212 24.125562241057416 0.0 9.88343472843412 0.0 20.537096132191525 5.197460345427573 1.6364768034351875 3.1760061215150723 0.0007465890015955032 0.016602272922980003 gene 3640344 3642278 - AC789_1c35480 ftsH CDS cell division protease FtsH 41
CP010315.1	1813	3760645	3760685	-	11.91324489	53.67936749	25.63340988	0	3.706288023	0	15.82205171	5.229919418	1.658737993	3.152950882	0.000808145	0.017749259	gene	3760341	3760970	-	AC789_1c36850	rplC	CDS	50S ribosomal	subunit protein L3	41		CP010315.1 1813 3760645 3760685 - 11.913244893979158 53.679367486370005 25.6334098811235 0.0 3.706288023162795 0.0 15.82205171410591 5.2299194179751 1.6587379928904165 3.1529508821714263 0.0008081450011478944 0.017749258728914866 gene 3760341 3760970 - AC789_1c36850 rplC CDS 50S ribosomal	subunit protein L3 41
CP010315.1	2457	4749376	4749435	+	60.75754896	69.70305927	76.90022964	0	7.412576046	17.04699578	38.63673495	3.754593371	1.190581884	3.15357845	0.000806409	0.017749259	gene	4749102	4749416	+	AC789_1c46150	priB	CDS	primosomal replication protein N	41			CP010315.1 2457 4749376 4749435 + 60.7575489592937 69.70305927334613 76.90022964337051 0.0 7.41257604632559 17.046995781301874 38.6367349506063 3.754593371101765 1.1905818836758995 3.1535784498160915 0.000806409364913106 0.017749258728914866 gene 4749102 4749416 + AC789_1c46150 priB CDS primosomal replication protein N 41
CP010315.1	2457	4749376	4749435	+	60.75754896	69.70305927	76.90022964	0	7.412576046	17.04699578	38.63673495	3.754593371	1.190581884	3.15357845	0.000806409	0.017749259	gene	4749421	4749648	+	AC789_1c46160	rpsR	CDS	30S ribosomal protein S18	15			CP010315.1 2457 4749376 4749435 + 60.7575489592937 69.70305927334613 76.90022964337051 0.0 7.41257604632559 17.046995781301874 38.6367349506063 3.754593371101765 1.1905818836758995 3.1535784498160915 0.000806409364913106 0.017749258728914866 gene 4749421 4749648 + AC789_1c46160 rpsR CDS 30S ribosomal protein S18 15
CP010315.1	1515	3573966	3574038	-	42.88768162	196.2902244	50.51289594	0	275.5007431	1.217642556	94.40153126	3.854359268	1.224602997	3.147435763	0.000823546	0.017976554	gene	3573170	3575464	-	AC789_1c34830	tdcE	CDS	keto-acid formate acetyltransferase	73			CP010315.1 1515 3573966 3574038 - 42.88768161832497 196.2902243904575 50.51289594221396 0.0 275.5007430551011 1.2176425558072768 94.40153126031747 3.8543592678724887 1.2246029970574892 3.147435762556398 0.0008235464627267437 0.01797655407596168 gene 3573170 3575464 - AC789_1c34830 tdcE CDS keto-acid formate acetyltransferase 73
CP010315.1	1479	3517492	3517539	+	22.6351653	32.04738357	18.09417168	0	1.235429341	0	12.33535832	5.791753928	1.844544855	3.139936615	0.000844922	0.018197598	gene	3517383	3517598	+	AC789_1c34300	rpsU	CDS	30S ribosomal protein S21	48			CP010315.1 1479 3517492 3517539 + 22.6351652985604 32.04738357395224 18.09417168079306 0.0 1.235429341054265 0.0 12.33535831572666 5.791753928064131 1.8445448551000374 3.1399366147428385 0.0008449219652145531 0.01819759843040818 gene 3517383 3517598 + AC789_1c34300 rpsU CDS 30S ribosomal protein S21 48
CP010315.1	1744	3752540	3752583	-	57.77923774	40.05922947	52.7746674	1.330597285	11.11886407	2.435285112	27.58298018	3.774523956	1.202644537	3.13852002	0.000849017	0.018197598	gene	3752149	3752583	-	AC789_1c36660	rplO	CDS	50S ribosomal	subunit protein L15	44		CP010315.1 1744 3752540 3752583 - 57.779237735798915 40.0592294674403 52.77466740231309 1.330597284744964 11.118864069488385 2.4352851116145535 27.582980178566704 3.7745239558387347 1.2026445370215204 3.1385200195452203 0.0008490166777537264 0.01819759843040818 gene 3752149 3752583 - AC789_1c36660 rplO CDS 50S ribosomal	subunit protein L15 44
CP010315.1	1836	3780797	3780834	-	4.169635713	33.64975275	30.91087662	0	0	0	11.45504418	6.230936174	1.985250804	3.138614104	0.000848744	0.018197598	intergenic	NA	NA	NA	NA	NA	NA	NA	NA			CP010315.1 1836 3780797 3780834 - 4.169635712892705 33.64975275264985 30.910876621354813 0.0 0.0 0.0 11.455044181149562 6.230936173683181 1.9852508042236938 3.138614103783077 0.0008487441594784367 0.01819759843040818 intergenic NA NA NA NA NA NA NA NA
CP010315.1	2083	4232497	4232538	-	47.05731733	8.011845893	44.48150538	0	4.941717364	0	17.41539766	5.521172703	1.772105571	3.115600331	0.000917854	0.019555246	gene	4232217	4233032	-	AC789_1c41260	atpB	CDS	membrane-bound ATP synthase F0 sector	subunit a	42		CP010315.1 2083 4232497 4232538 - 47.05731733121767 8.01184589348806 44.48150538194961 0.0 4.94171736421706 0.0 17.415397661812065 5.521172703220593 1.7721055707759483 3.115600331194178 0.0009178544425550043 0.019555246147369493 gene 4232217 4233032 - AC789_1c41260 atpB CDS membrane-bound ATP synthase F0 sector	subunit a 42
CP010315.1	665	1114072	1114125	-	22.6351653	8.011845893	31.66480044	0	0	0	10.38530194	6.302926665	2.024552662	3.113244117	0.000925214	0.01959472	gene	1111891	1115853	-	AC789_1c10560	putA	CDS	bifunctional protein	that includes proline dehydrogenase	54		CP010315.1 665 1114072 1114125 - 22.6351652985604 8.01184589348806 31.664800441387857 0.0 0.0 0.0 10.385301938906053 6.3029266653606735 2.0245526623236656 3.1132441169134792 0.0009252144583299338 0.019594720492487526 gene 1111891 1115853 - AC789_1c10560 putA CDS bifunctional protein	that includes proline dehydrogenase 54
CP010315.1	835	1827942	1827995	-	18.46552959	40.05922947	46.74327684	0	11.11886407	0	19.39781666	4.954336279	1.593019714	3.110028229	0.000935347	0.019692105	intergenic	NA	NA	NA	NA	NA	NA	NA	NA			CP010315.1 835 1827942 1827995 - 18.465529585667692 40.0592294674403 46.74327684204874 0.0 11.118864069488385 0.0 19.397816660774186 4.954336279459103 1.593019714087085 3.1100282285572933 0.0009353473252083499 0.01969210522539236 intergenic NA NA NA NA NA NA NA NA
CP010315.1	1780	3756605	3756665	-	85.77536324	52.8781829	98.76402042	19.95895927	8.648005387	0	44.33742187	3.60066345	1.158640501	3.107662339	0.000942867	0.01973365	gene	3756358	3756612	-	AC789_1c36760	rpsQ	CDS	30S ribosomal	subunit protein S17	8		CP010315.1 1780 3756605 3756665 - 85.77536323664994 52.8781828970212 98.76402042432879 19.95895927117446 8.648005387379856 0.0 44.337421869425704 3.6006634495380583 1.1586405011015457 3.1076623388486992 0.0009428669287571612 0.019733650191282235 gene 3756358 3756612 - AC789_1c36760 rpsQ CDS 30S ribosomal	subunit protein S17 8
CP010315.1	1780	3756605	3756665	-	85.77536324	52.8781829	98.76402042	19.95895927	8.648005387	0	44.33742187	3.60066345	1.158640501	3.107662339	0.000942867	0.01973365	gene	3756612	3756803	-	AC789_1c36770	rpmC	CDS	50S ribosomal	subunit protein L29	54		CP010315.1 1780 3756605 3756665 - 85.77536323664994 52.8781828970212 98.76402042432879 19.95895927117446 8.648005387379856 0.0 44.337421869425704 3.6006634495380583 1.1586405011015457 3.1076623388486992 0.0009428669287571612 0.019733650191282235 gene 3756612 3756803 - AC789_1c36770 rpmC CDS 50S ribosomal	subunit protein L29 54
CP010315.1	1913	3891866	3891906	-	20.25251632	40.05922947	23.37163842	0	1.235429341	1.217642556	14.35607602	5.147251452	1.66029607	3.10020095	0.000966947	0.020119282	intergenic	NA	NA	NA	NA	NA	NA	NA	NA			CP010315.1 1913 3891866 3891906 - 20.252516319764567 40.0592294674403 23.37163842102437 0.0 1.235429341054265 1.2176425558072768 14.35607601751513 5.14725145218029 1.6602960697421063 3.100200949689541 0.0009669469513760677 0.020119282181263444 intergenic NA NA NA NA NA NA NA NA
CP010315.1	4	8372	8418	+	48.84430407	37.6556757	16.58632404	0	9.883434728	0	18.82828976	4.952360698	1.602525862	3.090346818	0.000999614	0.020558546	gene	8237	9190	+	AC789_1c00080	talB	CDS	TalB	47			CP010315.1 4 8372 8418 + 48.844304065314546 37.65567569939388 16.58632404072697 0.0 9.88343472843412 0.0 18.82828975564492 4.952360697749124 1.6025258618577158 3.0903468178717177 0.0009996144969914862 0.02055854555084224 gene 8237 9190 + AC789_1c00080 talB CDS TalB 47
CP010315.1	1691	3741829	3741872	+	19.06119183	24.03553768	15.0784764	0	0	0	9.695867652	6.363362656	2.058019689	3.091983371	0.00099412	0.020558546	gene	3741734	3742243	+	AC789_1c36510	def	CDS	peptide deformylase	44			CP010315.1 1691 3741829 3741872 + 19.061191830366653 24.03553768046418 15.078476400660884 0.0 0.0 0.0 9.695867651915286 6.363362656454334 2.058019689138012 3.0919833712181766 0.0009941199327050795 0.02055854555084224 gene 3741734 3742243 + AC789_1c36510 def CDS peptide deformylase 44
CP010315.1	569	989147	989218	-	11.31758265	238.7530076	36.18834336	0	122.3075048	0	68.0944064	3.897864886	1.263890581	3.084020835	0.001021116	0.020642798	gene	988295	990577	-	AC789_1c09410	pflB2	CDS	formate acetyltransferase	72			CP010315.1 569 989147 989218 - 11.3175826492802 238.7530076259442 36.18834336158612 0.0 122.30750476437224 0.0 68.09440640019713 3.89786488611735 1.263890581388784 3.0840208349636655 0.0010211164636607956 0.02064279760059722 gene 988295 990577 - AC789_1c09410 pflB2 CDS formate acetyltransferase 72
CP010315.1	1191	2877105	2877131	-	48.24864182	18.42724556	18.09417168	0	2.470858682	0	14.54015296	5.453780252	1.76793205	3.084835898	0.001018322	0.020642798	gene	2877127	2878161	-	AC789_1c28090	nlpB	CDS	lipoprotein-34	5			CP010315.1 1191 2877105 2877131 - 48.24864182061559 18.42724555502254 18.09417168079306 0.0 2.47085868210853 0.0 14.540152956423286 5.453780252043078 1.7679320498265096 3.0848358977248402 0.0010183224542005189 0.02064279760059722 gene 2877127 2878161 - AC789_1c28090 nlpB CDS lipoprotein-34 5
CP010315.1	1761	3754555	3754619	-	33.95274795	83.32319729	48.25112448	1.330597285	25.94401616	0	32.13361386	4.224386013	1.368969679	3.085814154	0.001014978	0.020642798	gene	3754197	3754589	-	AC789_1c36710	rpsH	CDS	30S ribosomal	subunit protein S8	35		CP010315.1 1761 3754555 3754619 - 33.9527479478406 83.32319729227584 48.25112448211483 1.330597284744964 25.944016162139565 0.0 32.1336138615193 4.224386013019017 1.3689696792964436 3.0858141541820423 0.001014978284604515 0.02064279760059722 gene 3754197 3754589 - AC789_1c36710 rpsH CDS 30S ribosomal	subunit protein S8 35
CP010315.1	83	124717	124746	+	40.50503264	17.62606097	24.12556224	0	2.470858682	0	14.12125242	5.522478156	1.792452018	3.080962893	0.001031662	0.020664981	gene	123490	126153	+	AC789_1c01130	aceE	CDS	pyruvate dehydrogenase E1 component	30			CP010315.1 83 124717 124746 + 40.505032639529134 17.626060965673734 24.125562241057416 0.0 2.47085868210853 0.0 14.121252421394802 5.522478156484847 1.7924520183728785 3.0809628932203985 0.0010316618037949558 0.020664980513496002 gene 123490 126153 + AC789_1c01130 aceE CDS pyruvate dehydrogenase E1 component 30
CP010315.1	1216	2923733	2923762	-	8.93493367	21.63198391	29.40302898	0	0	0	9.994991094	6.292789243	2.043325922	3.079679641	0.001036117	0.020664981	gene	2923520	2923951	-	AC789_1c28540	ndk	CDS	nucleoside diphosphate kinase	30			CP010315.1 1216 2923733 2923762 - 8.934933670484368 21.631983912417763 29.403028981288724 0.0 0.0 0.0 9.994991094031809 6.292789243273873 2.0433259222296836 3.0796796413208334 0.0010361167953982248 0.020664980513496002 gene 2923520 2923951 - AC789_1c28540 ndk CDS nucleoside diphosphate kinase 30
CP010315.1	1510	3573338	3573414	-	31.57009897	151.4238874	12.06278112	0	53.12346167	0	41.36337152	4.141322305	1.345166476	3.078668981	0.001039638	0.020664981	gene	3573170	3575464	-	AC789_1c34830	tdcE	CDS	keto-acid formate acetyltransferase	77			CP010315.1 1510 3573338 3573414 - 31.570098969044768 151.42388738692435 12.062781120528708 0.0 53.123461665333394 0.0 41.363371523638534 4.1413223049403864 1.345166476360194 3.0786689809176218 0.0010396378616963982 0.020664980513496002 gene 3573170 3575464 - AC789_1c34830 tdcE CDS keto-acid formate acetyltransferase 77
CP010315.1	1972	4099361	4099410	-	20.84817856	21.63198391	52.7746674	0	6.177146705	0	16.90532943	5.162882216	1.678767539	3.075400314	0.001051101	0.020776762	gene	4098531	4099727	-	AC789_1c39980	kbl	CDS	2-amino-3-ketobutyrate coenzyme A ligase	50			CP010315.1 1972 4099361 4099410 - 20.848178564463524 21.631983912417763 52.77466740231309 0.0 6.177146705271325 0.0 16.905329430744285 5.162882216451067 1.6787675392089938 3.0754003135441415 0.0010511009455956685 0.020776762024607712 gene 4098531 4099727 - AC789_1c39980 kbl CDS 2-amino-3-ketobutyrate coenzyme A ligase 50
CP010315.1	1478	3517393	3517450	+	40.50503264	39.25804488	33.17264808	1.330597285	7.412576046	0	20.27981649	4.498530776	1.463914834	3.072945687	0.001059785	0.02082001	gene	3517383	3517598	+	AC789_1c34300	rpsU	CDS	30S ribosomal protein S21	58			CP010315.1 1478 3517393 3517450 + 40.505032639529134 39.258044878091496 33.17264808145394 1.330597284744964 7.41257604632559 0.0 20.279816488357522 4.498530776351848 1.4639148343200683 3.072945687063306 0.001059785305127122 0.02082001041311921 gene 3517383 3517598 + AC789_1c34300 rpsU CDS 30S ribosomal protein S21 58
CP010315.1	773	1431545	1431581	-	22.6351653	34.45093734	18.8480955	0	2.470858682	0	13.06750947	5.414284483	1.765435373	3.066826782	0.001081721	0.021031492	gene	1431569	1432357	-	AC789_1c13820	fabI	CDS	NADH-dependent enoyl acyl carrier protein reductase	13			CP010315.1 773 1431545 1431581 - 22.6351652985604 34.45093734199866 18.848095500826105 0.0 2.47085868210853 0.0 13.067509470582282 5.4142844826655505 1.7654353725861487 3.066826782072617 0.001081720936075283 0.021031492298119438 gene 1431569 1432357 - AC789_1c13820 fabI CDS NADH-dependent enoyl acyl carrier protein reductase 13
CP010315.1	1768	3755309	3755372	-	18.46552959	36.85449111	39.20403864	2.661194569	1.235429341	0	16.40344721	4.790767437	1.564142749	3.062870982	0.001096123	0.021183478	gene	3754943	3755482	-	AC789_1c36730	rplE	CDS	50S ribosomal	subunit protein L5	64		CP010315.1 1768 3755309 3755372 - 18.465529585667692 36.85449111004508 39.2040386417183 2.661194569489928 1.235429341054265 0.0 16.403447207995878 4.790767437169481 1.5641427488208877 3.062870982064105 0.0010961227727006976 0.021183477837496436 gene 3754943 3755482 - AC789_1c36730 rplE CDS 50S ribosomal	subunit protein L5 64
CP010315.1	2263	4497251	4497303	+	246.6041693	114.5693963	182.4495644	25.28134841	35.82745089	32.87634901	106.2680464	2.474970157	0.808864866	3.059806725	0.001107399	0.021183478	gene	4497097	4497462	+	AC789_1c43810	rplL	CDS	50S ribosomal protein L7/L12	53			CP010315.1 2263 4497251 4497303 + 246.60416930536854 114.56939627687926 182.4495644479967 25.28134841015432 35.82745089057369 32.876349006796474 106.26804638962817 2.4749701571325478 0.8088648662956717 3.059806724536172 0.0011073993473227478 0.021183477837496436 gene 4497097 4497462 + AC789_1c43810 rplL CDS 50S ribosomal protein L7/L12 53
CP010315.1	461	798846	798914	+	47.05731733	30.4450144	69.36099144	1.330597285	0	26.78813623	29.16367611	4.132693741	1.352432416	3.055748806	0.001122496	0.021243839	gene	798765	799982	+	AC789_1c07600	sucB	CDS	dihydrolipoyllysine-residue succinyltransferase component of 2-oxoglutarate dehydrogenase complex	69			CP010315.1 461 798846 798914 + 47.05731733121767 30.44501439525463 69.36099144304006 1.330597284744964 0.0 26.788136227760088 29.16367611366957 4.132693740857197 1.3524324161248276 3.055748806065112 0.0011224962589380036 0.02124383877287988 gene 798765 799982 + AC789_1c07600 sucB CDS dihydrolipoyllysine-residue succinyltransferase component of 2-oxoglutarate dehydrogenase complex 69
CP010315.1	867	1914288	1914354	+	242.4345336	306.8536977	135.7062876	0	86.48005387	0	128.5790955	8.002721605	2.618886073	3.055773097	0.001122405	0.021243839	gene	1914107	1914343	+	AC789_1c18570	lpp	CDS	murein lipoprotein Lpp	56			CP010315.1 867 1914288 1914354 + 242.43453359247584 306.8536977205927 135.70628760594795 0.0 86.48005387379855 0.0 128.57909546546918 8.002721605080348 2.6188860730776065 3.055773096565396 0.0011224053312467283 0.02124383877287988 gene 1914107 1914343 + AC789_1c18570 lpp CDS murein lipoprotein Lpp 56
CP010315.1	2248	4495174	4495231	+	19.65685408	37.6556757	39.95796246	0	9.883434728	0	17.85898783	4.973933858	1.630248851	3.051027366	0.001140299	0.02146658	gene	4494984	4495412	+	AC789_1c43780	rplK	CDS	50S ribosomal protein L11	58			CP010315.1 2248 4495174 4495231 + 19.65685407506561 37.65567569939388 39.95796246175134 0.0 9.88343472843412 0.0 17.858987827440824 4.973933857546527 1.6302488509201103 3.051027365999519 0.0011402989374885695 0.02146657999780069 gene 4494984 4495412 + AC789_1c43780 rplK CDS 50S ribosomal protein L11 58
CP010315.1	589	999629	999675	+	35.14407244	55.28173667	9.80100966	0	7.412576046	0	17.93989913	4.84164537	1.591037209	3.043074884	0.00117087	0.021697689	gene	999018	1000691	+	AC789_1c09490	rpsA	CDS	30S ribosomal protein RpsA	47			CP010315.1 589 999629 999675 + 35.14407243723851 55.28173666506762 9.801009660429575 0.0 7.41257604632559 0.0 17.93989913484355 4.841645369766554 1.5910372088247025 3.0430748840519404 0.0011708702592246939 0.021697689491257607 gene 999018 1000691 + AC789_1c09490 rpsA CDS 30S ribosomal protein RpsA 47
CP010315.1	1741	3752281	3752344	-	27.40046326	72.90779763	23.37163842	0	19.76686946	0	23.90779479	4.84545019	1.591918967	3.04377942	0.001168132	0.021697689	gene	3752149	3752583	-	AC789_1c36660	rplO	CDS	50S ribosomal	subunit protein L15	64		CP010315.1 1741 3752281 3752344 - 27.40046325615206 72.90779763074136 23.37163842102437 0.0 19.76686945686824 0.0 23.907794794131004 4.845450190462107 1.5919189668957574 3.0437794204504875 0.0011681318498875332 0.021697689491257607 gene 3752149 3752583 - AC789_1c36660 rplO CDS 50S ribosomal	subunit protein L15 64
CP010315.1	2246	4493614	4493676	+	13.10456938	29.64382981	26.3873337	0	1.235429341	0	11.72852704	5.681096525	1.866040527	3.044465778	0.00116547	0.021697689	gene	4492481	4493665	+	AC789_1c43750	tufB	CDS	elongation factor Tu	52			CP010315.1 2246 4493614 4493676 + 13.104569383377072 29.643829805905824 26.387333701156546 0.0 1.235429341054265 0.0 11.728527038582284 5.681096524725658 1.8660405270025329 3.044465777949284 0.0011654697398465375 0.021697689491257607 gene 4492481 4493665 + AC789_1c43750 tufB CDS elongation factor Tu 52
CP010315.1	695	1251240	1251302	+	57.18357549	39.25804488	45.98935302	1.330597285	11.11886407	2.435285112	26.21928664	3.689703384	1.213469636	3.040622751	0.001180447	0.021757614	gene	1250732	1251466	+	AC789_1c12020	fabG	CDS	3-oxoacyl-[acyl-carrier-protein] reductase	63			CP010315.1 695 1251240 1251302 + 57.18357549109995 39.258044878091496 45.9893530220157 1.330597284744964 11.118864069488385 2.4352851116145535 26.21928664284251 3.689703384010958 1.213469636257788 3.0406227512948845 0.0011804471679283126 0.021757613615313823 gene 1250732 1251466 + AC789_1c12020 fabG CDS 3-oxoacyl-[acyl-carrier-protein] reductase 63
CP010315.1	1595	3626468	3626520	-	25.01781428	28.04146063	40.71188628	0	9.883434728	0	17.27576599	5.070198819	1.668353045	3.039044304	0.00118665	0.021757614	gene	3624376	3626580	-	AC789_1c35340	pnp	CDS	polyribonucleotide nucleotidyltransferase	53			CP010315.1 1595 3626468 3626520 - 25.01781427735623 28.041460627208213 40.71188628178439 0.0 9.88343472843412 0.0 17.275765985797157 5.070198818927461 1.6683530453169408 3.0390443036978807 0.0011866497489193327 0.021757613615313823 gene 3624376 3626580 - AC789_1c35340 pnp CDS polyribonucleotide nucleotidyltransferase 53
CP010315.1	1653	3687016	3687072	-	2.382648979	113.7682117	42.97365774	0	11.11886407	1.217642556	28.57683751	3.91762442	1.290375971	3.036033301	0.001198564	0.021757614	intergenic	NA	NA	NA	NA	NA	NA	NA	NA			CP010315.1 1653 3687016 3687072 - 2.3826489787958316 113.76821168753045 42.97365774188352 0.0 11.118864069488385 1.2176425558072768 28.576837505584244 3.9176244204240867 1.290375971497472 3.0360333011143346 0.0011985644374933977 0.021757613615313823 intergenic NA NA NA NA NA NA NA NA
CP010315.1	1824	3778759	3778825	-	24.42215203	30.4450144	13.57062876	0	1.235429341	0	11.61220409	5.671507682	1.867857757	3.036370228	0.001197226	0.021757614	gene	3778207	3779391	-	AC789_1c37060	tufA	CDS	protein chain elongation factor EF-Tu	67			CP010315.1 1824 3778759 3778825 - 24.422152032657273 30.44501439525463 13.570628760594795 0.0 1.235429341054265 0.0 11.61220408826016 5.671507682085715 1.8678577566011425 3.0363702278946043 0.001197225780904076 0.021757613615313823 gene 3778207 3779391 - AC789_1c37060 tufA CDS protein chain elongation factor EF-Tu 67
CP010315.1	338	582908	582967	+	44.67466835	52.8781829	21.86379078	0	42.0045976	0	26.90353994	4.696970134	1.549291285	3.031689508	0.001215946	0.021850182	intergenic	NA	NA	NA	NA	NA	NA	NA	NA			CP010315.1 338 582908 582967 + 44.67466835242184 52.8781828970212 21.863790780958283 0.0 42.00459759584501 0.0 26.903539937707723 4.696970133670024 1.5492912849362703 3.031689508189051 0.0012159460622015441 0.02185018226925805 intergenic NA NA NA NA NA NA NA NA
CP010315.1	1802	3759151	3759200	-	7.743609181	46.46870618	18.09417168	0	1.235429341	0	12.25698606	5.506205416	1.816013674	3.03202861	0.001214581	0.021850182	gene	3758587	3759408	-	AC789_1c36820	rplB	CDS	50S ribosomal	subunit protein L2	50		CP010315.1 1802 3759151 3759200 - 7.743609181086452 46.468706182230754 18.09417168079306 0.0 1.235429341054265 0.0 12.256986064194088 5.506205415610164 1.8160136736722103 3.032028610487231 0.0012145808926225684 0.02185018226925805 gene 3758587 3759408 - AC789_1c36820 rplB CDS 50S ribosomal	subunit protein L2 50
CP010315.1	640	1056555	1056624	-	27.9961255	39.25804488	18.8480955	0	4.941717364	0	15.17399721	5.182191568	1.712394224	3.026284191	0.001237897	0.022132859	gene	1056200	1057252	-	AC789_1c09970	ompA	CDS	outer membrane protein A	70			CP010315.1 640 1056555 1056624 - 27.99612550085102 39.258044878091496 18.848095500826105 0.0 4.94171736421706 0.0 15.173997207330947 5.182191567647922 1.7123942238302474 3.026284190597481 0.0012378974253265953 0.02213285949403028 gene 1056200 1057252 - AC789_1c09970 ompA CDS outer membrane protein A 70
CP010315.1	822	1714842	1714896	+	35.14407244	44.06515241	25.63340988	0	19.76686946	0	20.7682507	4.897669058	1.620978261	3.021427972	0.001257927	0.022171174	gene	1714584	1715414	+	AC789_1c16480	sulI	CDS	dihydropteroate synthase type 1	55			CP010315.1 822 1714842 1714896 + 35.14407243723851 44.06515241418433 25.6334098811235 0.0 19.76686945686824 0.0 20.768250698235764 4.897669058420773 1.620978260505204 3.021427972078006 0.0012579274423631685 0.022171174497395994 gene 1714584 1715414 + AC789_1c16480 sulI CDS dihydropteroate synthase type 1 55
CP010315.1	2071	4231293	4231343	-	36.93105917	24.83672227	19.60201932	0	3.706288023	0	14.17934813	5.302526468	1.75508644	3.021233797	0.001258734	0.022171174	gene	4230851	4231384	-	AC789_1c41230	atpH	CDS	membrane-bound ATP synthase F1 sector delta- subunit	51			CP010315.1 2071 4231293 4231343 - 36.931059171335384 24.836722269812988 19.60201932085915 0.0 3.706288023162795 0.0 14.179348130861719 5.302526467929171 1.7550864398736594 3.021233796502283 0.0012587344711843707 0.022171174497395994 gene 4230851 4231384 - AC789_1c41230 atpH CDS membrane-bound ATP synthase F1 sector delta- subunit 51
CP010315.1	2381	4692420	4692467	-	127.4717204	97.7445199	124.3974303	0	55.59432035	14.61171067	69.96995026	3.399637771	1.124618005	3.022926678	0.001251714	0.022171174	gene	4691039	4692475	-	AC789_1c45530	aspA	CDS	aspartate ammonia-lyase	48			CP010315.1 2381 4692420 4692467 - 127.47172036557699 97.74451990055434 124.39743030545229 0.0 55.59432034744193 14.611710669687321 69.96995026478548 3.399637771358891 1.1246180053392476 3.02292667840879 0.0012517144545832722 0.022171174497395994 gene 4691039 4692475 - AC789_1c45530 aspA CDS aspartate ammonia-lyase 48
CP010315.1	1961	4097473	4097499	-	17.2742051	10.41539966	29.40302898	0	0	0	9.515438957	6.248938237	2.069759407	3.019161655	0.001267376	0.022213421	gene	4097496	4098521	-	AC789_1c39970	tdh	CDS	threonine 3-dehydrogenase NAD(P)-binding	4			CP010315.1 1961 4097473 4097499 - 17.274205096269778 10.41539966153448 29.403028981288724 0.0 0.0 0.0 9.515438956515498 6.248938237403357 2.069759407461011 3.0191616546722093 0.0012673762100557622 0.02221342145506602 gene 4097496 4098521 - AC789_1c39970 tdh CDS threonine 3-dehydrogenase NAD(P)-binding 4
CP010315.1	1617	3640736	3640792	-	10.7219204	19.22843014	26.3873337	0	0	0	9.389614042	6.260491677	2.076426105	3.015032253	0.00128476	0.02236406	gene	3640344	3642278	-	AC789_1c35480	ftsH	CDS	cell division protease FtsH	57			CP010315.1 1617 3640736 3640792 - 10.721920404581242 19.228430144371345 26.387333701156546 0.0 0.0 0.0 9.389614041684855 6.260491676575801 2.076426104789061 3.0150322528389655 0.0012847596504325569 0.022364060358488112 gene 3640344 3642278 - AC789_1c35480 ftsH CDS cell division protease FtsH 57
CP010315.1	1680	3737926	3738001	-	13.10456938	28.84264522	25.63340988	0	1.235429341	0	11.4693423	5.654228767	1.875900839	3.01414054	0.001288542	0.02236406	gene	3737810	3738067	-	AC789_1c36450	yrdB	CDS	protein YrdB	76			CP010315.1 1680 3737926 3738001 - 13.104569383377072 28.842645216557017 25.6334098811235 0.0 1.235429341054265 0.0 11.469342303685309 5.6542287668837 1.875900838920475 3.0141405396127126 0.0012885419824311588 0.022364060358488112 gene 3737810 3738067 - AC789_1c36450 yrdB CDS protein YrdB 76
CP010315.1	301	488475	488547	-	15.48721836	21.63198391	29.40302898	0	0	1.217642556	11.28997897	5.65927797	1.880273689	3.009816073	0.00130703	0.022574814	gene	488243	488551	-	AC789_1c04580	AC789_1c04580	CDS	membrane protein	73			CP010315.1 301 488475 488547 - 15.487218362172904 21.631983912417763 29.403028981288724 0.0 0.0 1.2176425558072768 11.289978968614445 5.659277970343592 1.8802736889739606 3.009816072803625 0.0013070296747137095 0.022574813507919313 gene 488243 488551 - AC789_1c04580 AC789_1c04580 CDS membrane protein 73
CP010315.1	686	1247729	1247753	+	25.61347652	19.22843014	22.6177146	0	1.235429341	0	11.4491751	5.717025337	1.901159518	3.007125537	0.001318654	0.022633316	gene	1247683	1248753	+	AC789_1c11990	plsX	CDS	fatty acid/phospholipid synthesis protein PlsX	25			CP010315.1 686 1247729 1247753 + 25.613476522055187 19.228430144371345 22.617714600991327 0.0 1.235429341054265 0.0 11.44917510141202 5.717025337072443 1.9011595182561716 3.007125536902003 0.001318654132124012 0.022633316462176225 gene 1247683 1248753 + AC789_1c11990 plsX CDS fatty acid/phospholipid synthesis protein PlsX 25
CP010315.1	1844	3782047	3782091	-	16.67854285	35.25212193	38.45011482	0	7.412576046	0	16.29889261	4.97748947	1.655800114	3.006093204	0.001323139	0.022633316	gene	3781672	3782142	-	AC789_1c37090	rpsG	CDS	30S ribosomal protein S7	45			CP010315.1 1844 3782047 3782091 - 16.67854285157082 35.25212193134747 38.450114821685254 0.0 7.41257604632559 0.0 16.298892608488188 4.977489469922501 1.6558001138921676 3.00609320422275 0.0013231393547309318 0.022633316462176225 gene 3781672 3782142 - AC789_1c37090 rpsG CDS 30S ribosomal protein S7 45
CP010315.1	1517	3574194	3574258	-	23.82648979	82.5220127	30.91087662	0	59.30060837	0	32.75999791	4.435266663	1.477815651	3.001231352	0.001344451	0.02288783	gene	3573170	3575464	-	AC789_1c34830	tdcE	CDS	keto-acid formate acetyltransferase	65			CP010315.1 1517 3574194 3574258 - 23.826489787958316 82.52201270292703 30.910876621354813 0.0 59.30060837060472 0.0 32.75999791380748 4.43526666285112 1.477815650695462 3.001231351666818 0.0013444509362080595 0.02288782981353242 gene 3573170 3575464 - AC789_1c34830 tdcE CDS keto-acid formate acetyltransferase 65
CP010315.1	1652	3686867	3686927	-	36.93105917	40.05922947	18.8480955	0	11.11886407	0	17.82620803	4.904536382	1.636274361	2.997380206	0.001361554	0.023002355	gene	3686538	3686966	-	AC789_1c35950	rplM	CDS	50S ribosomal	subunit protein L13	61		CP010315.1 1652 3686867 3686927 - 36.931059171335384 40.0592294674403 18.848095500826105 0.0 11.118864069488385 0.0 17.826208034848364 4.9045363820943155 1.6362743613559791 2.9973802058659222 0.0013615542943080279 0.02300235516889184 gene 3686538 3686966 - AC789_1c35950 rplM CDS 50S ribosomal	subunit protein L13 61
CP010315.1	2170	4393927	4393975	-	33.95274795	24.03553768	30.1569528	0	8.648005387	0	16.1322073	5.162501423	1.722666182	2.996808945	0.001364108	0.023002355	gene	4391730	4394144	-	AC789_1c42800	AC789_1c42800	CDS	c-terminal part of formate dehydrogenase-O	large subunit	49		CP010315.1 2170 4393927 4393975 - 33.9527479478406 24.03553768046418 30.15695280132177 0.0 8.648005387379856 0.0 16.132207302834402 5.162501422551066 1.7226661818230842 2.9968089447763067 0.001364108190173181 0.02300235516889184 gene 4391730 4394144 - AC789_1c42800 AC789_1c42800 CDS c-terminal part of formate dehydrogenase-O	large subunit 49
CP010315.1	586	999206	999279	+	41.10069488	98.54570449	67.09921998	1.330597285	16.06058143	12.17642556	39.38553727	3.139366593	1.05090795	2.987289795	0.001407314	0.023398238	gene	999018	1000691	+	AC789_1c09490	rpsA	CDS	30S ribosomal protein RpsA	74			CP010315.1 586 999206 999279 + 41.10069488422809 98.54570448990314 67.09921998294094 1.330597284744964 16.060581433705444 12.176425558072768 39.38553727226589 3.1393665928320686 1.0509079495715479 2.987289794612344 0.0014073138988278768 0.023398237626306474 gene 999018 1000691 + AC789_1c09490 rpsA CDS 30S ribosomal protein RpsA 74
CP010315.1	1118	2701098	2701145	-	25.01781428	57.68529043	30.1569528	1.330597285	8.648005387	0	20.47311003	4.296791168	1.438293089	2.987423914	0.001406697	0.023398238	gene	2699747	2701537	-	AC789_1c26370	nuoC	CDS	NADH dehydrogenase I chain C/D	48			CP010315.1 1118 2701098 2701145 - 25.01781427735623 57.685290433114034 30.15695280132177 1.330597284744964 8.648005387379856 0.0 20.47311003065281 4.296791168418084 1.4382930886810206 2.9874239139662655 0.0014066965733703313 0.023398237626306474 gene 2699747 2701537 - AC789_1c26370 nuoC CDS NADH dehydrogenase I chain C/D 48
CP010315.1	1728	3750555	3750609	-	33.3570857	83.32319729	61.06782942	0	14.82515209	8.523497891	33.51612707	3.525337803	1.181174524	2.984603656	0.00141973	0.023494879	intergenic	NA	NA	NA	NA	NA	NA	NA	NA			CP010315.1 1728 3750555 3750609 - 33.35708570314164 83.32319729227584 61.06782942267658 0.0 14.82515209265118 8.523497890650937 33.516127066899365 3.525337803223801 1.1811745239774414 2.9846036564966836 0.0014197298833772236 0.02349487872119145 intergenic NA NA NA NA NA NA NA NA
CP010315.1	1028	2374064	2374126	-	70.88380712	92.13622778	91.97870604	5.322389139	42.0045976	4.870570223	51.19938298	3.004262148	1.008084699	2.980168384	0.00144045	0.023618068	gene	2373484	2374908	-	AC789_1c23410	cpsB1	CDS	mannose-1-phosphate guanylyltransferase	63			CP010315.1 1028 2374064 2374126 - 70.88380711917598 92.1362277751127 91.9787060440314 5.322389138979856 42.00459759584501 4.870570223229107 51.19938298272901 3.004262147918561 1.008084698911641 2.9801683838293096 0.0014404498773116844 0.023618067573617386 gene 2373484 2374908 - AC789_1c23410 cpsB1 CDS mannose-1-phosphate guanylyltransferase 63
CP010315.1	1835	3780637	3780698	-	56.58791325	34.45093734	24.12556224	0	8.648005387	1.217642556	20.83834346	4.250413937	1.425893996	2.980876522	0.001437123	0.023618068	intergenic	NA	NA	NA	NA	NA	NA	NA	NA			CP010315.1 1835 3780637 3780698 - 56.587913246400994 34.45093734199866 24.125562241057416 0.0 8.648005387379856 1.2176425558072768 20.838343462107368 4.2504139371419365 1.4258939964760735 2.9808765221302047 0.0014371232998039265 0.023618067573617386 intergenic NA NA NA NA NA NA NA NA
CP010315.1	284	467740	467782	+	32.16576121	35.25212193	55.03643886	0	7.412576046	3.652927667	22.25330429	3.95785365	1.328807087	2.97850131	0.001448309	0.023637997	gene	466726	468000	+	AC789_1c04380	clpX	CDS	ATP-dependent specificity component of ClpP serine protease	chaperone	43		CP010315.1 284 467740 467782 + 32.16576121374372 35.25212193134747 55.036438862412226 0.0 7.41257604632559 3.6529276674218303 22.25330428687514 3.957853650297403 1.32880708743701 2.9785013097207904 0.0014483089581054504 0.02363799666485868 gene 466726 468000 + AC789_1c04380 clpX CDS ATP-dependent specificity component of ClpP serine protease	chaperone 43
CP010315.1	1200	2880202	2880254	+	19.65685408	17.62606097	29.40302898	0	1.235429341	0	11.32022889	5.679686219	1.909211102	2.97488644	0.001465485	0.023809115	gene	2879774	2880244	+	AC789_1c28120	bcp	CDS	bacterioferritin comigratory protein	43			CP010315.1 1200 2880202 2880254 + 19.65685407506561 17.626060965673734 29.403028981288724 0.0 1.235429341054265 0.0 11.320228893847055 5.679686219085779 1.9092111024969463 2.974886439565351 0.0014654851417202437 0.02380911476822204 gene 2879774 2880244 + AC789_1c28120 bcp CDS bacterioferritin comigratory protein 43
CP010315.1	1144	2731667	2731707	-	25.61347652	10.41539966	44.48150538	0	2.470858682	0	13.83020671	5.411003013	1.821071603	2.971329082	0.001482569	0.02397719	intergenic	NA	NA	NA	NA	NA	NA	NA	NA			CP010315.1 1144 2731667 2731707 - 25.613476522055187 10.41539966153448 44.48150538194961 0.0 2.47085868210853 0.0 13.8302067079413 5.411003013159693 1.8210716026226814 2.9713290819355174 0.001482569341233472 0.023977189618675877 intergenic NA NA NA NA NA NA NA NA
CP010315.1	672	1151285	1151325	-	45.2703306	6.409476715	18.8480955	1.330597285	0	0	11.97641668	5.423394285	1.830547352	2.962717286	0.001524683	0.024546698	intergenic	NA	NA	NA	NA	NA	NA	NA	NA			CP010315.1 672 1151285 1151325 - 45.2703305971208 6.409476714790449 18.848095500826105 1.330597284744964 0.0 0.0 11.976416682913719 5.423394284643595 1.8305473523771467 2.962717286499462 0.0015246825061025566 0.02454669844666469 intergenic NA NA NA NA NA NA NA NA
CP010315.1	1254	2997331	2997373	+	29.78311223	52.8781829	5.27746674	0	3.706288023	0	15.27417498	4.951707119	1.672126088	2.961324003	0.001531598	0.024546955	gene	2997071	2997490	+	AC789_1c29190	trxC	CDS	thioredoxin-like protein TrxC	43			CP010315.1 1254 2997331 2997373 + 29.783112234947893 52.8781828970212 5.27746674023131 0.0 3.706288023162795 0.0 15.274174982560533 4.951707118759709 1.6721260876103308 2.961324002687078 0.0015315975384358777 0.02454695514303988 gene 2997071 2997490 + AC789_1c29190 trxC CDS thioredoxin-like protein TrxC 43
CP010315.1	723	1296321	1296371	+	5.360960202	61.69121338	15.83240022	0	2.470858682	0	14.22590541	5.035035319	1.702195403	2.957965525	0.001548384	0.024704706	gene	1295235	1296485	+	AC789_1c12480	icdA	CDS	isocitrate dehydrogenase	NADP-dependen	51		CP010315.1 723 1296321 1296371 + 5.360960202290621 61.69121337985806 15.832400220693929 0.0 2.47085868210853 0.0 14.225905414158523 5.03503531887875 1.7021954032440758 2.957965524570731 0.0015483837827283144 0.024704706273306468 gene 1295235 1296485 + AC789_1c12480 icdA CDS isocitrate dehydrogenase	NADP-dependen 51
CP010315.1	14	12141	12190	+	28.59178775	20.02961473	16.58632404	0	1.235429341	0	11.07385931	5.641794641	1.910339447	2.953294322	0.00157201	0.024853819	gene	12162	14078	+	AC789_1c00130	dnaK	CDS	chaperone protein DnaK	29			CP010315.1 14 12141 12190 + 28.591787745549976 20.02961473372015 16.58632404072697 0.0 1.235429341054265 0.0 11.073859310175227 5.641794640883652 1.9103394469016368 2.9532943216107643 0.0015720102195505607 0.02485381860327129 gene 12162 14078 + AC789_1c00130 dnaK CDS chaperone protein DnaK 29
CP010315.1	433	794715	794738	+	8.339271426	21.63198391	24.87948606	0	0	0	9.141790233	6.178684481	2.092955329	2.952133949	0.00157793	0.024853819	gene	793150	794916	+	AC789_1c07570	sdhA	CDS	succinate dehydrogenase flavoprotein subunit	24			CP010315.1 433 794715 794738 + 8.33927142578541 21.631983912417763 24.879486061090457 0.0 0.0 0.0 9.141790233215605 6.178684481137505 2.0929553291508585 2.952133949100712 0.001577929991222157 0.02485381860327129 gene 793150 794916 + AC789_1c07570 sdhA CDS succinate dehydrogenase flavoprotein subunit 24
CP010315.1	2305	4517029	4517078	+	29.18744999	26.43909145	33.9265719	0	13.58972275	0	17.19047268	5.013710589	1.698419419	2.951986143	0.001578685	0.024853819	gene	4516818	4517090	+	AC789_1c43960	hupA	CDS	DNA-binding protein HU-alpha	50			CP010315.1 2305 4517029 4517078 + 29.187449990248936 26.4390914485106 33.92657190148699 0.0 13.589722751596915 0.0 17.190472681973905 5.013710589317355 1.6984194188813801 2.951986142868942 0.0015786854986900819 0.02485381860327129 gene 4516818 4517090 + AC789_1c43960 hupA CDS DNA-binding protein HU-alpha 50
CP010315.1	1934	3983286	3983360	-	58.97056223	73.70898222	41.4658101	5.322389139	17.29601077	2.435285112	33.19983993	3.149647371	1.068083405	2.948877733	0.001594651	0.024994568	gene	3983268	3984554	-	AC789_1c38970	dctA	CDS	citrate and C4-dicarboxylic acids transport protein	75			CP010315.1 1934 3983286 3983360 - 58.97056222519683 73.70898222009016 41.46581010181743 5.322389138979856 17.29601077475971 2.4352851116145535 33.19983992874309 3.14964737093675 1.0680834053922668 2.9488777328021527 0.0015946506276019632 0.024994567986818435 gene 3983268 3984554 - AC789_1c38970 dctA CDS citrate and C4-dicarboxylic acids transport protein 75
CP010315.1	1765	3755088	3755128	-	18.46552959	70.50424386	64.0835247	0	45.71088562	1.217642556	33.33030439	3.929395437	1.333939789	2.945706747	0.001611089	0.025031674	gene	3754943	3755482	-	AC789_1c36730	rplE	CDS	50S ribosomal	subunit protein L5	41		CP010315.1 1765 3755088 3755128 - 18.465529585667692 70.50424386269493 64.08352470280876 0.0 45.710885619007804 1.2176425558072768 33.33030438766441 3.929395436552886 1.3339397890259777 2.945706746945505 0.001611088644042437 0.025031674216170266 gene 3754943 3755482 - AC789_1c36730 rplE CDS 50S ribosomal	subunit protein L5 41
CP010315.1	1937	4002209	4002247	+	53.60960202	18.42724556	47.49720066	0	13.58972275	1.217642556	22.39023559	4.305731765	1.461441376	2.946222706	0.001608403	0.025031674	intergenic	NA	NA	NA	NA	NA	NA	NA	NA			CP010315.1 1937 4002209 4002247 + 53.60960202290621 18.42724555502254 47.49720066208179 0.0 13.589722751596915 1.2176425558072768 22.39023559123579 4.305731765486484 1.4614413758564109 2.94622270630822 0.0016084034970435344 0.025031674216170266 intergenic NA NA NA NA NA NA NA NA
CP010315.1	590	999697	999750	+	19.65685408	25.63790686	30.1569528	0	3.706288023	0	13.19300029	5.227135179	1.77728291	2.941082228	0.001635338	0.025297976	gene	999018	1000691	+	AC789_1c09490	rpsA	CDS	30S ribosomal protein RpsA	54			CP010315.1 590 999697 999750 + 19.65685407506561 25.637906859161795 30.15695280132177 0.0 3.706288023162795 0.0 13.193000293118661 5.2271351785599665 1.7772829095461073 2.94108222753062 0.0016353384951196014 0.025297975502763224 gene 999018 1000691 + AC789_1c09490 rpsA CDS 30S ribosomal protein RpsA 54
CP010315.1	104	128381	128439	+	58.97056223	24.03553768	15.0784764	0	11.11886407	0	18.2005734	4.842653417	1.650030886	2.934886527	0.001668348	0.025367452	gene	128268	129692	+	AC789_1c01150	lpdA	CDS	dihydrolipoamide dehydrogenase	59			CP010315.1 104 128381 128439 + 58.97056222519683 24.03553768046418 15.078476400660884 0.0 11.118864069488385 0.0 18.20057339596838 4.842653417184392 1.650030886046224 2.934886527359664 0.0016683484236865952 0.025367451672978228 gene 128268 129692 + AC789_1c01150 lpdA CDS dihydrolipoamide dehydrogenase 59
CP010315.1	614	1023271	1023321	-	36.93105917	9.614215072	39.20403864	0	8.648005387	0	15.73288638	5.280175911	1.798006867	2.936682839	0.001658716	0.025367452	gene	1022916	1024004	-	AC789_1c09670	ompF	CDS	outer membrane protein F	porin	51		CP010315.1 614 1023271 1023321 - 36.931059171335384 9.614215072185672 39.2040386417183 0.0 8.648005387379856 0.0 15.73288637876987 5.280175911262244 1.7980068668866664 2.936682839484989 0.0016587159731703625 0.025367451672978228 gene 1022916 1024004 - AC789_1c09670 ompF CDS outer membrane protein F	porin 51
CP010315.1	938	2020202	2020269	+	55.39658876	117.7741346	90.4708584	0	38.29830957	12.17642556	52.35271949	3.342975786	1.138634717	2.935951045	0.001662634	0.025367452	gene	2019257	2020252	+	AC789_1c19600	gapA	CDS	glyceraldehyde 3-phosphate dehydrogenase A	51			CP010315.1 938 2020202 2020269 + 55.39658875700308 117.77413463427449 90.47085840396531 0.0 38.298309572682214 12.176425558072768 52.35271948766631 3.342975785808716 1.1386347166086015 2.935951044743916 0.0016626339801888402 0.025367451672978228 gene 2019257 2020252 + AC789_1c19600 gapA CDS glyceraldehyde 3-phosphate dehydrogenase A 51
CP010315.1	2060	4229438	4229495	-	22.6351653	58.48647502	19.60201932	0	12.35429341	0	18.84632551	4.792943357	1.632018197	2.936819801	0.001657984	0.025367452	gene	4229297	4230838	-	AC789_1c41220	atpA	CDS	ATP synthase alpha chain	58			CP010315.1 2060 4229438 4229495 - 22.6351652985604 58.48647502246284 19.60201932085915 0.0 12.35429341054265 0.0 18.846325508737507 4.792943357106394 1.6320181974124648 2.9368198006036446 0.0016579836223411981 0.025367451672978228 gene 4229297 4230838 - AC789_1c41220 atpA CDS ATP synthase alpha chain 58
CP010315.1	1145	2738038	2738099	-	44.67466835	52.07699831	11.3088573	1.330597285	8.648005387	0	19.67318777	4.188502309	1.427956293	2.933214644	0.001677359	0.025395935	gene	2738096	2739316	-	AC789_1c26760	fabB	CDS	3-oxoacyl-[acyl-carrier-protein] synthase I	4			CP010315.1 1145 2738038 2738099 - 44.67466835242184 52.07699830767239 11.308857300495664 1.330597284744964 8.648005387379856 0.0 19.673187772119118 4.188502309408116 1.427956292792254 2.9332146442786673 0.0016773593853285393 0.025395934863825288 gene 2738096 2739316 - AC789_1c26760 fabB CDS 3-oxoacyl-[acyl-carrier-protein] synthase I 4
CP010315.1	31	24407	24464	+	19.06119183	16.82487638	36.94226718	0	2.470858682	0	12.54986568	5.357825303	1.833552466	2.922100895	0.001738394	0.026097922	gene	24338	27154	+	AC789_1c00260	ileS	CDS	isoleucyl-tRNA synthetase	58			CP010315.1 31 24407 24464 + 19.061191830366653 16.824876376324926 36.942267181619165 0.0 2.47085868210853 0.0 12.549865678403213 5.357825303272561 1.8335524664670808 2.9221008949888994 0.0017383944615302063 0.02609792191613702 gene 24338 27154 + AC789_1c00260 ileS CDS isoleucyl-tRNA synthetase 58
CP010315.1	507	816430	816491	+	11.31758265	40.86041406	45.2354292	0	11.11886407	0	18.088715	4.669369152	1.59787414	2.922238388	0.001737627	0.026097922	gene	816129	816650	+	AC789_1c07750	pal	CDS	peptidoglycan-associated lipoprotein Pal	62			CP010315.1 507 816430 816491 + 11.3175826492802 40.86041405678911 45.235429201982654 0.0 11.118864069488385 0.0 18.088714996256726 4.669369151842463 1.5978741402102639 2.9222383880798155 0.0017376271808248413 0.02609792191613702 gene 816129 816650 + AC789_1c07750 pal CDS peptidoglycan-associated lipoprotein Pal 62
CP010315.1	1002	2304139	2304178	-	26.80480101	7.210661304	67.09921998	3.991791854	0	1.217642556	17.72068612	4.376433223	1.498508301	2.920526513	0.001747202	0.02611994	gene	2304092	2304167	-	AC789_1c22560	trn38	tRNA	tRNA-Asn	29			CP010315.1 1002 2304139 2304178 - 26.804801011453105 7.210661304139254 67.09921998294094 3.9917918542348922 0.0 1.2176425558072768 17.720686118095912 4.376433223345889 1.498508301274404 2.9205265126819504 0.0017472023140471477 0.02611994047638551 gene 2304092 2304167 - AC789_1c22560 trn38 tRNA tRNA-Asn 29
CP010315.1	1356	3217950	3218000	+	25.01781428	41.66159865	33.17264808	0	33.35659221	0	22.2014422	4.691039043	1.611742951	2.910537961	0.001804036	0.026856732	gene	3217979	3218055	+	AC789_1c31370	trn56	tRNA	tRNA-Met	22			CP010315.1 1356 3217950 3218000 + 25.01781427735623 41.66159864613792 33.17264808145394 0.0 33.35659220846516 0.0 22.20144220223554 4.691039042847591 1.6117429514317334 2.9105379605851396 0.0018040356731086609 0.026856731903433535 gene 3217979 3218055 + AC789_1c31370 trn56 tRNA tRNA-Met 22
CP010315.1	1710	3748716	3748750	-	29.78311223	27.24027604	22.6177146	0	6.177146705	0	14.3030416	5.088326689	1.749823547	2.907908456	0.001819274	0.026970739	gene	3748084	3749073	-	AC789_1c36600	rpoA	CDS	DNA-directed RNA polymerase alpha chain	35			CP010315.1 1710 3748716 3748750 - 29.783112234947893 27.240276037859406 22.617714600991327 0.0 6.177146705271325 0.0 14.303041596511658 5.088326688879984 1.7498235469396353 2.9079084561293302 0.0018192741631480533 0.026970739468669888 gene 3748084 3749073 - AC789_1c36600 rpoA CDS DNA-directed RNA polymerase alpha chain 35
CP010315.1	912	1958929	1958953	-	20.84817856	23.23435309	35.43441954	0	6.177146705	0	14.28234965	5.053746169	1.740324827	2.903909713	0.001842672	0.027204263	gene	1957328	1959256	-	AC789_1c19000	thrS	CDS	threonine tRNA synthetase	25			CP010315.1 912 1958929 1958953 - 20.848178564463524 23.234353091115377 35.434419541553076 0.0 6.177146705271325 0.0 14.282349650400551 5.053746169353671 1.7403248273592022 2.903909712661118 0.00184267210540969 0.02720426286741775 gene 1957328 1959256 - AC789_1c19000 thrS CDS threonine tRNA synthetase 25
CP010315.1	891	1952109	1952171	-	36.33539693	53.67936749	12.06278112	0	16.06058143	0	19.68968783	4.540483185	1.567964703	2.895781504	0.001891078	0.027719243	gene	1951940	1952239	-	AC789_1c18940	himA	CDS	integration host factor	63			CP010315.1 891 1952109 1952171 - 36.33539692663643 53.679367486370005 12.062781120528708 0.0 16.060581433705444 0.0 19.68968782787343 4.540483185257728 1.5679647027461776 2.895781504076844 0.0018910781850548113 0.02771924268323436 gene 1951940 1952239 - AC789_1c18940 himA CDS integration host factor 63
CP010315.1	1381	3329482	3329547	-	36.33539693	42.46278324	67.8531438	1.330597285	24.70858682	1.217642556	28.98469177	3.661608153	1.264611881	2.895440258	0.001893135	0.027719243	gene	3327060	3329933	-	AC789_1c32380	gcvP	CDS	decarboxylating glycine dehydrogenase	66			CP010315.1 1381 3329482 3329547 - 36.33539692663643 42.46278323548672 67.85314380297397 1.330597284744964 24.7085868210853 1.2176425558072768 28.984691771122442 3.6616081529067688 1.2646118814868126 2.895440258399116 0.0018931354615025155 0.02771924268323436 gene 3327060 3329933 - AC789_1c32380 gcvP CDS decarboxylating glycine dehydrogenase 66
CP010315.1	1037	2378210	2378270	-	18.46552959	21.63198391	27.89518134	0	2.470858682	0	11.74392559	5.308140933	1.836643569	2.890131227	0.001925405	0.028041564	gene	2377485	2378378	-	AC789_1c23440	galF	CDS	UTP--glucose-1-phosphate uridylyltransferase	61			CP010315.1 1037 2378210 2378270 - 18.465529585667692 21.631983912417763 27.895181341222635 0.0 2.47085868210853 0.0 11.74392558690277 5.308140932954992 1.8366435692070568 2.890131227392532 0.0019254052049502658 0.02804156402944553 gene 2377485 2378378 - AC789_1c23440 galF CDS UTP--glucose-1-phosphate uridylyltransferase 61
CP010315.1	1695	3742206	3742265	+	42.88768162	36.05330652	15.83240022	0	16.06058143	0	18.4723283	4.702081254	1.628171319	2.887952391	0.001938793	0.028041564	gene	3741734	3742243	+	AC789_1c36510	def	CDS	peptide deformylase	38			CP010315.1 1695 3742206 3742265 + 42.88768161832497 36.053306520696275 15.832400220693929 0.0 16.060581433705444 0.0 18.472328298903435 4.702081253950606 1.628171319100353 2.8879523909982296 0.001938792791243283 0.02804156402944553 gene 3741734 3742243 + AC789_1c36510 def CDS peptide deformylase 38
CP010315.1	1695	3742206	3742265	+	42.88768162	36.05330652	15.83240022	0	16.06058143	0	18.4723283	4.702081254	1.628171319	2.887952391	0.001938793	0.028041564	gene	3742258	3743205	+	AC789_1c36520	fmt	CDS	methionyl-tRNA formyltransferase	8			CP010315.1 1695 3742206 3742265 + 42.88768161832497 36.053306520696275 15.832400220693929 0.0 16.060581433705444 0.0 18.472328298903435 4.702081253950606 1.628171319100353 2.8879523909982296 0.001938792791243283 0.02804156402944553 gene 3742258 3743205 + AC789_1c36520 fmt CDS methionyl-tRNA formyltransferase 8
CP010315.1	2154	4367418	4367467	+	26.20913877	3.204738357	29.40302898	0	0	0	9.802817684	5.975551438	2.068903183	2.888270214	0.001936835	0.028041564	gene	4367362	4369185	+	AC789_1c42560	AC789_1c42560	CDS	GTP-binding protein TypA/BipA	50			CP010315.1 2154 4367418 4367467 + 26.209138766754144 3.2047383573952244 29.403028981288724 0.0 0.0 0.0 9.802817684239683 5.975551437782234 2.0689031826633 2.888270213828906 0.0019368347156683017 0.02804156402944553 gene 4367362 4369185 + AC789_1c42560 AC789_1c42560 CDS GTP-binding protein TypA/BipA 50
CP010315.1	18	12961	13020	+	15.48721836	8.813030483	43.72758156	0	1.235429341	0	11.54387662	5.500078937	1.909005005	2.881123371	0.001981303	0.028540382	gene	12162	14078	+	AC789_1c00130	dnaK	CDS	chaperone protein DnaK	60			CP010315.1 18 12961 13020 + 15.487218362172904 8.813030482836867 43.727581561916566 0.0 1.235429341054265 0.0 11.543876624663433 5.500078936559428 1.9090050054468097 2.8811233710055744 0.0019813025112039094 0.02854038192252433 gene 12162 14078 + AC789_1c00130 dnaK CDS chaperone protein DnaK 60
CP010315.1	66	107212	107245	+	22.03950305	13.62013802	26.3873337	0	1.235429341	0	10.54706735	5.585101954	1.941534835	2.876642671	0.002009652	0.028701069	gene	107030	107947	+	AC789_1c00960	lpxC	CDS	UDP-3-O-[3-hydroxymyristoyl] N-acetylglucosamine deacetylase	34			CP010315.1 66 107212 107245 + 22.03950305386144 13.620138018929703 26.387333701156546 0.0 1.235429341054265 0.0 10.547067352500326 5.585101954142254 1.9415348354680673 2.8766426705889065 0.002009652269256837 0.028701069359854017 gene 107030 107947 + AC789_1c00960 lpxC CDS UDP-3-O-[3-hydroxymyristoyl] N-acetylglucosamine deacetylase 34
CP010315.1	76	123493	123553	+	44.07900611	87.32912024	55.03643886	0	21.0022988	8.523497891	35.99506032	3.372258988	1.171881463	2.877645132	0.002003278	0.028701069	gene	123490	126153	+	AC789_1c01130	aceE	CDS	pyruvate dehydrogenase E1 component	61			CP010315.1 76 123493 123553 + 44.07900610772288 87.32912023901986 55.036438862412226 0.0 21.002298797922506 8.523497890650937 35.99506031628807 3.3722589880613167 1.1718814630896819 2.8776451324439494 0.002003277822110466 0.028701069359854017 gene 123490 126153 + AC789_1c01130 aceE CDS pyruvate dehydrogenase E1 component 61
CP010315.1	790	1485662	1485744	-	463.4252264	265.9932837	369.4226718	11.97537556	193.9624065	69.40562568	229.0307649	2.608546827	0.907546696	2.874283867	0.002024724	0.028701069	intergenic	NA	NA	NA	NA	NA	NA	NA	NA			CP010315.1 790 1485662 1485744 - 463.42522637578924 265.9932836638036 369.42267181619167 11.975375562704677 193.9624065455196 69.40562568101478 229.03076494083726 2.6085468265962195 0.9075466960358262 2.8742838665937307 0.0020247241172915566 0.028701069359854017 intergenic NA NA NA NA NA NA NA NA
CP010315.1	1855	3785544	3785588	-	41.10069488	75.3113514	34.68049572	6.652986424	8.648005387	2.435285112	28.13813649	3.162001281	1.09979779	2.875075136	0.002019657	0.028701069	intergenic	NA	NA	NA	NA	NA	NA	NA	NA			CP010315.1 1855 3785544 3785588 - 41.10069488422809 75.31135139878776 34.68049572152003 6.652986423724821 8.648005387379856 2.4352851116145535 28.13813648787585 3.1620012812886524 1.0997977903965448 2.875075135537921 0.0020196568156534422 0.028701069359854017 intergenic NA NA NA NA NA NA NA NA
CP010315.1	21	13274	13349	+	134.0240051	84.12438188	104.795411	18.62836199	8.648005387	35.31163412	64.2552999	2.548937389	0.887705055	2.871378702	0.002043428	0.028829636	gene	12162	14078	+	AC789_1c00130	dnaK	CDS	chaperone protein DnaK	76			CP010315.1 21 13274 13349 + 134.02400505726553 84.12438188162463 104.79541098459315 18.628361986429496 8.648005387379856 35.31163411841103 64.25529990261728 2.548937389002064 0.8877050551494495 2.871378701986706 0.002043427970461655 0.028829635885246303 gene 12162 14078 + AC789_1c00130 dnaK CDS chaperone protein DnaK 76
CP010315.1	1387	3331191	3331239	-	30.97443672	17.62606097	34.68049572	0	16.06058143	0	16.55692914	5.032595355	1.753295344	2.870363725	0.002049999	0.028829636	gene	3330464	3331558	-	AC789_1c32400	gcvT	CDS	aminomethyltransferase (tetrahydrofolate- dependent) of glycine cleavage system	49			CP010315.1 1387 3331191 3331239 - 30.974436724345807 17.626060965673734 34.68049572152003 0.0 16.060581433705444 0.0 16.556929140874168 5.032595355396414 1.753295344112564 2.870363725253419 0.002049999403869397 0.028829635885246303 gene 3330464 3331558 - AC789_1c32400 gcvT CDS aminomethyltransferase (tetrahydrofolate- dependent) of glycine cleavage system 49
CP010315.1	390	750286	750346	-	28.59178775	56.08292125	10.55493348	0	3.706288023	1.217642556	16.69226218	4.427125417	1.544792967	2.865837372	0.002079539	0.028846054	intergenic	NA	NA	NA	NA	NA	NA	NA	NA			CP010315.1 390 750286 750346 - 28.591787745549976 56.082921254416426 10.55493348046262 0.0 3.706288023162795 1.2176425558072768 16.692262176566516 4.427125417018914 1.5447929671743492 2.865837371797963 0.002079539223605002 0.028846053775230685 intergenic NA NA NA NA NA NA NA NA
CP010315.1	1405	3351471	3351524	-	16.67854285	75.3113514	26.3873337	0	25.94401616	0	24.05354069	4.510579849	1.573160839	2.867208321	0.002070552	0.028846054	gene	3351448	3352527	-	AC789_1c32600	fbaA	CDS	fructose-bisphosphate aldolase	class II	54		CP010315.1 1405 3351471 3351524 - 16.67854285157082 75.31135139878776 26.387333701156546 0.0 25.944016162139565 0.0 24.053540685609114 4.510579849119379 1.5731608394768173 2.8672083209364994 0.0020705516402424024 0.028846053775230685 gene 3351448 3352527 - AC789_1c32600 fbaA CDS fructose-bisphosphate aldolase	class II 54
CP010315.1	1857	3786263	3786310	-	7.743609181	27.24027604	37.696191	0	2.470858682	0	12.52515582	5.116791009	1.785828151	2.865220265	0.002083596	0.028846054	gene	3785968	3786558	-	AC789_1c37170	slyD	CDS	FKBP-type peptidyl-prolyl cis-trans isomerase SlyD	48			CP010315.1 1857 3786263 3786310 - 7.743609181086452 27.240276037859406 37.69619100165221 0.0 2.47085868210853 0.0 12.525155817117767 5.116791009415192 1.7858281512607066 2.865220265344675 0.002083596351948928 0.028846053775230685 gene 3785968 3786558 - AC789_1c37170 slyD CDS FKBP-type peptidyl-prolyl cis-trans isomerase SlyD 48
CP010315.1	2156	4369072	4369119	+	8.339271426	46.46870618	16.58632404	0	2.470858682	0	12.31086006	5.077601178	1.770607492	2.867716985	0.002067226	0.028846054	gene	4367362	4369185	+	AC789_1c42560	AC789_1c42560	CDS	GTP-binding protein TypA/BipA	48			CP010315.1 2156 4369072 4369119 + 8.33927142578541 46.468706182230754 16.58632404072697 0.0 2.47085868210853 0.0 12.310860055141944 5.0776011775135945 1.7706074916483532 2.867716984969144 0.0020672259466336324 0.028846053775230685 gene 4367362 4369185 + AC789_1c42560 AC789_1c42560 CDS GTP-binding protein TypA/BipA 48
CP010315.1	471	799937	799960	+	34.54841019	114.5693963	69.36099144	15.96716742	7.412576046	4.870570223	41.1215186	2.975661787	1.039334902	2.863044223	0.00209796	0.028932332	gene	798765	799982	+	AC789_1c07600	sucB	CDS	dihydrolipoyllysine-residue succinyltransferase component of 2-oxoglutarate dehydrogenase complex	24			CP010315.1 471 799937 799960 + 34.548410192539556 114.56939627687926 69.36099144304006 15.967167416939569 7.41257604632559 4.870570223229107 41.12151859982552 2.9756617873516196 1.0393349021671223 2.863044222942049 0.0020979599806434193 0.028932331826082503 gene 798765 799982 + AC789_1c07600 sucB CDS dihydrolipoyllysine-residue succinyltransferase component of 2-oxoglutarate dehydrogenase complex…
CP010315.1	1633	3648641	3648687	-	29.78311223	46.46870618	60.3139056	0	6.177146705	9.741140446	25.41400186	3.622791068	1.265909669	2.861808514	0.002106157	0.028933224	gene	3648483	3648794	-	AC789_1c35560	rplU	CDS	50S ribosomal	subunit protein L21	47		CP010315.1 1633 3648641 3648687 - 29.783112234947893 46.468706182230754 60.31390560264354 0.0 6.177146705271325 9.741140446458214 25.414001861925286 3.6227910682698736 1.2659096690158749 2.861808513625029 0.002106156585261107 0.028933224441540614 gene 3648483 3648794 - AC789_1c35560 rplU CDS 50S ribosomal	subunit protein L21 47
CP010315.1	749	1376779	1376862	-	144.7459255	123.3824268	116.1042683	34.5955294	17.29601077	24.35285112	76.74616863	2.379163684	0.832922452	2.856404791	0.002142342	0.028994595	gene	1376629	1377042	-	AC789_1c13300	AC789_1c13300	CDS	H-NS - DNA-binding protein	84			CP010315.1 749 1376779 1376862 - 144.74592546184675 123.38242675971613 116.1042682850888 34.59552940336907 17.29601077475971 24.352851116145537 76.74616863348767 2.37916368372468 0.8329224524148556 2.856404791138569 0.002142342433702009 0.028994595009273663 gene 1376629 1377042 - AC789_1c13300 AC789_1c13300 CDS H-NS - DNA-binding protein 84
CP010315.1	932	2019481	2019542	+	63.14019794	64.09476715	118.3660397	2.661194569	29.65030419	12.17642556	48.34815486	2.901470808	1.014593345	2.85973767	0.002119958	0.028994595	gene	2019257	2020252	+	AC789_1c19600	gapA	CDS	glyceraldehyde 3-phosphate dehydrogenase A	62			CP010315.1 932 2019481 2019542 + 63.140197938089536 64.09476714790448 118.36603974518793 2.661194569489928 29.65030418530236 12.176425558072768 48.348154857341164 2.9014708079886966 1.0145933450208062 2.859737669508562 0.002119957888131606 0.028994595009273663 gene 2019257 2020252 + AC789_1c19600 gapA CDS glyceraldehyde 3-phosphate dehydrogenase A 62
CP010315.1	1774	3756000	3756045	-	4.765297958	98.54570449	17.34024786	0	11.11886407	0	21.96168573	4.285579313	1.499415799	2.858166037	0.002130487	0.028994595	gene	3755822	3756193	-	AC789_1c36750	rplN	CDS	50S ribosomal	subunit protein L14	46		CP010315.1 1774 3756000 3756045 - 4.765297957591663 98.54570448990314 17.340247860760016 0.0 11.118864069488385 0.0 21.961685729623866 4.285579313121089 1.49941579917311 2.858166037389014 0.0021304868452260337 0.028994595009273663 gene 3755822 3756193 - AC789_1c36750 rplN CDS 50S ribosomal	subunit protein L14 46
CP010315.1	2223	4476396	4476439	-	16.08288061	12.01776884	21.86379078	0	0	0	8.327406705	6.130109365	2.146190408	2.856274701	0.00214322	0.028994595	gene	4476181	4477581	-	AC789_1c43580	sthA	CDS	soluble pyridine nucleotide transhydrogenase	44			CP010315.1 2223 4476396 4476439 - 16.08288060687186 12.01776884023209 21.863790780958283 0.0 0.0 0.0 8.327406704677038 6.130109364605159 2.1461904075112326 2.8562747010475005 0.002143220485508424 0.028994595009273663 gene 4476181 4477581 - AC789_1c43580 sthA CDS soluble pyridine nucleotide transhydrogenase 44
CP010315.1	1389	3331321	3331371	-	50.03562855	24.83672227	12.06278112	0	7.412576046	0	15.724618	4.800527942	1.682795421	2.852710366	0.002167406	0.029101112	gene	3330464	3331558	-	AC789_1c32400	gcvT	CDS	aminomethyltransferase (tetrahydrofolate- dependent) of glycine cleavage system	51			CP010315.1 1389 3331321 3331371 - 50.03562855471246 24.836722269812988 12.062781120528708 0.0 7.41257604632559 0.0 15.724617998563291 4.800527941545717 1.6827954207815707 2.8527103664901357 0.002167405521477083 0.02910111210582842 gene 3330464 3331558 - AC789_1c32400 gcvT CDS aminomethyltransferase (tetrahydrofolate- dependent) of glycine cleavage system 51
CP010315.1	1767	3755193	3755259	-	217.4167193	205.1032549	180.9417168	0	79.06747783	46.27041712	121.4665977	3.087440818	1.082285903	2.852703531	0.002167452	0.029101112	gene	3754943	3755482	-	AC789_1c36730	rplE	CDS	50S ribosomal	subunit protein L5	67		CP010315.1 1767 3755193 3755259 - 217.41671931511962 205.10325487329436 180.94171680793062 0.0 79.06747782747296 46.27041712067652 121.46659765741568 3.0874408179092065 1.0822859032655796 2.8527035311034505 0.0021674521382924485 0.02910111210582842 gene 3754943 3755482 - AC789_1c36730 rplE CDS 50S ribosomal	subunit protein L5 67
CP010315.1	385	741323	741362	-	16.08288061	11.21658425	22.6177146	0	0	0	8.31952991	6.115422797	2.146903189	2.848485589	0.002196392	0.029378809	gene	741100	742248	-	AC789_1c07120	nagA	CDS	N-acetylglucosamine-6-phosphate deacetylase	40			CP010315.1 385 741323 741362 - 16.08288060687186 11.216584250883285 22.617714600991327 0.0 0.0 0.0 8.319529909791079 6.11542279675229 2.14690318929744 2.8484855894939174 0.0021963921345918773 0.029378809078488343 gene 741100 742248 - AC789_1c07120 nagA CDS N-acetylglucosamine-6-phosphate deacetylase 40
CP010315.1	855	1892134	1892199	+	22.6351653	20.83079932	34.68049572	0	8.648005387	0	14.46574429	4.9614095	1.749051533	2.836628542	0.002279631	0.030264654	gene	1891990	1892571	+	AC789_1c18350	sodB	CDS	superoxide dismutase	iron	66		CP010315.1 855 1892134 1892199 + 22.6351652985604 20.83079932306896 34.68049572152003 0.0 8.648005387379856 0.0 14.46574428842154 4.961409499741207 1.7490515327300626 2.836628542326042 0.0022796310749813847 0.030264654346208085 gene 1891990 1892571 + AC789_1c18350 sodB CDS superoxide dismutase	iron 66
CP010315.1	2039	4224546	4224610	-	25.61347652	25.63790686	19.60201932	0	1.235429341	1.217642556	12.21774577	4.946524914	1.743359735	2.837351818	0.002274473	0.030264654	gene	4222822	4224651	-	AC789_1c41170	glmS	CDS	L-glutamine:D-fructose-6-phosphateaminotransferas e	65			CP010315.1 2039 4224546 4224610 - 25.613476522055187 25.637906859161795 19.60201932085915 0.0 1.235429341054265 1.2176425558072768 12.217745766489612 4.946524914320983 1.7433597351695416 2.837351818177637 0.0022744728337958263 0.030264654346208085 gene 4222822 4224651 - AC789_1c41170 glmS CDS L-glutamine:D-fructose-6-phosphateaminotransferas e 65
CP010315.1	1481	3517599	3517654	+	51.22695304	38.45686029	63.32960088	2.661194569	9.883434728	6.088212779	28.60770938	3.149381471	1.110868099	2.835063383	0.00229083	0.030300268	intergenic	NA	NA	NA	NA	NA	NA	NA	NA			CP010315.1 1481 3517599 3517654 + 51.226953044110374 38.45686028874269 63.329600882775715 2.661194569489928 9.88343472843412 6.088212779036384 28.6077093820982 3.1493814713512585 1.1108680990249529 2.835063383416608 0.002290829729741843 0.030300268321269433 intergenic NA NA NA NA NA NA NA NA
CP010315.1	67	107411	107442	+	2.978311223	37.6556757	17.34024786	0	0	0	9.662372464	5.873112937	2.0737577	2.832111455	0.002312086	0.030355732	gene	107030	107947	+	AC789_1c00960	lpxC	CDS	UDP-3-O-[3-hydroxymyristoyl] N-acetylglucosamine deacetylase	32			CP010315.1 67 107411 107442 + 2.9783112234947895 37.65567569939388 17.340247860760016 0.0 0.0 0.0 9.662372463941448 5.873112937446998 2.0737577000789997 2.8321114550765802 0.0023120863650847464 0.0303557316862418 gene 107030 107947 + AC789_1c00960 lpxC CDS UDP-3-O-[3-hydroxymyristoyl] N-acetylglucosamine deacetylase 32
CP010315.1	1945	4022643	4022717	+	205.5034744	175.4594251	201.2976599	23.95075113	192.7269772	4.870570223	133.968143	2.778010413	0.98068821	2.832715215	0.002307724	0.030355732	gene	4022610	4022822	+	AC789_1c39310	cspA	CDS	cold shock protein CspA	75			CP010315.1 1945 4022643 4022717 + 205.50347442114045 175.45942506738854 201.2976599488228 23.950751125409354 192.72697720446536 4.870570223229107 133.96814299840926 2.7780104129793415 0.9806882097206117 2.8327152151352664 0.002307724255508127 0.0303557316862418 gene 4022610 4022822 + AC789_1c39310 cspA CDS cold shock protein CspA 75
CP010315.1	1764	3754935	3755012	-	39.31370815	98.54570449	70.86883908	0	13.58972275	24.35285112	41.11180427	3.198005561	1.130466737	2.828924953	0.002335232	0.030546901	gene	3754943	3755482	-	AC789_1c36730	rplE	CDS	50S ribosomal	subunit protein L5	70		CP010315.1 1764 3754935 3755012 - 39.31370815013122 98.54570448990314 70.86883908310615 0.0 13.589722751596915 24.352851116145537 41.111804265147164 3.198005561371647 1.1304667370441452 2.8289249533635448 0.0023352324751218004 0.030546901273835903 gene 3754943 3755482 - AC789_1c36730 rplE CDS 50S ribosomal	subunit protein L5 70
CP010315.1	1845	3782097	3782144	-	13.70023163	40.86041406	41.4658101	0	19.76686946	0	19.29888754	4.529279576	1.602012018	2.827244443	0.002347524	0.030590326	gene	3781672	3782142	-	AC789_1c37090	rpsG	CDS	30S ribosomal protein S7	46			CP010315.1 1845 3782097 3782144 - 13.70023162807603 40.86041405678911 41.46581010181743 0.0 19.76686945686824 0.0 19.298887540591803 4.529279575832695 1.6020120183656619 2.8272444425562853 0.0023475236785609277 0.030590325702752028 gene 3781672 3782142 - AC789_1c37090 rpsG CDS 30S ribosomal protein S7 46
CP010315.1	2040	4224624	4224671	-	36.93105917	30.4450144	9.80100966	0	1.235429341	1.217642556	13.27169252	4.846234481	1.714798652	2.826124499	0.002355747	0.030590326	gene	4222822	4224651	-	AC789_1c41170	glmS	CDS	L-glutamine:D-fructose-6-phosphateaminotransferas e	28			CP010315.1 2040 4224624 4224671 - 36.931059171335384 30.44501439525463 9.801009660429575 0.0 1.235429341054265 1.2176425558072768 13.271692520646855 4.8462344806340605 1.7147986516116953 2.8261244992694676 0.0023557473981321124 0.030590325702752028 gene 4222822 4224651 - AC789_1c41170 glmS CDS L-glutamine:D-fructose-6-phosphateaminotransferas e 28
CP010315.1	1827	3779493	3779566	-	28.59178775	37.6556757	33.9265719	1.330597285	8.648005387	0	18.358773	4.221890345	1.496945826	2.820336095	0.002398669	0.031034412	intergenic	NA	NA	NA	NA	NA	NA	NA	NA			CP010315.1 1827 3779493 3779566 - 28.591787745549976 37.65567569939388 33.92657190148699 1.330597284744964 8.648005387379856 0.0 18.35877300309261 4.221890345239707 1.4969458260897839 2.8203360947722675 0.0023986687113435024 0.031034411908946114 intergenic NA NA NA NA NA NA NA NA
CP010315.1	475	800385	800437	+	65.52284692	15.2225072	20.35594314	0	0	46.27041712	24.5619524	4.610588564	1.638474965	2.813951183	0.002446833	0.031092256	gene	800076	801242	+	AC789_1c07610	sucC	CDS	succinyl-CoA synthetase beta chain	ATP- grasp domain protein SucC	53		CP010315.1 475 800385 800437 + 65.52284691688537 15.222507197627316 20.355943140892194 0.0 0.0 46.27041712067652 24.561952396013567 4.610588564410872 1.6384749645597583 2.8139511827388164 0.002446832963989823 0.03109225602098497 gene 800076 801242 + AC789_1c07610 sucC CDS succinyl-CoA synthetase beta chain	ATP- grasp domain protein SucC 53
CP010315.1	1318	3137846	3137917	-	70.28814487	96.14215072	82.9316202	0	50.65260298	10.958783	51.82888363	3.191498455	1.132716045	2.81756268	0.002419483	0.031092256	gene	3136956	3137948	-	AC789_1c30620	rpoS	CDS	sigma factor RpoS	72			CP010315.1 1318 3137846 3137917 - 70.28814487447703 96.14215072185672 82.93162020363486 0.0 50.65260298322487 10.958783002265491 51.82888363090983 3.1914984552719154 1.132716044855678 2.817562680220136 0.0024194834307207347 0.03109225602098497 gene 3136956 3137948 - AC789_1c30620 rpoS CDS sigma factor RpoS 72
CP010315.1	1531	3575733	3575769	-	20.84817856	64.89595174	5.27746674	0	6.177146705	0	16.19979062	4.581566946	1.627650261	2.814835014	0.002440114	0.031092256	gene	3575498	3576706	-	AC789_1c34840	tdcD	CDS	propionate kinase	37			CP010315.1 1531 3575733 3575769 - 20.848178564463524 64.89595173725328 5.27746674023131 0.0 6.177146705271325 0.0 16.199790624536575 4.581566945862035 1.6276502613114545 2.814835013862565 0.0024401140707529423 0.03109225602098497 gene 3575498 3576706 - AC789_1c34840 tdcD CDS propionate kinase 37
CP010315.1	1714	3749097	3749146	-	30.97443672	37.6556757	20.35594314	0	19.76686946	0	18.1254875	4.694514259	1.666839089	2.816417187	0.002428128	0.031092256	gene	3749099	3749719	-	AC789_1c36610	rpsD	CDS	30S ribosomal	subunit protein S4	48		CP010315.1 1714 3749097 3749146 - 30.974436724345807 37.65567569939388 20.355943140892194 0.0 19.76686945686824 0.0 18.125487503583354 4.694514259338674 1.6668390891337534 2.8164171874433217 0.002428128039797096 0.03109225602098497 gene 3749099 3749719 - AC789_1c36610 rpsD CDS 30S ribosomal	subunit protein S4 48
CP010315.1	2107	4277545	4277591	+	6.552284692	48.07107536	37.696191	0	8.648005387	0	16.82792607	4.511426861	1.603100643	2.814188168	0.00244503	0.031092256	gene	4277327	4278658	+	AC789_1c41660	rho	CDS	transcription termination factor Rho	47			CP010315.1 2107 4277545 4277591 + 6.552284691688536 48.07107536092836 37.69619100165221 0.0 8.648005387379856 0.0 16.82792607360816 4.511426860846303 1.6031006425578456 2.8141881682787204 0.0024450297573619965 0.03109225602098497 gene 4277327 4278658 + AC789_1c41660 rho CDS transcription termination factor Rho 47
CP010315.1	656	1087445	1087482	-	18.46552959	43.26396782	25.63340988	1.330597285	0	3.652927667	15.39107204	4.363868377	1.55294317	2.81006315	0.002476589	0.031358376	gene	1087419	1087724	-	AC789_1c10290	ymcD	CDS	inner membrane protein YmcD	38			CP010315.1 656 1087445 1087482 - 18.465529585667692 43.263967824835525 25.6334098811235 1.330597284744964 0.0 3.6529276674218303 15.391072040632253 4.363868376650395 1.552943170055777 2.810063150278486 0.0024765890052714464 0.03135837608809895 gene 1087419 1087724 - AC789_1c10290 ymcD CDS inner membrane protein YmcD 38
CP010315.1	1530	3575669	3575719	-	20.84817856	217.9222083	11.3088573	0	54.35889101	1.217642556	50.94262962	3.307591625	1.178416297	2.806810831	0.002501731	0.03156439	gene	3575498	3576706	-	AC789_1c34840	tdcD	CDS	propionate kinase	51			CP010315.1 1530 3575669 3575719 - 20.848178564463524 217.92220830287525 11.308857300495664 0.0 54.35889100638766 1.2176425558072768 50.942629621671564 3.307591624827884 1.1784162967219374 2.8068108307978985 0.002501730736001027 0.03156438992443849 gene 3575498 3576706 - AC789_1c34840 tdcD CDS propionate kinase 51
CP010315.1	153	189750	189818	+	33.95274795	56.08292125	51.26681976	0	35.82745089	2.435285112	29.92753749	3.661299677	1.306361841	2.802668878	0.002534084	0.031747429	gene	189349	190074	+	AC789_1c01670	rpsB	CDS	30S ribosomal protein S2	69			CP010315.1 153 189750 189818 + 33.9527479478406 56.082921254416426 51.266819762247 0.0 35.82745089057369 2.4352851116145535 29.92753749444871 3.661299676655744 1.306361841417028 2.802668878236893 0.002534083716129479 0.03174742909150946 gene 189349 190074 + AC789_1c01670 rpsB CDS 30S ribosomal protein S2 69
CP010315.1	1626	3644168	3644205	-	22.6351653	21.63198391	13.57062876	0	1.235429341	0	9.845534552	5.473933973	1.952946465	2.802910407	0.002532187	0.031747429	intergenic	NA	NA	NA	NA	NA	NA	NA	NA			CP010315.1 1626 3644168 3644205 - 22.6351652985604 21.631983912417763 13.570628760594795 0.0 1.235429341054265 0.0 9.845534552104537 5.473933972721429 1.9529464653341586 2.802910407369929 0.0025321867863150748 0.03174742909150946 intergenic NA NA NA NA NA NA NA NA
CP010315.1	786	1478210	1478259	-	17.2742051	27.24027604	18.09417168	0	2.470858682	0	10.84658525	5.177099853	1.853422588	2.79326468	0.002608949	0.032570667	gene	1477676	1478626	-	AC789_1c14280	uspE	CDS	universal stress protein E	50			CP010315.1 786 1478210 1478259 - 17.274205096269778 27.240276037859406 18.09417168079306 0.0 2.47085868210853 0.0 10.846585249505129 5.177099853362464 1.8534225883372173 2.7932646801326926 0.0026089489081430406 0.032570667421659434 gene 1477676 1478626 - AC789_1c14280 uspE CDS universal stress protein E 50
CP010315.1	235	435416	435471	+	33.3570857	12.81895343	6.03139056	0	0	0	8.701238282	5.92997702	2.125094341	2.790453537	0.002631713	0.032739978	gene	435437	436564	+	AC789_1c04050	tgt	CDS	tRNA-guanine transglycosylase	35			CP010315.1 235 435416 435471 + 33.35708570314164 12.818953429580898 6.031390560264354 0.0 0.0 0.0 8.701238282164482 5.929977020154056 2.125094341216097 2.790453536646563 0.002631712710936006 0.032739978410875205 gene 435437 436564 + AC789_1c04050 tgt CDS tRNA-guanine transglycosylase 35
CP010315.1	503	814894	814927	+	18.46552959	8.813030483	21.10986696	0	0	0	8.064737838	6.039100508	2.166768851	2.78714571	0.002658728	0.032873284	gene	814802	816094	+	AC789_1c07740	tolB	CDS	tol-Pal system beta propeller repeat protein TolB	34			CP010315.1 503 814894 814927 + 18.465529585667692 8.813030482836867 21.10986696092524 0.0 0.0 0.0 8.0647378382383 6.039100508337133 2.1667688513741012 2.787145709846859 0.0026587281787534035 0.03287328370954254 gene 814802 816094 + AC789_1c07740 tolB CDS tol-Pal system beta propeller repeat protein TolB 34
CP010315.1	2166	4393383	4393434	-	14.89155612	57.68529043	28.64910516	0	25.94401616	0	21.19499465	4.393600264	1.579410453	2.781797635	0.002702937	0.033276987	gene	4391730	4394144	-	AC789_1c42800	AC789_1c42800	CDS	c-terminal part of formate dehydrogenase-O	large subunit	52		CP010315.1 2166 4393383 4393434 - 14.891556117473947 57.685290433114034 28.64910516125568 0.0 25.944016162139565 0.0 21.194994645663872 4.39360026363061 1.5794104532052438 2.781797635132951 0.0027029368157024344 0.033276986817540696 gene 4391730 4394144 - AC789_1c42800 AC789_1c42800 CDS c-terminal part of formate dehydrogenase-O	large subunit 52
CP010315.1	1154	2739170	2739240	-	51.22695304	12.81895343	1.50784764	0	0	0	10.92562569	5.63969094	2.033117213	2.77391333	0.002769322	0.033976711	gene	2738096	2739316	-	AC789_1c26760	fabB	CDS	3-oxoacyl-[acyl-carrier-protein] synthase I	71			CP010315.1 1154 2739170 2739240 - 51.226953044110374 12.818953429580898 1.5078476400660885 0.0 0.0 0.0 10.925625685626226 5.639690939981996 2.0331172134509314 2.773913330067877 0.002769321587090593 0.03397671105816666 gene 2738096 2739316 - AC789_1c26760 fabB CDS 3-oxoacyl-[acyl-carrier-protein] synthase I 71
CP010315.1	69	107962	108004	+	28.59178775	29.64382981	12.81670494	0	4.941717364	0	12.66567331	4.91304474	1.773295853	2.770572508	0.002797892	0.034209277	intergenic	NA	NA	NA	NA	NA	NA	NA	NA			CP010315.1 69 107962 108004 + 28.591787745549976 29.643829805905824 12.81670494056175 0.0 4.94171736421706 0.0 12.665673309372435 4.91304473966394 1.7732958531314413 2.770572508241112 0.002797891989066234 0.034209277309613956 intergenic NA NA NA NA NA NA NA NA
CP010315.1	159	192381	192439	+	26.20913877	16.82487638	49.75897212	0	7.412576046	1.217642556	16.90386764	4.241369995	1.533722158	2.765409611	0.002842568	0.034420913	gene	192205	192762	+	AC789_1c01700	frr	CDS	ribosome recycling factor	59			CP010315.1 159 192381 192439 + 26.209138766754144 16.824876376324926 49.758972122180914 0.0 7.41257604632559 1.2176425558072768 16.903867644565477 4.2413699951959885 1.533722157550158 2.7654096110672386 0.002842567914748797 0.03442091337382318 gene 192205 192762 + AC789_1c01700 frr CDS ribosome recycling factor 59
CP010315.1	556	976822	976893	+	6.552284692	39.25804488	36.18834336	0	6.177146705	0	14.69596994	4.612678246	1.666987976	2.767073496	0.0028281	0.034420913	gene	976454	977746	+	AC789_1c09310	AC789_1c09310	CDS	seryl-tRNA synthetase	72			CP010315.1 556 976822 976893 + 6.552284691688536 39.258044878091496 36.18834336158612 0.0 6.177146705271325 0.0 14.69596993943958 4.6126782460655775 1.6669879759569173 2.767073495786745 0.002828100101472462 0.03442091337382318 gene 976454 977746 + AC789_1c09310 AC789_1c09310 CDS seryl-tRNA synthetase 72
CP010315.1	931	2019427	2019455	+	20.84817856	20.83079932	14.32455258	0	1.235429341	0	9.539826635	5.44283851	1.96861966	2.764799428	0.00284789	0.034420913	gene	2019257	2020252	+	AC789_1c19600	gapA	CDS	glyceraldehyde 3-phosphate dehydrogenase A	29			CP010315.1 931 2019427 2019455 + 20.848178564463524 20.83079932306896 14.32455258062784 0.0 1.235429341054265 0.0 9.539826634869097 5.4428385099054095 1.9686196598551031 2.764799428197329 0.002847890285141332 0.03442091337382318 gene 2019257 2020252 + AC789_1c19600 gapA CDS glyceraldehyde 3-phosphate dehydrogenase A 29
CP010315.1	1847	3782340	3782388	-	10.7219204	15.2225072	21.10986696	0	0	0	7.842382427	6.035078227	2.183369723	2.764111897	0.002853898	0.034420913	gene	3782239	3782613	-	AC789_1c37100	rpsL	CDS	30S ribosomal	subunit protein S12	49		CP010315.1 1847 3782340 3782388 - 10.721920404581242 15.222507197627316 21.10986696092524 0.0 0.0 0.0 7.842382427188966 6.035078227347696 2.1833697232214835 2.76411189692745 0.0028538981015395837 0.03442091337382318 gene 3782239 3782613 - AC789_1c37100 rpsL CDS 30S ribosomal	subunit protein S12 49
CP010315.1	445	796020	796075	+	47.65297958	12.01776884	7.5392382	0	1.235429341	0	11.40756933	5.259383341	1.903717322	2.762691331	0.002866348	0.034454273	gene	795949	798750	+	AC789_1c07590	sucA	CDS	2-oxoglutarate dehydrogenase E1 component	56			CP010315.1 445 796020 796075 + 47.65297957591663 12.01776884023209 7.539238200330442 0.0 1.235429341054265 0.0 11.407569326255572 5.2593833413182205 1.903717321924593 2.762691330665187 0.0028663475787710393 0.0344542725853627 gene 795949 798750 + AC789_1c07590 sucA CDS 2-oxoglutarate dehydrogenase E1 component 56
CP010315.1	1301	3087252	3087283	-	6.552284692	48.07107536	4.52354292	0	0	0	9.857817162	5.698823835	2.068711248	2.754770072	0.00293667	0.03518071	intergenic	NA	NA	NA	NA	NA	NA	NA	NA			CP010315.1 1301 3087252 3087283 - 6.552284691688536 48.07107536092836 4.523542920198265 0.0 0.0 0.0 9.857817162135861 5.698823834755867 2.0687112482545964 2.754770072219626 0.0029366697110133426 0.03518070987133156 intergenic NA NA NA NA NA NA NA NA
CP010315.1	119	132959	133024	+	10.12625816	32.04738357	38.45011482	0	0	8.523497891	14.85787574	4.601830242	1.673202853	2.750312213	0.002976925	0.035424416	gene	131932	134529	+	AC789_1c01170	acnB	CDS	aconitate hydratase 2	66			CP010315.1 119 132959 133024 + 10.126258159882283 32.04738357395224 38.450114821685254 0.0 0.0 8.523497890650937 14.857875741028453 4.601830242246271 1.6732028531457903 2.750312213246807 0.0029769253228977754 0.035424415715285235 gene 131932 134529 + AC789_1c01170 acnB CDS aconitate hydratase 2 66
CP010315.1	2273	4499190	4499239	+	16.67854285	12.01776884	45.98935302	0	4.941717364	0	13.27123035	4.944355109	1.79720347	2.751138194	0.002969429	0.035424416	gene	4497782	4501810	+	AC789_1c43820	rpoB	CDS	DNA-directed RNA polymerase beta chain	50			CP010315.1 2273 4499190 4499239 + 16.67854285157082 12.01776884023209 45.9893530220157 0.0 4.94171736421706 0.0 13.271230346339278 4.944355109027465 1.7972034698711206 2.7511381943759714 0.0029694291770069963 0.035424415715285235 gene 4497782 4501810 + AC789_1c43820 rpoB CDS DNA-directed RNA polymerase beta chain 50
CP010315.1	2384	4694881	4694947	+	24.42215203	56.88410584	76.14630582	2.661194569	12.35429341	6.088212779	29.75937741	2.99247124	1.088482197	2.749214685	0.002986912	0.035424779	gene	4694836	4695129	+	AC789_1c45560	groES	CDS	GroES	10 kDa chaperone protein	67		CP010315.1 2384 4694881 4694947 + 24.422152032657273 56.88410584376523 76.14630582333747 2.661194569489928 12.35429341054265 6.088212779036384 29.759377409804824 2.9924712397476068 1.0884821969123455 2.7492146846647856 0.0029869122652099443 0.03542477946538994 gene 4694836 4695129 + AC789_1c45560 groES CDS GroES	10 kDa chaperone protein 67
CP010315.1	2200	4435624	4435680	+	33.95274795	50.47462913	55.79036268	0	2.470858682	41.3998469	30.68140756	3.588573981	1.306475977	2.746758488	0.003009372	0.035572575	gene	4435604	4435816	+	AC789_1c43270	rpmE	CDS	50S ribosomal protein L31	57			CP010315.1 2200 4435624 4435680 + 33.9527479478406 50.47462912897478 55.79036268244527 0.0 2.47085868210853 41.39984689744741 30.68140755646943 3.588573980965135 1.3064759774776578 2.7467584883523077 0.0030093718439175338 0.035572574819463736 gene 4435604 4435816 + AC789_1c43270 rpmE CDS 50S ribosomal protein L31 57
CP010315.1	935	2019949	2019997	+	49.43996631	37.6556757	46.74327684	2.661194569	18.53144012	1.217642556	26.04153268	3.383550196	1.232407084	2.745480969	0.003021114	0.03559312	gene	2019257	2020252	+	AC789_1c19600	gapA	CDS	glyceraldehyde 3-phosphate dehydrogenase A	49			CP010315.1 935 2019949 2019997 + 49.4399663100135 37.65567569939388 46.74327684204874 2.661194569489928 18.531440115813975 1.2176425558072768 26.04153268209455 3.383550195679135 1.2324070842053685 2.7454809689452415 0.003021113591295055 0.035593119727906644 gene 2019257 2020252 + AC789_1c19600 gapA CDS glyceraldehyde 3-phosphate dehydrogenase A 49
CP010315.1	737	1345918	1345978	-	20.84817856	34.45093734	8.29316202	0	2.470858682	0	11.01052277	5.023887827	1.83136017	2.743254936	0.003041672	0.035717057	gene	1345700	1346647	-	AC789_1c12990	prsA	CDS	ribose-phosphate pyrophosphokinase	61			CP010315.1 737 1345918 1345978 - 20.848178564463524 34.45093734199866 8.293162020363486 0.0 2.47085868210853 0.0 11.0105227681557 5.023887826775111 1.8313601704375453 2.7432549357971525 0.0030416718246257133 0.03571705726738709 gene 1345700 1346647 - AC789_1c12990 prsA CDS ribose-phosphate pyrophosphokinase 61
CP010315.1	2339	4599044	4599094	-	61.94887345	56.08292125	6.78531438	0	8.648005387	1.217642556	22.44712617	3.889965872	1.419120284	2.741110754	0.003061593	0.035832726	intergenic	NA	NA	NA	NA	NA	NA	NA	NA			CP010315.1 2339 4599044 4599094 - 61.948873448691614 56.082921254416426 6.785314380297398 0.0 8.648005387379856 1.2176425558072768 22.447126171098763 3.889965872285986 1.4191202840947488 2.741110754235593 0.0030615931849684065 0.03583272550038681 intergenic NA NA NA NA NA NA NA NA
CP010315.1	846	1861316	1861373	+	5.360960202	31.24619898	13.57062876	0	0	0	8.362964658	5.881254159	2.148311926	2.737616492	0.00309431	0.035978937	gene	1861325	1861480	+	AC789_1c18020	AC789_1c18020	CDS	hypothetical protein	49			CP010315.1 846 1861316 1861373 + 5.360960202290621 31.246198984603435 13.570628760594795 0.0 0.0 0.0 8.362964657914809 5.881254158993809 2.148311925843296 2.7376164923932955 0.0030943098857173232 0.03597893651432103 gene 1861325 1861480 + AC789_1c18020 AC789_1c18020 CDS hypothetical protein 49
CP010315.1	1192	2877785	2877852	-	25.61347652	36.05330652	15.83240022	0	8.648005387	0	14.35786478	4.791387649	1.750047894	2.737860869	0.003092012	0.035978937	gene	2877127	2878161	-	AC789_1c28090	nlpB	CDS	lipoprotein-34	68			CP010315.1 1192 2877785 2877852 - 25.613476522055187 36.053306520696275 15.832400220693929 0.0 8.648005387379856 0.0 14.357864775137541 4.791387648861897 1.7500478943945748 2.737860868956085 0.0030920115959500623 0.03597893651432103 gene 2877127 2878161 - AC789_1c28090 nlpB CDS lipoprotein-34 68
CP010315.1	1624	3643210	3643258	+	13.70023163	34.45093734	17.34024786	0	3.706288023	0	11.53295081	4.925803181	1.800437091	2.735892971	0.003110563	0.036050106	gene	3643133	3643426	+	AC789_1c35500	yhbY	CDS	protein YhbY	49			CP010315.1 1624 3643210 3643258 + 13.70023162807603 34.45093734199866 17.340247860760016 0.0 3.706288023162795 0.0 11.532950808999583 4.925803181294592 1.8004370909244567 2.7358929707260016 0.0031105628286715943 0.036050106007861675 gene 3643133 3643426 + AC789_1c35500 yhbY CDS protein YhbY 49
CP010315.1	591	999975	1000038	+	23.82648979	86.52793565	41.4658101	0	16.06058143	7.305855335	29.19777872	3.275471811	1.198139217	2.733799014	0.003130412	0.036162361	gene	999018	1000691	+	AC789_1c09490	rpsA	CDS	30S ribosomal protein RpsA	64			CP010315.1 591 999975 1000038 + 23.826489787958316 86.52793564967105 41.46581010181743 0.0 16.060581433705444 7.305855334843661 29.197778717999316 3.275471810613542 1.1981392171443326 2.7337990141248887 0.0031304123921377033 0.03616236133514918 gene 999018 1000691 + AC789_1c09490 rpsA CDS 30S ribosomal protein RpsA 64
CP010315.1	2378	4692183	4692242	-	27.9961255	81.72082811	12.06278112	0	48.1817443	0	28.32691317	4.052573347	1.484526553	2.72987596	0.003167908	0.036477076	gene	4691039	4692475	-	AC789_1c45530	aspA	CDS	aspartate ammonia-lyase	60			CP010315.1 2378 4692183 4692242 - 27.99612550085102 81.72082811357822 12.062781120528708 0.0 48.18174430111634 0.0 28.32691317267905 4.052573347309528 1.4845265525500033 2.72987595967774 0.0031679079852435306 0.03647707641260997 gene 4691039 4692475 - AC789_1c45530 aspA CDS aspartate ammonia-lyase 60
CP010315.1	369	701374	701427	-	26.80480101	24.03553768	6.78531438	0	0	1.217642556	9.807215938	5.402008083	1.981399581	2.726359758	0.003201858	0.036749066	gene	701148	701411	-	AC789_1c06700	ybeD	CDS	protein YbeD	38			CP010315.1 369 701374 701427 - 26.804801011453105 24.03553768046418 6.785314380297398 0.0 0.0 1.2176425558072768 9.80721593800366 5.402008082745523 1.9813995812875955 2.726359757901571 0.0032018579530300744 0.036749066441551625 gene 701148 701411 - AC789_1c06700 ybeD CDS protein YbeD 38
CP010315.1	1437	3371366	3371412	-	26.20913877	4.807107536	39.20403864	0	2.470858682	0	12.1151906	5.226823575	1.921495169	2.720185644	0.003262264	0.036978055	intergenic	NA	NA	NA	NA	NA	NA	NA	NA			CP010315.1 1437 3371366 3371412 - 26.209138766754144 4.807107536092836 39.2040386417183 0.0 2.47085868210853 0.0 12.115190604445635 5.22682357527495 1.921495169393678 2.7201856442471612 0.0032622637555775077 0.03697805505429688 intergenic NA NA NA NA NA NA NA NA
CP010315.1	1501	3572522	3572564	-	11.31758265	35.25212193	23.37163842	0	4.941717364	0	12.48051006	4.833511337	1.776978908	2.720072431	0.003263381	0.036978055	gene	3571331	3572695	-	AC789_1c34810	tdcG	CDS	L-serine dehydratase	43			CP010315.1 1501 3572522 3572564 - 11.3175826492802 35.25212193134747 23.37163842102437 0.0 4.94171736421706 0.0 12.480510060978183 4.833511336984139 1.776978907836114 2.720072430612058 0.003263380912605177 0.03697805505429688 gene 3571331 3572695 - AC789_1c34810 tdcG CDS L-serine dehydratase 43
CP010315.1	1555	3578981	3579052	-	62.54453569	364.5389882	62.57567706	0	187.7852598	13.39406811	115.1397548	2.771020678	1.018461721	2.720790208	0.003256304	0.036978055	gene	3578085	3579074	-	AC789_1c34860	tdcB	CDS	threonine dehydratase	catabolic	72		CP010315.1 1555 3578981 3579052 - 62.54453569339058 364.5389881537067 62.57567706274267 0.0 187.78525984024827 13.394068113880044 115.13975481066139 2.77102067841634 1.0184617210920304 2.7207902084382263 0.0032563039244956843 0.03697805505429688 gene 3578085 3579074 - AC789_1c34860 tdcB CDS threonine dehydratase	catabolic 72
CP010315.1	1597	3627025	3627077	-	2.382648979	80.11845893	27.14125752	0	9.883434728	0	19.92096669	4.127361793	1.516218493	2.722141835	0.003243015	0.036978055	gene	3626758	3627027	-	AC789_1c35350	rpsO	CDS	30S ribosomal protein S15	3			CP010315.1 1597 3627025 3627077 - 2.3826489787958316 80.1184589348806 27.14125752118959 0.0 9.88343472843412 0.0 19.920966693883358 4.127361792669935 1.516218493426274 2.7221418354706457 0.0032430149108116256 0.03697805505429688 gene 3626758 3627027 - AC789_1c35350 rpsO CDS 30S ribosomal protein S15 3
CP010315.1	1433	3369572	3369633	-	24.42215203	19.22843014	24.87948606	0	7.412576046	0	12.65710738	4.916028106	1.812862069	2.711749663	0.003346456	0.037799016	gene	3369228	3371204	-	AC789_1c32800	speA	CDS	biosynthetic arginine decarboxylase	62			CP010315.1 1433 3369572 3369633 - 24.422152032657273 19.228430144371345 24.879486061090457 0.0 7.41257604632559 0.0 12.657107380740777 4.916028105776225 1.812862069236405 2.7117496632531473 0.00334645589113664 0.03779901606560053 gene 3369228 3371204 - AC789_1c32800 speA CDS biosynthetic arginine decarboxylase 62
CP010315.1	1616	3640282	3640348	-	6.552284692	43.26396782	15.0784764	0	2.470858682	0	11.22759793	4.8982889	1.811037066	2.704687272	0.003418436	0.03836844	gene	3640344	3642278	-	AC789_1c35480	ftsH	CDS	cell division protease FtsH	5			CP010315.1 1616 3640282 3640348 - 6.552284691688536 43.263967824835525 15.078476400660884 0.0 2.47085868210853 0.0 11.227597933215579 4.898288900376601 1.8110370657452564 2.7046872717433397 0.0034184360141159002 0.038368439552758274 gene 3640344 3642278 - AC789_1c35480 ftsH CDS cell division protease FtsH 5
CP010315.1	538	929909	929958	+	17.2742051	27.24027604	9.80100966	0	1.235429341	0	9.258486689	5.309063178	1.964742327	2.702167662	0.003444451	0.03851799	gene	929896	930372	+	AC789_1c08860	ybjN	CDS	protein YbjN	50			CP010315.1 538 929909 929958 + 17.274205096269778 27.240276037859406 9.801009660429575 0.0 1.235429341054265 0.0 9.258486689268837 5.309063178239425 1.9647423265499258 2.702167661630268 0.003444450734676029 0.038517990307705204 gene 929896 930372 + AC789_1c08860 ybjN CDS protein YbjN 50
CP010315.1	2095	4250008	4250058	+	21.44384081	16.02369179	8.29316202	0	0	0	7.626782436	5.948669512	2.202147604	2.701303719	0.003453412	0.03851799	gene	4249217	4250200	+	AC789_1c41410	rbsR	CDS	regulator for rbs operon	51			CP010315.1 2095 4250008 4250058 + 21.443840809162484 16.02369178697612 8.293162020363486 0.0 0.0 0.0 7.626782436083682 5.948669511844434 2.2021476039748324 2.70130371874583 0.0034534117223603035 0.038517990307705204 gene 4249217 4250200 + AC789_1c41410 rbsR CDS regulator for rbs operon 51
CP010315.1	875	1942041	1942088	-	7.147946936	28.04146063	12.06278112	0	0	0	7.875364781	5.88915425	2.182996209	2.69773911	0.003490606	0.038690273	gene	1941421	1943799	-	AC789_1c18830	ppsA	CDS	phosphoenolpyruvate synthase	48			CP010315.1 875 1942041 1942088 - 7.147946936387494 28.041460627208213 12.062781120528708 0.0 0.0 0.0 7.875364780687402 5.889154250341458 2.182996209420882 2.697739109635819 0.003490606432216769 0.03869027316457092 gene 1941421 1943799 - AC789_1c18830 ppsA CDS phosphoenolpyruvate synthase 48
CP010315.1	1749	3753126	3753201	-	32.16576121	96.14215072	21.86379078	1.330597285	23.47315748	2.435285112	29.5684571	3.103669507	1.15031631	2.698100931	0.003486815	0.038690273	gene	3752770	3753273	-	AC789_1c36680	rpsE	CDS	30S ribosomal	subunit protein S5	76		CP010315.1 1749 3753126 3753201 - 32.16576121374372 96.14215072185672 21.863790780958283 1.330597284744964 23.473157480031034 2.4352851116145535 29.56845709882488 3.1036695068443665 1.1503163100874954 2.698100930698179 0.003486814692013761 0.03869027316457092 gene 3752770 3753273 - AC789_1c36680 rpsE CDS 30S ribosomal	subunit protein S5 76
CP010315.1	115	131906	131971	+	22.6351653	19.22843014	32.41872426	0	23.47315748	0	16.29257953	4.724351785	1.755424538	2.69128731	0.003558843	0.038990776	gene	131932	134529	+	AC789_1c01170	acnB	CDS	aconitate hydratase 2	40			CP010315.1 115 131906 131971 + 22.6351652985604 19.228430144371345 32.4187242614209 0.0 23.473157480031034 0.0 16.292579530730613 4.7243517846100715 1.7554245384026594 2.691287310424049 0.0035588433628897112 0.038990775696474855 gene 131932 134529 + AC789_1c01170 acnB CDS aconitate hydratase 2 40
CP010315.1	816	1714383	1714437	+	36.33539693	44.866337	8.29316202	0	14.82515209	0	17.38667467	4.324201759	1.607660907	2.689747408	0.003575306	0.038990776	gene	1714234	1714581	+	AC789_1c16470	ebr	CDS	ethidium bromide resistance	55			CP010315.1 816 1714383 1714437 + 36.33539692663643 44.86633700353314 8.293162020363486 0.0 14.82515209265118 0.0 17.38667467386404 4.324201759418343 1.6076609074357155 2.689747408435539 0.0035753060149218362 0.038990775696474855 gene 1714234 1714581 + AC789_1c16470 ebr CDS ethidium bromide resistance 55
CP010315.1	817	1714457	1714521	+	78.6274163	41.66159865	22.6177146	2.661194569	54.35889101	0	33.32113585	3.585370258	1.332580351	2.690547144	0.003566748	0.038990776	gene	1714234	1714581	+	AC789_1c16470	ebr	CDS	ethidium bromide resistance	65			CP010315.1 817 1714457 1714521 + 78.62741630026244 41.66159864613792 22.617714600991327 2.661194569489928 54.35889100638766 0.0 33.32113585387821 3.585370257849918 1.3325803509498966 2.6905471443385585 0.0035667477540475795 0.038990775696474855 gene 1714234 1714581 + AC789_1c16470 ebr CDS ethidium bromide resistance 65
CP010315.1	1412	3352260	3352328	-	50.6312908	61.69121338	45.98935302	2.661194569	46.94631496	1.217642556	34.85616821	3.195259249	1.18686575	2.69218254	0.003549304	0.038990776	gene	3351448	3352527	-	AC789_1c32600	fbaA	CDS	fructose-bisphosphate aldolase	class II	69		CP010315.1 1412 3352260 3352328 - 50.63129079941142 61.69121337985806 45.9893530220157 2.661194569489928 46.94631496006207 1.2176425558072768 34.85616821444074 3.1952592488525577 1.186865749929578 2.692182539636135 0.0035493040351979774 0.038990775696474855 gene 3351448 3352527 - AC789_1c32600 fbaA CDS fructose-bisphosphate aldolase	class II 69
CP010315.1	1465	3491941	3492007	-	58.37489998	20.83079932	18.8480955	1.330597285	0	12.17642556	18.59346961	4.067525251	1.511535472	2.690988949	0.003562028	0.038990776	intergenic	NA	NA	NA	NA	NA	NA	NA	NA			CP010315.1 1465 3491941 3492007 - 58.37489998049787 20.83079932306896 18.848095500826105 1.330597284744964 0.0 12.176425558072768 18.593469607868446 4.067525250918425 1.5115354721215988 2.6909889486147662 0.003562027738245104 0.038990775696474855 intergenic NA NA NA NA NA NA NA NA
CP010315.1	1574	3623228	3623276	-	5.360960202	27.24027604	52.7746674	0	6.177146705	0	15.25884172	4.463624188	1.65996546	2.688986184	0.003583469	0.038990776	intergenic	NA	NA	NA	NA	NA	NA	NA	NA			CP010315.1 1574 3623228 3623276 - 5.360960202290621 27.240276037859406 52.77466740231309 0.0 6.177146705271325 0.0 15.258841724622407 4.463624188215434 1.65996545998467 2.688986184240638 0.0035834692672139625 0.038990775696474855 intergenic NA NA NA NA NA NA NA NA
CP010315.1	356	678205	678248	+	15.48721836	30.4450144	12.81670494	0	2.470858682	0	10.2032994	5.023243034	1.86906004	2.687577139	0.003598624	0.039014798	gene	677786	678349	+	AC789_1c06460	ahpC	CDS	alkyl hydroperoxide reductase	subunit C	44		CP010315.1 356 678205 678248 + 15.487218362172904 30.44501439525463 12.81670494056175 0.0 2.47085868210853 0.0 10.203299396682969 5.023243034259104 1.8690600400407127 2.6875771385865623 0.0035986238161925576 0.039014797760032666 gene 677786 678349 + AC789_1c06460 ahpC CDS alkyl hydroperoxide reductase	subunit C 44
CP010315.1	2208	4448259	4448305	+	27.40046326	31.24619898	9.80100966	0	4.941717364	0	12.23156488	4.784229567	1.780679129	2.686744337	0.003607608	0.039014798	gene	4447889	4450069	+	AC789_1c43370	katG	CDS	peroxidase/catalase HPI	47			CP010315.1 2208 4448259 4448305 + 27.40046325615206 31.246198984603435 9.801009660429575 0.0 4.94171736421706 0.0 12.231564877567022 4.784229566741189 1.7806791293112845 2.686744337028082 0.0036076077748877877 0.039014797760032666 gene 4447889 4450069 + AC789_1c43370 katG CDS peroxidase/catalase HPI 47
CP010315.1	2289	4503419	4503460	+	49.43996631	25.63790686	21.10986696	1.330597285	6.177146705	1.217642556	17.48552111	3.677883307	1.369939472	2.684704968	0.003629693	0.039134688	gene	4501887	4506110	+	AC789_1c43830	rpoC	CDS	DNA-directed RNA polymerase beta' chain	42			CP010315.1 2289 4503419 4503460 + 49.4399663100135 25.637906859161795 21.10986696092524 1.330597284744964 6.177146705271325 1.2176425558072768 17.485521112654016 3.677883306508965 1.3699394718305804 2.6847049684570345 0.003629692796049399 0.03913468778285988 gene 4501887 4506110 + AC789_1c43830 rpoC CDS DNA-directed RNA polymerase beta' chain 42
CP010315.1	2264	4497335	4497418	+	174.5290377	408.6041406	216.3761363	37.25672397	206.3167	24.35285112	177.9059316	2.109289043	0.786623725	2.681446004	0.003665237	0.039398531	gene	4497097	4497462	+	AC789_1c43810	rplL	CDS	50S ribosomal protein L7/L12	84			CP010315.1 2264 4497335 4497418 + 174.52903769679466 408.6041405678911 216.3761363494837 37.25672397285899 206.31669995606225 24.352851116145537 177.9059316098727 2.1092890430696234 0.7866237246996348 2.68144600377396 0.0036652371747490638 0.03939853132252921 gene 4497097 4497462 + AC789_1c43810 rplL CDS 50S ribosomal protein L7/L12 84
CP010315.1	265	460800	460858	-	72.67079385	119.3765038	57.29821032	7.983583708	32.12116287	10.958783	50.06817293	2.466799561	0.922656764	2.673583132	0.003752284	0.040186337	gene	459963	460910	-	AC789_1c04310	cyoA	CDS	cytochrome o ubiquinol oxidase	subunit II	59		CP010315.1 265 460800 460858 - 72.67079385327285 119.3765038129721 57.29821032251136 7.9835837084697845 32.12116286741089 10.958783002265491 50.06817292781708 2.466799561413357 0.9226567641419883 2.673583132192525 0.003752283668550302 0.04018633719740983 gene 459963 460910 - AC789_1c04310 cyoA CDS cytochrome o ubiquinol oxidase	subunit II 59
CP010315.1	2112	4278412	4278468	+	8.339271426	44.866337	17.34024786	0	4.941717364	0	12.58126228	4.658099971	1.74278269	2.67279449	0.003761116	0.040186337	gene	4277327	4278658	+	AC789_1c41660	rho	CDS	transcription termination factor Rho	57			CP010315.1 2112 4278412 4278468 + 8.33927142578541 44.86633700353314 17.340247860760016 0.0 4.94171736421706 0.0 12.581262275715938 4.658099970608886 1.7427826897323258 2.672794490129073 0.0037611158759801775 0.04018633719740983 gene 4277327 4278658 + AC789_1c41660 rho CDS transcription termination factor Rho 57
CP010315.1	607	1021783	1021846	-	17.86986734	19.22843014	26.3873337	0	4.941717364	0	11.40455809	4.918894532	1.843028877	2.668918862	0.003804792	0.040531282	gene	1021541	1022731	-	AC789_1c09660	AC789_1c09660	CDS	aspartate aminotransferase	64			CP010315.1 607 1021783 1021846 - 17.869867340968735 19.228430144371345 26.387333701156546 0.0 4.94171736421706 0.0 11.404558091785614 4.918894531655503 1.8430288767866667 2.6689188615599058 0.003804791526655545 0.04053128219113901 gene 1021541 1022731 - AC789_1c09660 AC789_1c09660 CDS aspartate aminotransferase 64
CP010315.1	2383	4694800	4694829	+	39.90937039	2.403553768	12.06278112	0	0	0	9.062617547	5.64028195	2.116767719	2.664572923	0.003854308	0.040936198	intergenic	NA	NA	NA	NA	NA	NA	NA	NA			CP010315.1 2383 4694800 4694829 + 39.90937039483018 2.403553768046418 12.062781120528708 0.0 0.0 0.0 9.062617547234217 5.640281949616828 2.1167677194305723 2.6645729230669244 0.0038543075567492695 0.04093619787138478 intergenic NA NA NA NA NA NA NA NA
CP010315.1	152	189691	189752	+	24.42215203	15.2225072	28.64910516	0	12.35429341	0	13.44134297	4.847591047	1.823232226	2.658789691	0.003921095	0.041033105	gene	189349	190074	+	AC789_1c01670	rpsB	CDS	30S ribosomal protein S2	62			CP010315.1 152 189691 189752 + 24.422152032657273 15.222507197627316 28.64910516125568 0.0 12.35429341054265 0.0 13.44134296701382 4.847591046534601 1.8232322258307334 2.6587896911079745 0.003921094942298285 0.041033105307933235 gene 189349 190074 + AC789_1c01670 rpsB CDS 30S ribosomal protein S2 62
CP010315.1	391	750340	750391	-	10.7219204	9.614215072	37.696191	0	1.235429341	0	9.877959303	5.270930017	1.981364229	2.660252941	0.003904099	0.041033105	intergenic	NA	NA	NA	NA	NA	NA	NA	NA			CP010315.1 391 750340 750391 - 10.721920404581242 9.614215072185672 37.69619100165221 0.0 1.235429341054265 0.0 9.877959303245564 5.270930017181454 1.9813642292072369 2.660252940616781 0.0039040994164111307 0.041033105307933235 intergenic NA NA NA NA NA NA NA NA
CP010315.1	410	791382	791434	-	22.6351653	22.4331685	12.81670494	2.661194569	0	0	10.09103889	5.065342781	1.903770497	2.660689821	0.003899038	0.041033105	gene	790428	791711	-	AC789_1c07540	gltA	CDS	citrate synthase	53			CP010315.1 410 791382 791434 - 22.6351652985604 22.43316850176657 12.81670494056175 2.661194569489928 0.0 0.0 10.091038885063108 5.0653427812029115 1.9037704966180904 2.660689820648615 0.003899037899808357 0.041033105307933235 gene 790428 791711 - AC789_1c07540 gltA CDS citrate synthase 53
CP010315.1	1368	3315971	3316037	-	4.765297958	34.45093734	30.91087662	0	3.706288023	0	12.30556666	4.677012182	1.758172562	2.660155369	0.003905231	0.041033105	gene	3314669	3316186	-	AC789_1c32240	lysS	CDS	lysine tRNA synthetase	67			CP010315.1 1368 3315971 3316037 - 4.765297957591663 34.45093734199866 30.910876621354813 0.0 3.706288023162795 0.0 12.305566657351322 4.677012182371781 1.7581725624883864 2.6601553693639075 0.003905230641625562 0.041033105307933235 gene 3314669 3316186 - AC789_1c32240 lysS CDS lysine tRNA synthetase 67
CP010315.1	2085	4233068	4233114	-	29.78311223	49.67344454	85.94731548	3.991791854	11.11886407	8.523497891	31.50633768	2.791638754	1.049915064	2.658918658	0.003919594	0.041033105	gene	4233041	4233421	-	AC789_1c41270	atpI	CDS	membrane-bound ATP synthase	dispensable protein	affects expression of AtpB	47	CP010315.1 2085 4233068 4233114 - 29.783112234947893 49.673444539625976 85.94731548376704 3.9917918542348922 11.118864069488385 8.523497890650937 31.506337678785854 2.791638753700265 1.0499150644299324 2.658918657592582 0.003919594347934521 0.041033105307933235 gene 4233041 4233421 - AC789_1c41270 atpI CDS membrane-bound ATP synthase	dispensable protein	affects expression of AtpB 47
CP010315.1	370	711572	711614	-	16.67854285	16.82487638	18.09417168	0	1.235429341	0	8.805503375	5.352097857	2.015024017	2.65609631	0.003952552	0.041120406	gene	710972	713554	-	AC789_1c06810	leuS	CDS	leucyl-tRNA synthetase	43			CP010315.1 370 711572 711614 - 16.67854285157082 16.824876376324926 18.09417168079306 0.0 1.235429341054265 0.0 8.805503374957178 5.352097857478562 2.015024017180153 2.6560963104391915 0.003952551708000145 0.04112040636568572 gene 710972 713554 - AC789_1c06810 leuS CDS leucyl-tRNA synthetase 43
CP010315.1	2382	4692533	4692579	-	32.76142346	71.30542845	24.12556224	0	30.88573353	1.217642556	26.71596504	3.771478874	1.419414727	2.657066185	0.003941198	0.041120406	intergenic	NA	NA	NA	NA	NA	NA	NA	NA			CP010315.1 2382 4692533 4692579 - 32.761423458442685 71.30542845204374 24.125562241057416 0.0 30.885733526356624 1.2176425558072768 26.71596503895129 3.771478873901387 1.4194147273183915 2.657066184614414 0.003941198321282109 0.04112040636568572 intergenic NA NA NA NA NA NA NA NA
CP010315.1	2440	4726983	4727032	+	24.42215203	18.42724556	14.32455258	0	2.470858682	0	9.940801475	5.072625599	1.912915932	2.651776544	0.004003476	0.041528765	gene	4726883	4727887	+	AC789_1c45890	hflC	CDS	HflC protein regulator of FtsH protease	subunit of HflK-HflC complex	50		CP010315.1 2440 4726983 4727032 + 24.422152032657273 18.42724555502254 14.32455258062784 0.0 2.47085868210853 0.0 9.940801475069364 5.072625598526148 1.9129159319100961 2.651776543813402 0.004003475668216659 0.04152876509479555 gene 4726883 4727887 + AC789_1c45890 hflC CDS HflC protein regulator of FtsH protease	subunit of HflK-HflC complex 50
CP010315.1	241	437036	437084	+	29.78311223	19.22843014	2.26177146	0	0	0	8.545552307	5.696296401	2.148945956	2.65073972	0.004015785	0.041535362	gene	436947	438794	+	AC789_1c04070	secD	CDS	protein-export membrane protein SecD	49			CP010315.1 241 437036 437084 + 29.783112234947893 19.228430144371345 2.2617714600991325 0.0 0.0 0.0 8.545552306569729 5.69629640066891 2.148945955732693 2.650739719848716 0.004015785451504403 0.04153536231526938 gene 436947 438794 + AC789_1c04070 secD CDS protein-export membrane protein SecD 49
CP010315.1	811	1713518	1713562	+	11.31758265	39.25804488	37.696191	0	25.94401616	0	19.03597245	4.275214742	1.613532161	2.649599956	0.004029356	0.041554929	gene	1713216	1714070	+	AC789_1c16460	aadA	CDS	streptomycin 3''-adenylyltransferase	45			CP010315.1 811 1713518 1713562 + 11.3175826492802 39.258044878091496 37.69619100165221 0.0 25.944016162139565 0.0 19.035972448527247 4.2752147418463835 1.6135321607687407 2.649599955794825 0.00402935649350365 0.0415549287069159 gene 1713216 1714070 + AC789_1c16460 aadA CDS streptomycin 3''-adenylyltransferase 45
CP010315.1	798	1581958	1582021	-	14.89155612	9.614215072	18.8480955	0	0	0	7.225644448	5.916541259	2.236938839	2.644927593	0.00408542	0.042011342	gene	1581442	1582047	-	AC789_1c15360	azoR	CDS	FMN-dependent NADH-azoreductase	64			CP010315.1 798 1581958 1582021 - 14.891556117473947 9.614215072185672 18.848095500826105 0.0 0.0 0.0 7.225644448414287 5.916541258665213 2.2369388391984164 2.644927592560083 0.004085419964268017 0.042011341713484404 gene 1581442 1582047 - AC789_1c15360 azoR CDS FMN-dependent NADH-azoreductase 64
CP010315.1	1858	3786311	3786360	-	25.01781428	11.21658425	29.40302898	0	8.648005387	0	12.38090548	4.928910773	1.865079027	2.642735617	0.004111961	0.042162415	gene	3785968	3786558	-	AC789_1c37170	slyD	CDS	FKBP-type peptidyl-prolyl cis-trans isomerase SlyD	50			CP010315.1 1858 3786311 3786360 - 25.01781427735623 11.216584250883285 29.403028981288724 0.0 8.648005387379856 0.0 12.380905482818015 4.928910772847407 1.8650790272081774 2.6427356165306604 0.004111961173802378 0.042162414571725815 gene 3785968 3786558 - AC789_1c37170 slyD CDS FKBP-type peptidyl-prolyl cis-trans isomerase SlyD 50
CP010315.1	446	796156	796215	+	86.37102548	98.54570449	94.99440132	27.94254298	17.29601077	12.17642556	56.22101843	2.359964399	0.895185579	2.636285093	0.004190964	0.042533454	gene	795949	798750	+	AC789_1c07590	sucA	CDS	2-oxoglutarate dehydrogenase E1 component	60			CP010315.1 446 796156 796215 + 86.3710254813489 98.54570448990314 94.99440132416358 27.942542979644248 17.29601077475971 12.176425558072768 56.22101843464873 2.359964398564333 0.8951855794352915 2.636285093034078 0.004190963786507156 0.04253345376303851 gene 795949 798750 + AC789_1c07590 sucA CDS 2-oxoglutarate dehydrogenase E1 component 60
CP010315.1	1779	3756428	3756502	-	27.40046326	17.62606097	45.2354292	0	12.35429341	1.217642556	17.30564823	4.036646362	1.531422402	2.635880445	0.004195965	0.042533454	gene	3756358	3756612	-	AC789_1c36760	rpsQ	CDS	30S ribosomal	subunit protein S17	75		CP010315.1 1779 3756428 3756502 - 27.40046325615206 17.626060965673734 45.235429201982654 0.0 12.35429341054265 1.2176425558072768 17.305648231693063 4.03664636212057 1.5314224019217884 2.6358804449085804 0.0041959646629641705 0.04253345376303851 gene 3756358 3756612 - AC789_1c36760 rpsQ CDS 30S ribosomal	subunit protein S17 75
CP010315.1	2081	4232310	4232359	-	22.6351653	34.45093734	39.95796246	0	9.883434728	2.435285112	18.22713082	3.771055288	1.430376564	2.636407351	0.004189454	0.042533454	gene	4232217	4233032	-	AC789_1c41260	atpB	CDS	membrane-bound ATP synthase F0 sector	subunit a	50		CP010315.1 2081 4232310 4232359 - 22.6351652985604 34.45093734199866 39.95796246175134 0.0 9.88343472843412 2.4352851116145535 18.22713082372651 3.7710552883716786 1.430376564181834 2.6364073509053174 0.004189453901819455 0.04253345376303851 gene 4232217 4233032 - AC789_1c41260 atpB CDS membrane-bound ATP synthase F0 sector	subunit a 50
CP010315.1	2224	4476717	4476761	-	24.42215203	12.01776884	34.68049572	0	1.235429341	2.435285112	12.46518851	4.432849034	1.680051992	2.638518959	0.004163452	0.042533454	gene	4476181	4477581	-	AC789_1c43580	sthA	CDS	soluble pyridine nucleotide transhydrogenase	45			CP010315.1 2224 4476717 4476761 - 24.422152032657273 12.01776884023209 34.68049572152003 0.0 1.235429341054265 2.4352851116145535 12.465188507846369 4.432849033817111 1.6800519921311867 2.6385189592816913 0.0041634522042785956 0.04253345376303851 gene 4476181 4477581 - AC789_1c43580 sthA CDS soluble pyridine nucleotide transhydrogenase 45
CP010315.1	1792	3758053	3758104	-	16.67854285	76.11253599	41.4658101	0	21.0022988	3.652927667	26.48535257	3.389512387	1.287346794	2.632944287	0.004232412	0.042781024	gene	3757945	3758277	-	AC789_1c36800	rplV	CDS	50S ribosomal	subunit protein L22	52		CP010315.1 1792 3758053 3758104 - 16.67854285157082 76.11253598813657 41.46581010181743 0.0 21.002298797922506 3.6529276674218303 26.48535256781153 3.389512386518639 1.2873467937108178 2.6329442874893583 0.004232411560825559 0.042781023674481077 gene 3757945 3758277 - AC789_1c36800 rplV CDS 50S ribosomal	subunit protein L22 52
CP010315.1	2100	4270914	4270935	-	10.7219204	18.42724556	13.57062876	0	0	0	7.119965787	5.911305503	2.246328269	2.631541251	0.004249927	0.042836379	intergenic	NA	NA	NA	NA	NA	NA	NA	NA			CP010315.1 2100 4270914 4270935 - 10.721920404581242 18.42724555502254 13.570628760594795 0.0 0.0 0.0 7.119965786699763 5.9113055026192995 2.246328268922752 2.631541250849379 0.004249927392697769 0.04283637864934465 intergenic NA NA NA NA NA NA NA NA
CP010315.1	19	13037	13090	+	52.41827753	16.82487638	49.75897212	0	1.235429341	18.26463834	23.08369895	3.810923422	1.448930557	2.630162919	0.004267198	0.042888955	gene	12162	14078	+	AC789_1c00130	dnaK	CDS	chaperone protein DnaK	54			CP010315.1 19 13037 13090 + 52.41827753350829 16.824876376324926 49.758972122180914 0.0 1.235429341054265 18.26463833710915 23.083698951696256 3.8109234220549935 1.4489305566335893 2.630162918855961 0.004267197894292142 0.042888955107037975 gene 12162 14078 + AC789_1c00130 dnaK CDS chaperone protein DnaK 54
CP010315.1	1149	2738389	2738436	-	17.86986734	12.01776884	33.9265719	0	4.941717364	0	11.45932091	4.901372314	1.864777525	2.62839521	0.004289439	0.042991055	gene	2738096	2739316	-	AC789_1c26760	fabB	CDS	3-oxoacyl-[acyl-carrier-protein] synthase I	48			CP010315.1 1149 2738389 2738436 - 17.869867340968735 12.01776884023209 33.92657190148699 0.0 4.94171736421706 0.0 11.459320907817478 4.901372313808743 1.8647775248848923 2.62839520983142 0.004289439122396023 0.04299105464080295 gene 2738096 2739316 - AC789_1c26760 fabB CDS 3-oxoacyl-[acyl-carrier-protein] synthase I 48
CP010315.1	1120	2701286	2701325	-	21.44384081	24.83672227	19.60201932	0	6.177146705	0	12.00995485	4.868545657	1.854087985	2.625843918	0.004321722	0.043071953	gene	2699747	2701537	-	AC789_1c26370	nuoC	CDS	NADH dehydrogenase I chain C/D	40			CP010315.1 1120 2701286 2701325 - 21.443840809162484 24.836722269812988 19.60201932085915 0.0 6.177146705271325 0.0 12.009954850850992 4.868545657325786 1.854087984561585 2.6258439177992923 0.004321722086217938 0.04307195289289475 gene 2699747 2701537 - AC789_1c26370 nuoC CDS NADH dehydrogenase I chain C/D 40
CP010315.1	1748	3753012	3753063	-	18.46552959	20.83079932	25.63340988	0	7.412576046	0	12.05705247	4.801432186	1.828137709	2.626406185	0.004314589	0.043071953	gene	3752770	3753273	-	AC789_1c36680	rpsE	CDS	30S ribosomal	subunit protein S5	52		CP010315.1 1748 3753012 3753063 - 18.465529585667692 20.83079932306896 25.6334098811235 0.0 7.41257604632559 0.0 12.057052472697624 4.8014321860533995 1.8281377088259874 2.626406185306923 0.004314588793924106 0.04307195289289475 gene 3752770 3753273 - AC789_1c36680 rpsE CDS 30S ribosomal	subunit protein S5 52
CP010315.1	1080	2614639	2614687	-	69.69248263	68.90187468	60.3139056	0	40.76916825	8.523497891	41.36682151	3.117879575	1.188207993	2.624018348	0.004344955	0.04309341	gene	2614190	2615293	-	AC789_1c25710	ompC	CDS	porin OmpC	49			CP010315.1 1080 2614639 2614687 - 69.69248262977807 68.90187468399732 60.31390560264354 0.0 40.76916825479075 8.523497890650937 41.3668215103101 3.1178795748260812 1.1882079929981704 2.62401834796518 0.004344955186861254 0.043093409788233686 gene 2614190 2615293 - AC789_1c25710 ompC CDS porin OmpC 49
CP010315.1	2227	4476954	4477000	-	29.78311223	9.614215072	26.3873337	0	17.29601077	0	13.84677863	4.90910767	1.871675821	2.622840779	0.004360001	0.04309341	gene	4476181	4477581	-	AC789_1c43580	sthA	CDS	soluble pyridine nucleotide transhydrogenase	47			CP010315.1 2227 4476954 4477000 - 29.783112234947893 9.614215072185672 26.387333701156546 0.0 17.29601077475971 0.0 13.846778630508304 4.9091076695803775 1.8716758213232696 2.6228407791845343 0.004360000668244083 0.043093409788233686 gene 4476181 4477581 - AC789_1c43580 sthA CDS soluble pyridine nucleotide transhydrogenase 47
CP010315.1	5	8446	8505	+	2.978311223	68.10069009	42.97365774	0	8.648005387	2.435285112	20.85599159	3.535274716	1.35014036	2.61844977	0.004416515	0.043388824	gene	8237	9190	+	AC789_1c00080	talB	CDS	TalB	60			CP010315.1 5 8446 8505 + 2.9783112234947895 68.10069009464851 42.97365774188352 0.0 8.648005387379856 2.4352851116145535 20.855991593170206 3.5352747159499502 1.3501403604155515 2.6184497698164133 0.004416514745238711 0.04338882432186274 gene 8237 9190 + AC789_1c00080 talB CDS TalB 60
CP010315.1	1354	3216519	3216544	-	13.70023163	8.813030483	20.35594314	0	0	0	7.144867542	5.875998684	2.244748205	2.617664943	0.004426684	0.043388824	intergenic	NA	NA	NA	NA	NA	NA	NA	NA			CP010315.1 1354 3216519 3216544 - 13.70023162807603 8.813030482836867 20.355943140892194 0.0 0.0 0.0 7.144867541967515 5.875998683958021 2.244748205324924 2.617664943452969 0.004426684437559352 0.04338882432186274 intergenic NA NA NA NA NA NA NA NA
CP010315.1	1771	3755544	3755586	-	48.84430407	30.4450144	6.03139056	0	9.883434728	0	15.86735729	4.317076851	1.648220351	2.619235255	0.004406357	0.043388824	gene	3755497	3755811	-	AC789_1c36740	rplX	CDS	50S ribosomal	subunit protein L24	43		CP010315.1 1771 3755544 3755586 - 48.844304065314546 30.44501439525463 6.031390560264354 0.0 9.88343472843412 0.0 15.867357291544609 4.317076851110275 1.6482203509549576 2.619235254927544 0.004406357420768 0.04338882432186274 gene 3755497 3755811 - AC789_1c36740 rplX CDS 50S ribosomal	subunit protein L24 43
CP010315.1	1909	3884941	3885001	-	17.2742051	36.05330652	23.37163842	0	17.29601077	0	15.66586014	4.528546667	1.732608522	2.61371603	0.004478172	0.043772902	gene	3884739	3885842	-	AC789_1c38040	asd	CDS	aspartate-semialdehyde dehydrogenase	61			CP010315.1 1909 3884941 3885001 - 17.274205096269778 36.053306520696275 23.37163842102437 0.0 17.29601077475971 0.0 15.665860135458356 4.528546667221141 1.7326085219775977 2.6137160297770334 0.004478172125137759 0.04377290225615425 gene 3884739 3885842 - AC789_1c38040 asd CDS aspartate-semialdehyde dehydrogenase 61
CP010315.1	285	468383	468426	+	30.97443672	9.614215072	12.81670494	0	1.235429341	0	9.10679768	5.270894933	2.02053603	2.608661689	0.004544853	0.044199981	gene	468188	470542	+	AC789_1c04390	lon	CDS	DNA-binding	ATP-dependent protease La; heat shock K-protein	44		CP010315.1 285 468383 468426 + 30.974436724345807 9.614215072185672 12.81670494056175 0.0 1.235429341054265 0.0 9.10679767969125 5.270894932646332 2.0205360299859834 2.608661688988984 0.004544852904461591 0.04419998074141842 gene 468188 470542 + AC789_1c04390 lon CDS DNA-binding	ATP-dependent protease La; heat shock K-protein 44
CP010315.1	1839	3781381	3781450	-	33.3570857	60.0888442	34.68049572	0	9.883434728	8.523497891	24.42222637	3.296658501	1.263803268	2.608521899	0.00454671	0.044199981	intergenic	NA	NA	NA	NA	NA	NA	NA	NA			CP010315.1 1839 3781381 3781450 - 33.35708570314164 60.088844201160455 34.68049572152003 0.0 9.88343472843412 8.523497890650937 24.422226374151197 3.2966585010612066 1.26380326821868 2.608521898909012 0.004546709654682165 0.04419998074141842 intergenic NA NA NA NA NA NA NA NA
CP010315.1	928	2019236	2019292	+	20.84817856	47.26989077	22.6177146	0	7.412576046	2.435285112	16.76394085	3.737678271	1.434115815	2.606259712	0.004576851	0.044371762	gene	2019257	2020252	+	AC789_1c19600	gapA	CDS	glyceraldehyde 3-phosphate dehydrogenase A	36			CP010315.1 928 2019236 2019292 + 20.848178564463524 47.269890771579554 22.617714600991327 0.0 7.41257604632559 2.4352851116145535 16.763940849162424 3.737678271389501 1.434115814935639 2.6062597124049165 0.00457685125839995 0.04437176233620442 gene 2019257 2020252 + AC789_1c19600 gapA CDS glyceraldehyde 3-phosphate dehydrogenase A 36
CP010315.1	459	798726	798742	+	25.01781428	9.614215072	30.1569528	1.330597285	1.235429341	0	11.2258348	4.636592829	1.782173607	2.601650485	0.004638818	0.044440838	gene	795949	798750	+	AC789_1c07590	sucA	CDS	2-oxoglutarate dehydrogenase E1 component	17			CP010315.1 459 798726 798742 + 25.01781427735623 9.614215072185672 30.15695280132177 1.330597284744964 1.235429341054265 0.0 11.225834796110483 4.63659282878456 1.7821736066377083 2.601650485404768 0.0046388175744717436 0.04444083834464219 gene 795949 798750 + AC789_1c07590 sucA CDS 2-oxoglutarate dehydrogenase E1 component 17
CP010315.1	613	1023234	1023270	-	27.40046326	20.83079932	13.57062876	0	4.941717364	0	11.12393478	4.824383964	1.852910338	2.603679123	0.004611453	0.044440838	gene	1022916	1024004	-	AC789_1c09670	ompF	CDS	outer membrane protein F	porin	37		CP010315.1 613 1023234 1023270 - 27.40046325615206 20.83079932306896 13.570628760594795 0.0 4.94171736421706 0.0 11.12393478400548 4.824383963953764 1.8529103381373309 2.6036791228676273 0.004611452978457208 0.04444083834464219 gene 1022916 1024004 - AC789_1c09670 ompF CDS outer membrane protein F	porin 37
CP010315.1	1081	2614691	2614753	-	95.30595915	113.7682117	89.71693458	0	98.83434728	0	66.27090878	7.032580585	2.70045156	2.604223934	0.004604129	0.044440838	gene	2614190	2615293	-	AC789_1c25710	ompC	CDS	porin OmpC	63			CP010315.1 1081 2614691 2614753 - 95.30595915183326 113.76821168753045 89.71693458393226 0.0 98.8343472843412 0.0 66.27090878460619 7.032580584924138 2.700451559813445 2.6042239340927 0.004604128520775051 0.04444083834464219 gene 2614190 2615293 - AC789_1c25710 ompC CDS porin OmpC 63
CP010315.1	1392	3335890	3335923	-	7.147946936	66.49832092	14.32455258	0	11.11886407	0	16.51494742	4.196525268	1.612410845	2.602640189	0.004625449	0.044440838	gene	3335757	3336341	-	AC789_1c32450	ygfB	CDS	cytoplasmic protein YgfB	34			CP010315.1 1392 3335890 3335923 - 7.147946936387494 66.4983209159509 14.32455258062784 0.0 11.118864069488385 0.0 16.51494741707577 4.196525267569626 1.6124108454396213 2.6026401890303896 0.004625449263484476 0.04444083834464219 gene 3335757 3336341 - AC789_1c32450 ygfB CDS cytoplasmic protein YgfB 34
CP010315.1	1859	3786412	3786447	-	27.40046326	23.23435309	18.8480955	0	17.29601077	0	14.46315377	4.618035686	1.775424506	2.601088173	0.004646428	0.044440838	gene	3785968	3786558	-	AC789_1c37170	slyD	CDS	FKBP-type peptidyl-prolyl cis-trans isomerase SlyD	36			CP010315.1 1859 3786412 3786447 - 27.40046325615206 23.234353091115377 18.848095500826105 0.0 17.29601077475971 0.0 14.463153770475543 4.618035686048973 1.7754245063905247 2.6010881732378115 0.004646428292357194 0.04444083834464219 gene 3785968 3786558 - AC789_1c37170 slyD CDS FKBP-type peptidyl-prolyl cis-trans isomerase SlyD 36
CP010315.1	1490	3563507	3563588	+	26.80480101	4.005922947	33.17264808	0	3.706288023	0	11.28161001	5.096691347	1.960669727	2.599464498	0.004668467	0.044531916	gene	3563531	3563923	+	AC789_1c34720	yqjF	CDS	quinol oxidase subunit	58			CP010315.1 1490 3563507 3563588 + 26.804801011453105 4.00592294674403 33.17264808145394 0.0 3.706288023162795 0.0 11.28161001046898 5.096691347074045 1.9606697266549513 2.5994644981688886 0.004668466794225144 0.04453191649826558 gene 3563531 3563923 + AC789_1c34720 yqjF CDS quinol oxidase subunit 58
CP010315.1	1331	3177513	3177566	-	43.48334386	66.49832092	22.6177146	2.661194569	21.0022988	1.217642556	26.24675255	3.175030859	1.222931762	2.596245315	0.004712437	0.044582825	gene	3177125	3178423	-	AC789_1c31010	eno	CDS	enolase	54			CP010315.1 1331 3177513 3177566 - 43.483343863023926 66.4983209159509 22.617714600991327 2.661194569489928 21.002298797922506 1.2176425558072768 26.246752550530978 3.175030858953652 1.2229317622687272 2.5962453154896226 0.0047124374136557476 0.04458282517635064 gene 3177125 3178423 - AC789_1c31010 eno CDS enolase 54
CP010315.1	1497	3572127	3572164	-	8.93493367	42.46278324	17.34024786	0	6.177146705	0	12.48585191	4.54023804	1.749948416	2.594498214	0.004736455	0.044582825	gene	3571331	3572695	-	AC789_1c34810	tdcG	CDS	L-serine dehydratase	38			CP010315.1 1497 3572127 3572164 - 8.934933670484368 42.46278323548672 17.340247860760016 0.0 6.177146705271325 0.0 12.485851912000404 4.5402380402510225 1.7499484161814323 2.5944982139292367 0.0047364552885499 0.04458282517635064 gene 3571331 3572695 - AC789_1c34810 tdcG CDS L-serine dehydratase 38
CP010315.1	1565	3611815	3611852	+	14.89155612	36.05330652	9.80100966	0	3.706288023	0	10.74202672	4.728927927	1.822053623	2.59538351	0.004724271	0.044582825	gene	3611536	3612111	+	AC789_1c35200	yraP	CDS	periplasmic protein YraP	38			CP010315.1 1565 3611815 3611852 + 14.891556117473947 36.053306520696275 9.801009660429575 0.0 3.706288023162795 0.0 10.742026720293765 4.728927927179262 1.8220536230743534 2.5953835097345466 0.004724271278404393 0.04458282517635064 gene 3611536 3612111 + AC789_1c35200 yraP CDS periplasmic protein YraP 38
CP010315.1	1646	3685618	3685661	-	17.86986734	46.46870618	11.3088573	0	9.883434728	0	14.25514426	4.456335452	1.716285906	2.596499474	0.004708952	0.044582825	gene	3685097	3685735	-	AC789_1c35930	sspA	CDS	stringent starvation protein A	44			CP010315.1 1646 3685618 3685661 - 17.869867340968735 46.468706182230754 11.308857300495664 0.0 9.88343472843412 0.0 14.255144258688212 4.456335452338798 1.716285905895664 2.5964994742605 0.004708952491072312 0.04458282517635064 gene 3685097 3685735 - AC789_1c35930 sspA CDS stringent starvation protein A 44
CP010315.1	1053	2539328	2539383	-	11.91324489	4.005922947	30.91087662	0	0	0	7.80500741	5.693164639	2.195134186	2.593538324	0.004749698	0.044589509	gene	2539366	2540376	-	AC789_1c25010	mglC	CDS	galactoside transport system permease protein MglC	18			CP010315.1 1053 2539328 2539383 - 11.913244893979158 4.00592294674403 30.910876621354813 0.0 0.0 0.0 7.805007410346334 5.693164638642548 2.1951341860012143 2.593538324421776 0.004749697565062532 0.0445895090672625 gene 2539366 2540376 - AC789_1c25010 mglC CDS galactoside transport system permease protein MglC 18
CP010315.1	2075	4231853	4231909	-	25.01781428	32.84856816	7.5392382	0	4.941717364	0	11.72455633	4.644525836	1.794032024	2.588875658	0.004814493	0.044817991	gene	4231399	4231869	-	AC789_1c41240	atpF	CDS	membrane-bound ATP synthase F0 sector	subunit b	17		CP010315.1 2075 4231853 4231909 - 25.01781427735623 32.848568163301046 7.539238200330442 0.0 4.94171736421706 0.0 11.724556334200797 4.64452583617304 1.7940320237589489 2.588875658106475 0.0048144928308280115 0.04481799125237911 gene 4231399 4231869 - AC789_1c41240 atpF CDS membrane-bound ATP synthase F0 sector	subunit b 17
CP010315.1	2128	4331204	4331236	+	22.6351653	9.614215072	18.09417168	0	1.235429341	0	8.596496899	5.283799192	2.041281869	2.588471133	0.004820151	0.044817991	intergenic	NA	NA	NA	NA	NA	NA	NA	NA			CP010315.1 2128 4331204 4331236 + 22.6351652985604 9.614215072185672 18.09417168079306 0.0 1.235429341054265 0.0 8.596496898765565 5.28379919155004 2.0412818687114855 2.588471133036283 0.004820151338775821 0.04481799125237911 intergenic NA NA NA NA NA NA NA NA
CP010315.1	2151	4366373	4366419	-	20.25251632	13.62013802	27.14125752	0	6.177146705	0	11.19850976	4.863575426	1.87915888	2.588166162	0.004824421	0.044817991	gene	4365580	4366989	-	AC789_1c42550	glnA	CDS	glutamine synthetase	47			CP010315.1 2151 4366373 4366419 - 20.252516319764567 13.620138018929703 27.14125752118959 0.0 6.177146705271325 0.0 11.198509760859197 4.863575426023259 1.8791588801516284 2.588166161676984 0.004824421205638336 0.04481799125237911 gene 4365580 4366989 - AC789_1c42550 glnA CDS glutamine synthetase 47
CP010315.1	2277	4500647	4500696	+	5.956622447	21.63198391	24.87948606	0	1.235429341	0	8.95058696	5.15700765	1.991632854	2.589336504	0.004808054	0.044817991	gene	4497782	4501810	+	AC789_1c43820	rpoB	CDS	DNA-directed RNA polymerase beta chain	50			CP010315.1 2277 4500647 4500696 + 5.956622446989579 21.631983912417763 24.879486061090457 0.0 1.235429341054265 0.0 8.950586960258677 5.1570076503653475 1.9916328538981005 2.589336503598971 0.004808053728129659 0.04481799125237911 gene 4497782 4501810 + AC789_1c43820 rpoB CDS DNA-directed RNA polymerase beta chain 50
CP010315.1	901	1957436	1957485	-	26.80480101	51.27581372	9.04708584	1.330597285	3.706288023	1.217642556	15.56370474	3.697650296	1.430718164	2.584471484	0.004876418	0.045183065	gene	1957328	1959256	-	AC789_1c19000	thrS	CDS	threonine tRNA synthetase	50			CP010315.1 901 1957436 1957485 - 26.804801011453105 51.27581371832359 9.04708584039653 1.330597284744964 3.706288023162795 1.2176425558072768 15.563704738981377 3.697650295748188 1.430718163815756 2.5844714838081564 0.0048764184552678985 0.04518306474959162 gene 1957328 1959256 - AC789_1c19000 thrS CDS threonine tRNA synthetase 50
CP010315.1	280	466454	466500	+	13.10456938	29.64382981	27.89518134	0	2.470858682	2.435285112	12.59162072	4.12802038	1.599210873	2.581285839	0.004921652	0.045280466	gene	465977	466600	+	AC789_1c04370	clpP	CDS	ATP-dependent Clp protease proteolytic subunit	47			CP010315.1 280 466454 466500 + 13.104569383377072 29.643829805905824 27.895181341222635 0.0 2.47085868210853 2.4352851116145535 12.59162072070477 4.12802038024512 1.599210873019993 2.58128583908991 0.004921652171622693 0.045280465966639025 gene 465977 466600 + AC789_1c04370 clpP CDS ATP-dependent Clp protease proteolytic subunit 47
CP010315.1	1432	3369406	3369435	-	11.91324489	28.84264522	36.18834336	0	6.177146705	1.217642556	14.05650379	4.051419173	1.569598371	2.58118207	0.004923132	0.045280466	gene	3369228	3371204	-	AC789_1c32800	speA	CDS	biosynthetic arginine decarboxylase	30			CP010315.1 1432 3369406 3369435 - 11.913244893979158 28.842645216557017 36.18834336158612 0.0 6.177146705271325 1.2176425558072768 14.056503788866817 4.05141917308204 1.569598371191727 2.5811820701661254 0.004923131877957224 0.045280465966639025 gene 3369228 3371204 - AC789_1c32800 speA CDS biosynthetic arginine decarboxylase 30
CP010315.1	2165	4393041	4393099	-	19.65685408	8.813030483	38.45011482	0	25.94401616	0	15.47733592	4.705321198	1.82303063	2.581043412	0.00492511	0.045280466	gene	4391730	4394144	-	AC789_1c42800	AC789_1c42800	CDS	c-terminal part of formate dehydrogenase-O	large subunit	59		CP010315.1 2165 4393041 4393099 - 19.65685407506561 8.813030482836867 38.450114821685254 0.0 25.944016162139565 0.0 15.477335923621215 4.705321197877311 1.8230306298730403 2.581043412421984 0.00492510970463443 0.045280465966639025 gene 4391730 4394144 - AC789_1c42800 AC789_1c42800 CDS c-terminal part of formate dehydrogenase-O	large subunit 59
CP010315.1	1621	3642107	3642133	-	11.91324489	28.04146063	14.32455258	0	2.470858682	0	9.458352797	4.919565679	1.907200861	2.579469095	0.004947616	0.045370145	gene	3640344	3642278	-	AC789_1c35480	ftsH	CDS	cell division protease FtsH	27			CP010315.1 1621 3642107 3642133 - 11.913244893979158 28.041460627208213 14.32455258062784 0.0 2.47085868210853 0.0 9.458352797320623 4.919565678744895 1.9072008608023585 2.579469095182369 0.004947615612398533 0.04537014522915974 gene 3640344 3642278 - AC789_1c35480 ftsH CDS cell division protease FtsH 27
CP010315.1	1162	2804495	2804538	-	16.08288061	22.4331685	10.55493348	0	1.235429341	0	8.384401988	5.214845656	2.022560908	2.578338005	0.004963842	0.045401926	gene	2803668	2804906	-	AC789_1c27340	mntH	CDS	high affinity NRAMP family manganese transporter	44			CP010315.1 1162 2804495 2804538 - 16.08288060687186 22.43316850176657 10.55493348046262 0.0 1.235429341054265 0.0 8.384401988359219 5.214845655620052 2.0225609079609814 2.5783380046029523 0.004963841818064914 0.04540192593489708 gene 2803668 2804906 - AC789_1c27340 mntH CDS high affinity NRAMP family manganese transporter 44
CP010315.1	1651	3686337	3686393	-	10.7219204	48.07107536	10.55493348	0	6.177146705	0	12.58751266	4.44513113	1.725925211	2.575506228	0.005004674	0.045484686	gene	3686130	3686522	-	AC789_1c35940	rpsI	CDS	30S ribosomal	subunit protein S9	57		CP010315.1 1651 3686337 3686393 - 10.721920404581242 48.07107536092836 10.55493348046262 0.0 6.177146705271325 0.0 12.587512658540591 4.445131129858119 1.725925211276422 2.5755062275095257 0.0050046735407904995 0.04548468600089192 gene 3686130 3686522 - AC789_1c35940 rpsI CDS 30S ribosomal	subunit protein S9 57
CP010315.1	1806	3759536	3759600	-	33.95274795	52.07699831	51.26681976	0	25.94401616	4.870570223	28.0185254	3.297766879	1.281480369	2.573404135	0.005035177	0.045484686	gene	3759426	3759728	-	AC789_1c36830	rplW	CDS	50S ribosomal	subunit protein L23	65		CP010315.1 1806 3759536 3759600 - 33.9527479478406 52.07699830767239 51.266819762247 0.0 25.944016162139565 4.870570223229107 28.018525400521444 3.2977668790783894 1.2814803686404554 2.5734041346080447 0.005035177043211545 0.04548468600089192 gene 3759426 3759728 - AC789_1c36830 rplW CDS 50S ribosomal	subunit protein L23 65
CP010315.1	2072	4231378	4231432	-	51.82261529	89.73267401	18.8480955	0	6.177146705	25.57049367	32.02517086	3.382119744	1.313587407	2.574719982	0.005016063	0.045484686	gene	4230851	4231384	-	AC789_1c41230	atpH	CDS	membrane-bound ATP synthase F1 sector delta- subunit	7			CP010315.1 2072 4231378 4231432 - 51.82261528880933 89.73267400706628 18.848095500826105 0.0 6.177146705271325 25.57049367195281 32.02517086232098 3.3821197444320825 1.3135874069538658 2.57471998172929 0.0050160634442565815 0.04548468600089192 gene 4230851 4231384 - AC789_1c41230 atpH CDS membrane-bound ATP synthase F1 sector delta- subunit 7
CP010315.1	2072	4231378	4231432	-	51.82261529	89.73267401	18.8480955	0	6.177146705	25.57049367	32.02517086	3.382119744	1.313587407	2.574719982	0.005016063	0.045484686	gene	4231399	4231869	-	AC789_1c41240	atpF	CDS	membrane-bound ATP synthase F0 sector	subunit b	34		CP010315.1 2072 4231378 4231432 - 51.82261528880933 89.73267400706628 18.848095500826105 0.0 6.177146705271325 25.57049367195281 32.02517086232098 3.3821197444320825 1.3135874069538658 2.57471998172929 0.0050160634442565815 0.04548468600089192 gene 4231399 4231869 - AC789_1c41240 atpF CDS membrane-bound ATP synthase F0 sector	subunit b 34
CP010315.1	2204	4447986	4448012	+	15.48721836	10.41539966	15.0784764	0	0	0	6.830182404	5.861472355	2.274877678	2.576609904	0.004988724	0.045484686	gene	4447889	4450069	+	AC789_1c43370	katG	CDS	peroxidase/catalase HPI	27			CP010315.1 2204 4447986 4448012 + 15.487218362172904 10.41539966153448 15.078476400660884 0.0 0.0 0.0 6.830182404061378 5.861472354921221 2.274877677605285 2.5766099041823947 0.004988724056613475 0.04548468600089192 gene 4447889 4450069 + AC789_1c43370 katG CDS peroxidase/catalase HPI 27
CP010315.1	2392	4695679	4695758	+	240.0518846	148.219149	217.883984	71.85225338	19.76686946	79.14676613	129.4868178	2.016175255	0.78350038	2.573291994	0.005036809	0.045484686	gene	4695173	4696819	+	AC789_1c45570	groEL	CDS	GroEL	chaperone Hsp60	80		CP010315.1 2392 4695679 4695758 + 240.05188461368002 148.21914902952912 217.88398398954976 71.85225337622806 19.76686945686824 79.14676612747299 129.4868177655547 2.0161752553096717 0.7835003801037062 2.573291993863239 0.005036808961312933 0.04548468600089192 gene 4695173 4696819 + AC789_1c45570 groEL CDS GroEL	chaperone Hsp60 80
CP010315.1	1578	3623881	3623943	-	57.18357549	121.7800576	45.98935302	0	34.59202155	14.61171067	45.69278639	2.891684734	1.125108625	2.57013827	0.005082897	0.045784673	gene	3623383	3624267	-	AC789_1c35330	nlpI	CDS	lipoprotein NlpI precursor	63			CP010315.1 1578 3623881 3623943 - 57.18357549109995 121.78005758101853 45.9893530220157 0.0 34.59202154951942 14.611710669687321 45.69278638555682 2.891684733615557 1.1251086245197477 2.570138269849164 0.005082896550269589 0.04578467323002329 gene 3623383 3624267 - AC789_1c35330 nlpI CDS lipoprotein NlpI precursor 63
CP010315.1	562	988405	988439	-	7.147946936	58.48647502	18.09417168	0	12.35429341	0	16.01381451	4.175697142	1.629710359	2.56223268	0.005200081	0.046487154	gene	988295	990577	-	AC789_1c09410	pflB2	CDS	formate acetyltransferase	35			CP010315.1 562 988405 988439 - 7.147946936387494 58.48647502246284 18.09417168079306 0.0 12.35429341054265 0.0 16.01381450836434 4.175697142191836 1.629710359409289 2.56223268023244 0.005200080790598654 0.04648715440439701 gene 988295 990577 - AC789_1c09410 pflB2 CDS formate acetyltransferase 35
CP010315.1	792	1508626	1508693	+	8.339271426	48.07107536	1.50784764	0	0	0	9.653032404	5.346035484	2.085868757	2.562977879	0.005188933	0.046487154	intergenic	NA	NA	NA	NA	NA	NA	NA	NA			CP010315.1 792 1508626 1508693 + 8.33927142578541 48.07107536092836 1.5078476400660885 0.0 0.0 0.0 9.65303240446331 5.346035483746819 2.0858687571738157 2.5629778792939337 0.005188933014053885 0.04648715440439701 intergenic NA NA NA NA NA NA NA NA
CP010315.1	1464	3488903	3488946	+	28.59178775	4.807107536	11.3088573	0	0	0	7.451292097	5.695859368	2.222594009	2.562707965	0.005192968	0.046487154	gene	3488452	3489612	+	AC789_1c34010	ygiC	CDS	synthetase/amidase	44			CP010315.1 1464 3488903 3488946 + 28.591787745549976 4.807107536092836 11.308857300495664 0.0 0.0 0.0 7.451292097023079 5.6958593680212015 2.2225940086187377 2.56270796462777 0.005192968333309465 0.04648715440439701 gene 3488452 3489612 + AC789_1c34010 ygiC CDS synthetase/amidase 44
CP010315.1	1655	3691726	3691772	-	16.67854285	17.62606097	29.40302898	0	9.883434728	0	12.26517792	4.660496795	1.820176167	2.560464685	0.005226614	0.046490735	gene	3691644	3692582	-	AC789_1c36000	mdh	CDS	malate dehydrogenase	47			CP010315.1 1655 3691726 3691772 - 16.67854285157082 17.626060965673734 29.403028981288724 0.0 9.88343472843412 0.0 12.265177921161232 4.660496795402582 1.8201761669573786 2.5604646846865964 0.00522661435143324 0.04649073465599867 gene 3691644 3692582 - AC789_1c36000 mdh CDS malate dehydrogenase 47
CP010315.1	2203	4447843	4447910	+	29.18744999	35.25212193	27.89518134	0	6.177146705	3.652927667	17.02747127	3.666081474	1.431769217	2.560525419	0.005225701	0.046490735	gene	4447889	4450069	+	AC789_1c43370	katG	CDS	peroxidase/catalase HPI	22			CP010315.1 2203 4447843 4447910 + 29.187449990248936 35.25212193134747 27.895181341222635 0.0 6.177146705271325 3.6529276674218303 17.027471272585366 3.666081473842643 1.4317692167224887 2.560525419197651 0.005225700871527322 0.04649073465599867 gene 4447889 4450069 + AC789_1c43370 katG CDS peroxidase/catalase HPI 22
CP010315.1	1577	3623811	3623858	-	27.40046326	34.45093734	13.57062876	0	22.23772814	0	16.27662625	4.337188034	1.694646103	2.559347362	0.005243445	0.046524132	gene	3623383	3624267	-	AC789_1c35330	nlpI	CDS	lipoprotein NlpI precursor	48			CP010315.1 1577 3623811 3623858 - 27.40046325615206 34.45093734199866 13.570628760594795 0.0 22.23772813897677 0.0 16.27662624962038 4.33718803412152 1.6946461033217495 2.5593473620362444 0.0052434448552464265 0.04652413165827129 gene 3623383 3624267 - AC789_1c35330 nlpI CDS lipoprotein NlpI precursor 48
CP010315.1	1592	3626043	3626082	-	20.84817856	36.05330652	18.8480955	0	22.23772814	0	16.33121812	4.490667445	1.756237928	2.556981246	0.005279245	0.046725262	gene	3624376	3626580	-	AC789_1c35340	pnp	CDS	polyribonucleotide nucleotidyltransferase	40			CP010315.1 1592 3626043 3626082 - 20.848178564463524 36.053306520696275 18.848095500826105 0.0 22.23772813897677 0.0 16.331218120827113 4.490667445241155 1.756237928038337 2.5569812458481014 0.005279245489429559 0.04672526231689146 gene 3624376 3626580 - AC789_1c35340 pnp CDS polyribonucleotide nucleotidyltransferase 40
CP010315.1	189	213371	213406	-	7.743609181	15.2225072	18.09417168	0	0	0	6.843381343	5.812235146	2.273969481	2.555986435	0.005294362	0.046733131	gene	213256	213456	-	AC789_1c01880	yaeP	CDS	cytoplasmic protein YaeP	36			CP010315.1 189 213371 213406 - 7.743609181086452 15.222507197627316 18.09417168079306 0.0 0.0 0.0 6.843381343251138 5.812235145740982 2.2739694808986672 2.555986434542649 0.0052943623385704325 0.04673313121276607 gene 213256 213456 - AC789_1c01880 yaeP CDS cytoplasmic protein YaeP 36
CP010315.1	1665	3692768	3692788	-	32.76142346	6.409476715	19.60201932	0	0	2.435285112	10.20136743	4.837031103	1.893017782	2.555195809	0.005306404	0.046733131	intergenic	NA	NA	NA	NA	NA	NA	NA	NA			CP010315.1 1665 3692768 3692788 - 32.761423458442685 6.409476714790449 19.60201932085915 0.0 0.0 2.4352851116145535 10.201367434284473 4.837031102835222 1.8930177816672005 2.5551958093997396 0.005306403881382095 0.04673313121276607 intergenic NA NA NA NA NA NA NA NA
CP010315.1	182	201461	201506	+	31.57009897	52.07699831	16.58632404	1.330597285	18.53144012	0	20.01590979	3.782511318	1.482456687	2.55151557	0.005362777	0.046766566	gene	201434	201889	+	AC789_1c01780	fabZ	CDS	(3R)-hydroxymyristol acyl carrier protein dehydratase	46			CP010315.1 182 201461 201506 + 31.570098969044768 52.07699830767239 16.58632404072697 1.330597284744964 18.531440115813975 0.0 20.015909786333843 3.7825113179208762 1.4824566867204572 2.5515155699345797 0.005362776583924218 0.04676656638628031 gene 201434 201889 + AC789_1c01780 fabZ CDS (3R)-hydroxymyristol acyl carrier protein dehydratase 46
CP010315.1	381	732831	732890	-	20.84817856	11.21658425	9.04708584	0	0	0	6.851974776	5.801951403	2.273566946	2.551915795	0.00535662	0.046766566	gene	731836	732915	-	AC789_1c06990	ybeZ	CDS	PhoH-like protein YbeZ	60			CP010315.1 381 732831 732890 - 20.848178564463524 11.216584250883285 9.04708584039653 0.0 0.0 0.0 6.851974775957223 5.801951402812437 2.273566946475266 2.551915795489225 0.005356620361690458 0.04676656638628031 gene 731836 732915 - AC789_1c06990 ybeZ CDS PhoH-like protein YbeZ 60
CP010315.1	579	990237	990314	-	47.05731733	134.599011	29.40302898	1.330597285	117.3657874	1.217642556	55.16223076	3.194752073	1.251946539	2.551827872	0.005357972	0.046766566	gene	988295	990577	-	AC789_1c09410	pflB2	CDS	formate acetyltransferase	78			CP010315.1 579 990237 990314 - 47.05731733121767 134.5990110105994 29.403028981288724 1.330597284744964 117.36578740015518 1.2176425558072768 55.16223076063554 3.194752073019348 1.2519465392856004 2.5518278718533565 0.005357972253841298 0.04676656638628031 gene 988295 990577 - AC789_1c09410 pflB2 CDS formate acetyltransferase 78
CP010315.1	1726	3750352	3750397	-	35.73973468	66.49832092	23.37163842	0	28.41487484	2.435285112	26.07664233	3.319567881	1.299746515	2.554011757	0.005324483	0.046766566	gene	3750159	3750515	-	AC789_1c36630	rpsM	CDS	30S ribosomal	subunit protein S13	46		CP010315.1 1726 3750352 3750397 - 35.73973468193747 66.4983209159509 23.37163842102437 0.0 28.414874844248097 2.4352851116145535 26.076642329129232 3.319567880651908 1.2997465151685474 2.5540117568397065 0.005324483038813177 0.04676656638628031 gene 3750159 3750515 - AC789_1c36630 rpsM CDS 30S ribosomal	subunit protein S13 46
CP010315.1	114	129649	129706	+	97.09294589	115.3705809	126.6592018	23.95075113	8.648005387	53.57627246	70.88295958	2.279331671	0.894993455	2.546757921	0.005436441	0.04706365	gene	128268	129692	+	AC789_1c01150	lpdA	CDS	dihydrolipoamide dehydrogenase	44			CP010315.1 114 129649 129706 + 97.09294588593013 115.37058086622807 126.65920176555143 23.950751125409354 8.648005387379856 53.576272455520176 70.88295958100316 2.279331671109519 0.8949934550610534 2.5467579212118716 0.005436441484448503 0.04706365007739257 gene 128268 129692 + AC789_1c01150 lpdA CDS dihydrolipoamide dehydrogenase 44
CP010315.1	292	470561	470586	+	39.31370815	4.005922947	12.81670494	0	1.235429341	0	9.561960896	5.093419379	2.000632719	2.545904268	0.005449754	0.04706365	intergenic	NA	NA	NA	NA	NA	NA	NA	NA			CP010315.1 292 470561 470586 + 39.31370815013122 4.00592294674403 12.81670494056175 0.0 1.235429341054265 0.0 9.561960896415211 5.093419379116243 2.000632719410787 2.5459042680339263 0.0054497537470167895 0.04706365007739257 intergenic NA NA NA NA NA NA NA NA
CP010315.1	1371	3317213	3317244	-	14.29589387	15.2225072	10.55493348	0	0	0	6.678889092	5.833017415	2.290390374	2.546735037	0.005436798	0.04706365	intergenic	NA	NA	NA	NA	NA	NA	NA	NA			CP010315.1 1371 3317213 3317244 - 14.295893872774988 15.222507197627316 10.55493348046262 0.0 0.0 0.0 6.67888909181082 5.8330174149296665 2.2903903744128513 2.5467350370021435 0.005436797974050556 0.04706365007739257 intergenic NA NA NA NA NA NA NA NA
CP010315.1	2023	4196078	4196137	+	14.29589387	25.63790686	31.66480044	0	23.47315748	0	15.84529311	4.377786217	1.719343973	2.546195693	0.005445206	0.04706365	gene	4196132	4197334	+	AC789_1c40930	tnaB	CDS	low affinity tryptophan permease	6			CP010315.1 2023 4196078 4196137 + 14.295893872774988 25.637906859161795 31.664800441387857 0.0 23.473157480031034 0.0 15.845293108892612 4.377786217210201 1.7193439726668769 2.5461956925465072 0.00544520588495778 0.04706365007739257 gene 4196132 4197334 + AC789_1c40930 tnaB CDS low affinity tryptophan permease 6
CP010315.1	201	283696	283747	-	59.56622447	7.210661304	36.94226718	0	27.1794455	1.217642556	22.0193735	3.976345677	1.562988884	2.544065231	0.005478531	0.047083607	gene	282283	283740	-	AC789_1c02560	pepD	CDS	aminoacyl-histidine dipeptidase	45			CP010315.1 201 283696 283747 - 59.566224469895786 7.210661304139254 36.942267181619165 0.0 27.17944550319383 1.2176425558072768 22.01937350244255 3.9763456772613393 1.5629888844920519 2.5440652308628495 0.0054785310212981655 0.047083607183040756 gene 282283 283740 - AC789_1c02560 pepD CDS aminoacyl-histidine dipeptidase 45
CP010315.1	1596	3626806	3626843	-	16.67854285	16.02369179	22.6177146	0	3.706288023	0	9.83770621	4.880851167	1.917972336	2.544797479	0.005467057	0.047083607	gene	3626758	3627027	-	AC789_1c35350	rpsO	CDS	30S ribosomal protein S15	38			CP010315.1 1596 3626806 3626843 - 16.67854285157082 16.02369178697612 22.617714600991327 0.0 3.706288023162795 0.0 9.837706210450177 4.880851167167009 1.9179723363625747 2.544797479416997 0.005467056648001835 0.047083607183040756 gene 3626758 3627027 - AC789_1c35350 rpsO CDS 30S ribosomal protein S15 38
CP010315.1	2398	4696612	4696662	+	40.50503264	3.204738357	6.78531438	0	0	0	8.415847563	5.478868336	2.159929529	2.536595877	0.005596804	0.047984168	gene	4695173	4696819	+	AC789_1c45570	groEL	CDS	GroEL	chaperone Hsp60	51		CP010315.1 2398 4696612 4696662 + 40.505032639529134 3.2047383573952244 6.785314380297398 0.0 0.0 0.0 8.415847562870292 5.478868336087047 2.1599295286377407 2.5365958765990615 0.005596804352619748 0.04798416840149654 gene 4695173 4696819 + AC789_1c45570 groEL CDS GroEL	chaperone Hsp60 51
CP010315.1	2214	4449217	4449262	+	19.06119183	24.03553768	23.37163842	0	22.23772814	0	14.78434935	4.476505259	1.769279381	2.530129106	0.005701028	0.048760236	gene	4447889	4450069	+	AC789_1c43370	katG	CDS	peroxidase/catalase HPI	46			CP010315.1 2214 4449217 4449262 + 19.061191830366653 24.03553768046418 23.37163842102437 0.0 22.23772813897677 0.0 14.784349345138663 4.476505258698292 1.7692793808287208 2.530129106349231 0.005701028122896143 0.048760235724193454 gene 4447889 4450069 + AC789_1c43370 katG CDS peroxidase/catalase HPI 46
CP010315.1	1719	3749806	3749866	-	17.86986734	84.92556647	57.29821032	0	69.1840431	3.652927667	38.82176915	3.075571786	1.217223711	2.526710381	0.00575682	0.04907801	gene	3749753	3750142	-	AC789_1c36620	rpsK	CDS	30S ribosomal	subunit protein S11	61		CP010315.1 1719 3749806 3749866 - 17.869867340968735 84.92556647097344 57.29821032251136 0.0 69.18404309903885 3.6529276674218303 38.82176915015237 3.075571785890775 1.2172237107908161 2.5267103808654956 0.005756820318069548 0.049078010422211896 gene 3749753 3750142 - AC789_1c36620 rpsK CDS 30S ribosomal	subunit protein S11 61
CP010315.1	2259	4496607	4496682	+	101.2625816	123.3824268	60.3139056	0	21.0022988	48.70570223	59.1111525	2.917877265	1.155062145	2.526164741	0.00576577	0.04907801	gene	4496533	4497030	+	AC789_1c43800	rplJ	CDS	50S ribosomal protein L10	76			CP010315.1 2259 4496607 4496682 + 101.26258159882283 123.38242675971613 60.31390560264354 0.0 21.002298797922506 48.705702232291074 59.111152498566014 2.917877265311991 1.1550621453075542 2.526164741149108 0.00576576963363816 0.049078010422211896 gene 4496533 4497030 + AC789_1c43800 rplJ CDS 50S ribosomal protein L10 76
CP010315.1	160	192433	192491	+	43.48334386	56.08292125	56.5442865	0	22.23772814	8.523497891	31.14529627	3.161049638	1.253466009	2.521847115	0.005837022	0.049213562	gene	192205	192762	+	AC789_1c01700	frr	CDS	ribosome recycling factor	59			CP010315.1 160 192433 192491 + 43.483343863023926 56.082921254416426 56.544286502478315 0.0 22.23772813897677 8.523497890650937 31.145296274924394 3.161049637959583 1.2534660085364506 2.52184711546381 0.005837021683988458 0.04921356197068942 gene 192205 192762 + AC789_1c01700 frr CDS ribosome recycling factor 59
CP010315.1	278	465313	465353	+	7.743609181	16.02369179	25.63340988	0	1.235429341	0	8.439356698	5.147067775	2.040537637	2.522407664	0.005827727	0.049213562	gene	464433	465731	+	AC789_1c04360	tig	CDS	trigger factor	41			CP010315.1 278 465313 465353 + 7.743609181086452 16.02369178697612 25.6334098811235 0.0 1.235429341054265 0.0 8.43935669837339 5.147067775184845 2.04053763745557 2.522407663895352 0.0058277272669762644 0.04921356197068942 gene 464433 465731 + AC789_1c04360 tig CDS trigger factor 41
CP010315.1	2186	4420040	4420092	-	7.743609181	25.63790686	20.35594314	0	2.470858682	0	9.368052977	4.851590253	1.922571023	2.523490782	0.005809805	0.049213562	gene	4419330	4420097	-	AC789_1c43100	tpiA	CDS	triosephosphate isomerase	53			CP010315.1 2186 4420040 4420092 - 7.743609181086452 25.637906859161795 20.355943140892194 0.0 2.47085868210853 0.0 9.368052977208162 4.851590252865972 1.9225710227940789 2.5234907815343743 0.00580980535309511 0.04921356197068942 gene 4419330 4420097 - AC789_1c43100 tpiA CDS triosephosphate isomerase 53
CP010315.1	2480	4803692	4803716	-	20.84817856	16.02369179	10.55493348	0	1.235429341	0	8.110372195	5.183589855	2.055404331	2.521931952	0.005835614	0.049213562	gene	4803481	4803867	-	AC789_1c46640	yjgF	CDS	endoribonuclease L-PSP	25			CP010315.1 2480 4803692 4803716 - 20.848178564463524 16.02369178697612 10.55493348046262 0.0 1.235429341054265 0.0 8.110372195492754 5.18358985529599 2.0554043307344254 2.52193195167776 0.005835614176274576 0.04921356197068942 gene 4803481 4803867 - AC789_1c46640 yjgF CDS endoribonuclease L-PSP 25
CP010315.1	169	198119	198168	+	17.2742051	23.23435309	7.5392382	0	1.235429341	0	8.213870955	5.114057453	2.029022029	2.520454377	0.005860172	0.049291939	gene	197261	199693	+	AC789_1c01750	yaeT	CDS	protein YaeT	50			CP010315.1 169 198119 198168 + 17.274205096269778 23.234353091115377 7.539238200330442 0.0 1.235429341054265 0.0 8.213870954794977 5.114057453422148 2.0290220290395156 2.5204543766550453 0.0058601715457949404 0.04929193938519716 gene 197261 199693 + AC789_1c01750 yaeT CDS protein YaeT 50
CP010315.1	253	457048	457100	-	11.31758265	48.07107536	27.89518134	0	2.470858682	7.305855335	16.17675889	3.707038112	1.473923076	2.515082484	0.005950227	0.049888349	gene	457017	457346	-	AC789_1c04280	cyoD	CDS	cytochrome O ubiquinol oxidase protein CyoD	53			CP010315.1 253 457048 457100 - 11.3175826492802 48.07107536092836 27.895181341222635 0.0 2.47085868210853 7.305855334843661 16.176758894730565 3.7070381119451485 1.4739230762661277 2.5150824840439743 0.005950226899191896 0.04988834931456633 gene 457017 457346 - AC789_1c04280 cyoD CDS cytochrome O ubiquinol oxidase protein CyoD 53
CP010315.1	2374	4691904	4691975	-	74.45778059	90.5338586	45.98935302	0	55.59432035	0	44.42921876	6.358537017	2.528691824	2.514555929	0.00595912	0.049888349	gene	4691039	4692475	-	AC789_1c45530	aspA	CDS	aspartate ammonia-lyase	72			CP010315.1 2374 4691904 4691975 - 74.45778058736973 90.53385859641509 45.9893530220157 0.0 55.59432034744193 0.0 44.42921875887374 6.358537017108143 2.528691823577147 2.514555928809548 0.005959119859103623 0.04988834931456633 gene 4691039 4692475 - AC789_1c45530 aspA CDS aspartate ammonia-lyase 72
CP010315.1	1086	2615349	2615397	-	14.89155612	12.81895343	11.3088573	0	0	0	6.503227808	5.801653019	2.309266121	2.512336264	0.005996737	0.050085426	intergenic	NA	NA	NA	NA	NA	NA	NA	NA			CP010315.1 1086 2615349 2615397 - 14.891556117473947 12.818953429580898 11.308857300495664 0.0 0.0 0.0 6.503227807925085 5.801653018680461 2.309266121015938 2.51233626383783 0.005996737325286238 0.05008542582950337 intergenic NA NA NA NA NA NA NA NA
CP010315.1	482	801110	801143	+	9.530595915	19.22843014	18.09417168	0	1.235429341	0	8.01477118	5.153945846	2.052569312	2.510972865	0.006019948	0.05016153	gene	800076	801242	+	AC789_1c07610	sucC	CDS	succinyl-CoA synthetase beta chain	ATP- grasp domain protein SucC	34		CP010315.1 482 801110 801143 + 9.530595915183326 19.228430144371345 18.09417168079306 0.0 1.235429341054265 0.0 8.014771180233666 5.153945846196612 2.0525693122093482 2.510972864857362 0.006019947567681042 0.05016153031805421 gene 800076 801242 + AC789_1c07610 sucC CDS succinyl-CoA synthetase beta chain	ATP- grasp domain protein SucC 34
CP010315.1	1266	3016695	3016725	-	16.08288061	9.614215072	38.45011482	1.330597285	1.235429341	0	11.11887285	4.467120365	1.781693705	2.507232501	0.006084032	0.050577071	intergenic	NA	NA	NA	NA	NA	NA	NA	NA			CP010315.1 1266 3016695 3016725 - 16.08288060687186 9.614215072185672 38.450114821685254 1.330597284744964 1.235429341054265 0.0 11.11887285442367 4.467120365013809 1.7816937050707637 2.5072325014676906 0.006084032192012435 0.05057707135322487 intergenic NA NA NA NA NA NA NA NA
CP010315.1	1078	2614316	2614371	-	32.76142346	52.8781829	33.9265719	2.661194569	27.1794455	0	24.90113639	3.454362042	1.378500959	2.505882945	0.006107302	0.050652173	gene	2614190	2615293	-	AC789_1c25710	ompC	CDS	porin OmpC	56			CP010315.1 1078 2614316 2614371 - 32.761423458442685 52.8781828970212 33.92657190148699 2.661194569489928 27.17944550319383 0.0 24.901136388272437 3.454362042336829 1.378500958984587 2.505882944674435 0.006107302485148265 0.050652173058642246 gene 2614190 2615293 - AC789_1c25710 ompC CDS porin OmpC 56
CP010315.1	2313	4570882	4570935	-	18.46552959	17.62606097	24.12556224	0	11.11886407	0	11.88933614	4.634479537	1.852040971	2.502363398	0.006168361	0.051039602	gene	4570330	4571520	-	AC789_1c44430	malE	CDS	maltose-binding periplasmic protein precursor	54			CP010315.1 2313 4570882 4570935 - 18.465529585667692 17.626060965673734 24.125562241057416 0.0 11.118864069488385 0.0 11.88933614364787 4.634479537227501 1.8520409706722196 2.5023633983352775 0.006168361151012053 0.0510396022681416 gene 4570330 4571520 - AC789_1c44430 malE CDS maltose-binding periplasmic protein precursor 54
CP010315.1	2518	5015247	5015304	-	8.93493367	20.02961473	27.89518134	0	3.706288023	0	10.09433629	4.720228679	1.888443749	2.499533641	0.006217845	0.051329677	gene	5015157	5015873	-	AC789_1c48760	arcA	CDS	ArcA transcriptional dual regulator	58			CP010315.1 2518 5015247 5015304 - 8.934933670484368 20.02961473372015 27.895181341222635 0.0 3.706288023162795 0.0 10.094336294764991 4.72022867891029 1.888443748720631 2.4995336409189397 0.006217844574747741 0.05132967748712868 gene 5015157 5015873 - AC789_1c48760 arcA CDS ArcA transcriptional dual regulator 58
CP010315.1	279	465597	465637	+	16.08288061	29.64382981	16.58632404	0	0	13.39406811	12.61785043	4.549294122	1.821481976	2.497578445	0.00625224	0.051391218	gene	464433	465731	+	AC789_1c04360	tig	CDS	trigger factor	41			CP010315.1 279 465597 465637 + 16.08288060687186 29.643829805905824 16.58632404072697 0.0 0.0 13.394068113880044 12.61785042789745 4.549294121954565 1.821481976458223 2.4975784447784823 0.006252239772253407 0.05139121811121563 gene 464433 465731 + AC789_1c04360 tig CDS trigger factor 41
CP010315.1	1486	3520489	3520542	+	10.12625816	12.81895343	24.87948606	0	1.235429341	0	8.176687832	5.157547886	2.065787276	2.496650041	0.006268631	0.051391218	gene	3519649	3521490	+	AC789_1c34320	rpoD	CDS	RNA polymerase	sigma(70) factor	54		CP010315.1 1486 3520489 3520542 + 10.126258159882283 12.818953429580898 24.879486061090457 0.0 1.235429341054265 0.0 8.17668783193465 5.1575478859691755 2.0657872755840234 2.4966500408475376 0.006268630876972339 0.05139121811121563 gene 3519649 3521490 + AC789_1c34320 rpoD CDS RNA polymerase	sigma(70) factor 54
CP010315.1	2229	4477047	4477096	-	30.37877448	14.42132261	26.3873337	0	4.941717364	1.217642556	12.89113178	4.055743416	1.624067313	2.497275441	0.006257585	0.051391218	gene	4476181	4477581	-	AC789_1c43580	sthA	CDS	soluble pyridine nucleotide transhydrogenase	50			CP010315.1 2229 4477047 4477096 - 30.37877447964685 14.421322608278508 26.387333701156546 0.0 4.94171736421706 1.2176425558072768 12.89113178485104 4.0557434155402134 1.6240673133094483 2.497275440680848 0.006257585176373027 0.05139121811121563 gene 4476181 4477581 - AC789_1c43580 sthA CDS soluble pyridine nucleotide transhydrogenase 50
CP010315.1	707	1266166	1266216	+	23.23082754	30.4450144	15.0784764	0	21.0022988	0	14.95943619	4.364243205	1.748636075	2.495798449	0.006283699	0.051396327	gene	1266156	1267460	+	AC789_1c12190	AC789_1c12190	CDS	NADH dehydrogenase	51			CP010315.1 707 1266166 1266216 + 23.230827543259355 30.44501439525463 15.078476400660884 0.0 21.002298797922506 0.0 14.959436189516229 4.364243204703283 1.7486360754071801 2.4957984489065534 0.006283699299850726 0.051396326687054905 gene 1266156 1267460 + AC789_1c12190 AC789_1c12190 CDS NADH dehydrogenase 51
CP010315.1	1434	3369744	3369797	-	8.93493367	9.614215072	21.10986696	0	0	0	6.609835951	5.734817669	2.298678296	2.494832652	0.006300827	0.051418219	gene	3369228	3371204	-	AC789_1c32800	speA	CDS	biosynthetic arginine decarboxylase	54			CP010315.1 1434 3369744 3369797 - 8.934933670484368 9.614215072185672 21.10986696092524 0.0 0.0 0.0 6.609835950599213 5.73481766859612 2.2986782961276075 2.4948326515533257 0.006300827322185125 0.051418219294345584 gene 3369228 3371204 - AC789_1c32800 speA CDS biosynthetic arginine decarboxylase 54
CP010315.1	1146	2738147	2738215	-	35.14407244	54.48055208	32.41872426	5.322389139	8.648005387	3.652927667	23.27777849	2.834442573	1.136562029	2.49387407	0.006317868	0.051439303	gene	2738096	2739316	-	AC789_1c26760	fabB	CDS	3-oxoacyl-[acyl-carrier-protein] synthase I	69			CP010315.1 1146 2738147 2738215 - 35.14407243723851 54.48055207571881 32.4187242614209 5.322389138979856 8.648005387379856 3.6529276674218303 23.277778494693294 2.834442572871848 1.1365620291418967 2.4938740695145776 0.00631786824154014 0.051439302524942374 gene 2738096 2739316 - AC789_1c26760 fabB CDS 3-oxoacyl-[acyl-carrier-protein] synthase I 69
CP010315.1	439	795278	795323	+	17.2742051	12.01776884	25.63340988	0	4.941717364	0	9.977850197	4.801117294	1.933419261	2.483226163	0.00650992	0.052739093	gene	794932	795648	+	AC789_1c07580	sdhB	CDS	succinate dehydrogenase	iron-sulfur subuni	46		CP010315.1 439 795278 795323 + 17.274205096269778 12.01776884023209 25.6334098811235 0.0 4.94171736421706 0.0 9.977850196973739 4.801117294046496 1.9334192613433476 2.4832261631192503 0.006509919772534449 0.052739093493242385 gene 794932 795648 + AC789_1c07580 sdhB CDS succinate dehydrogenase	iron-sulfur subuni 46
CP010315.1	842	1845226	1845281	-	18.46552959	9.614215072	30.1569528	0	8.648005387	0	11.14745047	4.724429539	1.903042201	2.48256688	0.006521979	0.052739093	gene	1843709	1845355	-	AC789_1c17890	fumA	CDS	fumarate hydratase class I	56			CP010315.1 842 1845226 1845281 - 18.465529585667692 9.614215072185672 30.15695280132177 0.0 8.648005387379856 0.0 11.147450474425831 4.724429538972541 1.9030422006578183 2.4825668801981706 0.006521978959254258 0.052739093493242385 gene 1843709 1845355 - AC789_1c17890 fumA CDS fumarate hydratase class I 56
CP010315.1	2011	4195082	4195133	+	37.52672142	21.63198391	22.6177146	1.330597285	2.470858682	3.652927667	14.87180059	3.452626029	1.390590358	2.482849107	0.006516814	0.052739093	gene	4194581	4195996	+	AC789_1c40920	tnaA	CDS	tryptophanase	52			CP010315.1 2011 4195082 4195133 + 37.52672141603435 21.631983912417763 22.617714600991327 1.330597284744964 2.47085868210853 3.6529276674218303 14.871800593953127 3.452626028648431 1.3905903578122283 2.4828491073966155 0.006516814221087634 0.052739093493242385 gene 4194581 4195996 + AC789_1c40920 tnaA CDS tryptophanase 52
CP010315.1	489	802149	802201	+	22.03950305	40.86041406	18.09417168	0	6.177146705	2.435285112	14.9344201	3.677187365	1.484333503	2.477332322	0.006618429	0.053397669	intergenic	NA	NA	NA	NA	NA	NA	NA	NA			CP010315.1 489 802149 802201 + 22.03950305386144 40.86041405678911 18.09417168079306 0.0 6.177146705271325 2.4352851116145535 14.934420101388248 3.677187364777524 1.4843335032457687 2.477332322376795 0.0066184294654978775 0.05339766902095567 intergenic NA NA NA NA NA NA NA NA
CP010315.1	1430	3369287	3369318	-	22.03950305	14.42132261	9.80100966	0	1.235429341	0	7.916210777	5.129967548	2.071908394	2.475962529	0.006643876	0.0534817	gene	3369228	3371204	-	AC789_1c32800	speA	CDS	biosynthetic arginine decarboxylase	32			CP010315.1 1430 3369287 3369318 - 22.03950305386144 14.421322608278508 9.801009660429575 0.0 1.235429341054265 0.0 7.916210777270631 5.129967548162412 2.0719083942488257 2.47596252923252 0.006643876154849688 0.053481699907138434 gene 3369228 3371204 - AC789_1c32800 speA CDS biosynthetic arginine decarboxylase 32
CP010315.1	348	668033	668102	+	67.9054959	17.62606097	68.60706762	2.661194569	4.941717364	15.82935323	29.59514827	2.77433061	1.121663746	2.473406688	0.006691587	0.053502625	gene	667961	670066	+	AC789_1c06350	cstA	CDS	carbon starvation protein A	70			CP010315.1 348 668033 668102 + 67.9054958956812 17.626060965673734 68.60706762300703 2.661194569489928 4.94171736421706 15.829353225494598 29.595148273927258 2.7743306097172478 1.1216637456036453 2.473406687691584 0.006691587428957132 0.05350262488141455 gene 667961 670066 + AC789_1c06350 cstA CDS carbon starvation protein A 70
CP010315.1	1699	3747669	3747716	-	4.169635713	20.02961473	16.58632404	0	0	0	6.797595748	5.648704662	2.282962873	2.474286696	0.006675126	0.053502625	gene	3747660	3748043	-	AC789_1c36590	rplQ	CDS	50S ribosomal	subunit protein L17	48		CP010315.1 1699 3747669 3747716 - 4.169635712892705 20.02961473372015 16.58632404072697 0.0 0.0 0.0 6.797595747889972 5.648704662349179 2.2829628726387474 2.4742866956133023 0.006675125772681171 0.05350262488141455 gene 3747660 3748043 - AC789_1c36590 rplQ CDS 50S ribosomal	subunit protein L17 48
CP010315.1	2078	4232098	4232132	-	16.67854285	47.26989077	12.81670494	0	6.177146705	1.217642556	14.02665464	3.912756995	1.581536274	2.474022923	0.006680056	0.053502625	gene	4231931	4232170	-	AC789_1c41250	atpE	CDS	membrane-bound ATP synthase F0 sector	subunit c	35		CP010315.1 2078 4232098 4232132 - 16.67854285157082 47.269890771579554 12.81670494056175 0.0 6.177146705271325 1.2176425558072768 14.026654637465121 3.9127569950675567 1.5815362739777938 2.4740229228042954 0.0066800562146474805 0.05350262488141455 gene 4231931 4232170 - AC789_1c41250 atpE CDS membrane-bound ATP synthase F0 sector	subunit c 35
CP010315.1	363	696223	696281	+	100.6669194	108.9611042	116.1042683	22.62015384	75.3611898	0	70.61893924	2.802819434	1.135641067	2.468050439	0.006792559	0.054077379	gene	696060	696269	+	AC789_1c06630	cspE	CDS	cold shock-like protein CspE	47			CP010315.1 363 696223 696281 + 100.66691935412388 108.96110415143762 116.1042682850888 22.62015384066439 75.36118980431017 0.0 70.61893923927082 2.802819433662435 1.1356410667431465 2.4680504392999043 0.006792558781002644 0.05407737864971448 gene 696060 696269 + AC789_1c06630 cspE CDS cold shock-like protein CspE 47
CP010315.1	2429	4722972	4723007	+	35.73973468	12.01776884	15.0784764	0	0	9.741140446	12.09618673	4.500074702	1.823382772	2.467981365	0.00679387	0.054077379	gene	4722834	4723784	+	AC789_1c45850	miaA	CDS	delta(2)-isopentenylpyrophosphate tRNA-adenosine transferase	36			CP010315.1 2429 4722972 4723007 + 35.73973468193747 12.01776884023209 15.078476400660884 0.0 0.0 9.741140446458214 12.096186728214777 4.500074701627512 1.8233827719425455 2.467981364567433 0.006793869661726355 0.05407737864971448 gene 4722834 4723784 + AC789_1c45850 miaA CDS delta(2)-isopentenylpyrophosphate tRNA-adenosine transferase 36
CP010315.1	274	464884	464918	+	25.61347652	25.63790686	7.5392382	0	1.235429341	1.217642556	10.20728225	4.507471069	1.82863497	2.464937586	0.006851856	0.054417195	gene	464433	465731	+	AC789_1c04360	tig	CDS	trigger factor	35			CP010315.1 274 464884 464918 + 25.613476522055187 25.637906859161795 7.539238200330442 0.0 1.235429341054265 1.2176425558072768 10.207282246401494 4.50747106866468 1.8286349697800734 2.4649375863170686 0.006851855981997931 0.05441719549988536 gene 464433 465731 + AC789_1c04360 tig CDS trigger factor 35
CP010315.1	15	12634	12678	+	42.88768162	17.62606097	28.64910516	2.661194569	3.706288023	2.435285112	16.32760257	3.263327745	1.32549574	2.461967735	0.006908855	0.054626012	gene	12162	14078	+	AC789_1c00130	dnaK	CDS	chaperone protein DnaK	45			CP010315.1 15 12634 12678 + 42.88768161832497 17.626060965673734 28.64910516125568 2.661194569489928 3.706288023162795 2.4352851116145535 16.327602574920277 3.2633277454620515 1.325495740221481 2.461967735118313 0.0069088548240539395 0.05462601214218648 gene 12162 14078 + AC789_1c00130 dnaK CDS chaperone protein DnaK 45
CP010315.1	1527	3575375	3575430	-	14.89155612	57.68529043	17.34024786	0	34.59202155	0	20.75151933	4.176357633	1.696285026	2.462061251	0.006907054	0.054626012	gene	3573170	3575464	-	AC789_1c34830	tdcE	CDS	keto-acid formate acetyltransferase	56			CP010315.1 1527 3575375 3575430 - 14.891556117473947 57.685290433114034 17.340247860760016 0.0 34.59202154951942 0.0 20.751519326811238 4.176357632740229 1.6962850260639317 2.46206125065613 0.006907053663175667 0.05462601214218648 gene 3573170 3575464 - AC789_1c34830 tdcE CDS keto-acid formate acetyltransferase 56
CP010315.1	336	575202	575241	-	14.89155612	25.63790686	18.09417168	0	2.470858682	1.217642556	10.38535598	4.280220643	1.740143381	2.459694236	0.006952771	0.054851355	intergenic	NA	NA	NA	NA	NA	NA	NA	NA			CP010315.1 336 575202 575241 - 14.891556117473947 25.637906859161795 18.09417168079306 0.0 2.47085868210853 1.2176425558072768 10.385355982557435 4.280220643417002 1.7401433807909954 2.4596942359263494 0.00695277146898469 0.05485135451584817 intergenic NA NA NA NA NA NA NA NA
CP010315.1	1338	3178910	3178958	-	7.743609181	24.83672227	22.6177146	0	0	3.652927667	9.80849562	4.662010681	1.898330997	2.455847104	0.007027647	0.0553194	gene	3178511	3180148	-	AC789_1c31020	pyrG	CDS	CTP synthetase	49			CP010315.1 1338 3178910 3178958 - 7.743609181086452 24.836722269812988 22.617714600991327 0.0 0.0 3.6529276674218303 9.808495619885433 4.662010680862998 1.8983309971363247 2.455847103532391 0.0070276471805525076 0.05531939970886244 gene 3178511 3180148 - AC789_1c31020 pyrG CDS CTP synthetase 49
CP010315.1	1422	3353858	3353906	-	16.67854285	47.26989077	23.37163842	0	9.883434728	2.435285112	16.60646531	3.51611102	1.433253741	2.453236938	0.007078852	0.055400829	gene	3352742	3353905	-	AC789_1c32610	pgk	CDS	phosphoglycerate kinase	48			CP010315.1 1422 3353858 3353906 - 16.67854285157082 47.269890771579554 23.37163842102437 0.0 9.88343472843412 2.4352851116145535 16.606465314037237 3.516111020159218 1.4332537412188433 2.4532369384705786 0.007078852497186112 0.05540082875737743 gene 3352742 3353905 - AC789_1c32610 pgk CDS phosphoglycerate kinase 48
CP010315.1	1506	3572933	3573002	-	12.50890714	282.81816	44.48150538	2.661194569	169.2538197	0	85.28726448	2.69527922	1.098795539	2.452939719	0.007084704	0.055400829	gene	3572767	3573156	-	AC789_1c34820	tdcF	CDS	endoribonuclease L-PSP	70			CP010315.1 1506 3572933 3573002 - 12.508907138678115 282.81816004012853 44.48150538194961 2.661194569489928 169.25381972443432 0.0 85.28726447578009 2.695279220455194 1.0987955388469401 2.4529397191433633 0.007084704070996833 0.05540082875737743 gene 3572767 3573156 - AC789_1c34820 tdcF CDS endoribonuclease L-PSP 70
CP010315.1	2066	4230713	4230761	-	5.360960202	4.807107536	34.68049572	0	0	0	7.474760577	5.463002853	2.226920528	2.45316471	0.007080274	0.055400829	gene	4229297	4230838	-	AC789_1c41220	atpA	CDS	ATP synthase alpha chain	49			CP010315.1 2066 4230713 4230761 - 5.360960202290621 4.807107536092836 34.68049572152003 0.0 0.0 0.0 7.474760576650581 5.463002853166703 2.226920528369967 2.453164710446781 0.007080274110605078 0.05540082875737743 gene 4229297 4230838 - AC789_1c41220 atpA CDS ATP synthase alpha chain 49
CP010315.1	1557	3579161	3579222	-	101.2625816	499.9391838	59.55998178	49.23209954	149.4869503	4.870570223	144.0585612	2.026331966	0.828697248	2.445201756	0.007238557	0.056128085	gene	3579173	3580111	-	AC789_1c34870	tdcA	CDS	transcriptional activator of tdc operon	50			CP010315.1 1557 3579161 3579222 - 101.26258159882283 499.93918375365496 59.55998178261049 49.23209953556367 149.48695026756607 4.870570223229107 144.05856119357452 2.0263319662644568 0.8286972482380227 2.4452017556144257 0.007238556519951813 0.05612808496122746 gene 3579173 3580111 - AC789_1c34870 tdcA CDS transcriptional activator of tdc operon 50
CP010315.1	1687	3740299	3740363	-	23.82648979	15.2225072	67.8531438	0	28.41487484	2.435285112	22.95871679	3.56054598	1.455671528	2.445981742	0.007222916	0.056128085	gene	3740035	3740454	-	AC789_1c36490	smg	CDS	protein SMG	65			CP010315.1 1687 3740299 3740363 - 23.826489787958316 15.222507197627316 67.85314380297397 0.0 28.414874844248097 2.4352851116145535 22.958716790737043 3.56054597963087 1.4556715281341988 2.4459817416327336 0.007222915794993659 0.05612808496122746 gene 3740035 3740454 - AC789_1c36490 smg CDS protein SMG 65
CP010315.1	2043	4226735	4226768	-	14.89155612	9.614215072	12.81670494	0	0	0	6.220412688	5.725777594	2.34174546	2.445089653	0.007240807	0.056128085	gene	4226534	4226947	-	AC789_1c41190	atpC	CDS	membrane-bound ATP synthase	F1 sector	epsilon- subunit	34	CP010315.1 2043 4226735 4226768 - 14.891556117473947 9.614215072185672 12.81670494056175 0.0 0.0 0.0 6.220412688370228 5.725777593909635 2.3417454596232847 2.4450896532669004 0.007240806913210625 0.05612808496122746 gene 4226534 4226947 - AC789_1c41190 atpC CDS membrane-bound ATP synthase	F1 sector	epsilon- subunit 34
CP010315.1	1104	2696704	2696758	-	41.69635713	48.07107536	15.83240022	0	22.23772814	1.217642556	21.50920057	3.606278989	1.476360373	2.442682055	0.007289287	0.056258751	gene	2695131	2697863	-	AC789_1c26340	nuoG	CDS	NADH dehydrogenase I chain G	55			CP010315.1 1104 2696704 2696758 - 41.69635712892705 48.07107536092836 15.832400220693929 0.0 22.23772813897677 1.2176425558072768 21.509200567555563 3.606278989454919 1.476360372769553 2.4426820551203106 0.007289287262350969 0.05625875071463069 gene 2695131 2697863 - AC789_1c26340 nuoG CDS NADH dehydrogenase I chain G 55
CP010315.1	1523	3574848	3574913	-	40.50503264	28.04146063	5.27746674	0	9.883434728	0	13.95123246	4.157811435	1.701715907	2.443305264	0.007276711	0.056258751	gene	3573170	3575464	-	AC789_1c34830	tdcE	CDS	keto-acid formate acetyltransferase	66			CP010315.1 1523 3574848 3574913 - 40.505032639529134 28.041460627208213 5.27746674023131 0.0 9.88343472843412 0.0 13.951232455900463 4.157811435293213 1.7017159074332038 2.4433052644872313 0.007276710698614203 0.05625875071463069 gene 3573170 3575464 - AC789_1c34830 tdcE CDS keto-acid formate acetyltransferase 66
CP010315.1	1052	2539120	2539165	+	6.552284692	12.81895343	18.8480955	0	0	0	6.369888937	5.676076356	2.325213394	2.441099115	0.007321318	0.056383654	gene	2538060	2539295	+	AC789_1c25000	yeiA	CDS	dihydropyrimidine dehydrogenase	FMN- linked	46		CP010315.1 1052 2539120 2539165 + 6.552284691688536 12.818953429580898 18.848095500826105 0.0 0.0 0.0 6.369888937015923 5.676076356273152 2.325213393543874 2.4410991146159726 0.007321317700592759 0.05638365449937021 gene 2538060 2539295 + AC789_1c25000 yeiA CDS dihydropyrimidine dehydrogenase	FMN- linked 46
CP010315.1	550	963152	963223	-	57.18357549	112.1658425	93.48655368	0	56.82974969	20.69992345	56.72760747	2.794234397	1.146056292	2.438130149	0.007381729	0.056427378	gene	963140	963358	-	AC789_1c09200	infA	CDS	translation initiation factor IF-1	72			CP010315.1 550 963152 963223 - 57.18357549109995 112.16584250883285 93.48655368409749 0.0 56.82974968849619 20.699923448723705 56.72760747020836 2.794234396855504 1.1460562916014942 2.438130148869784 0.007381728775486767 0.05642737772291045 gene 963140 963358 - AC789_1c09200 infA CDS translation initiation factor IF-1 72
CP010315.1	874	1941870	1941910	-	17.2742051	26.43909145	1.50784764	0	0	0	7.536857364	5.448289911	2.23500865	2.437704173	0.007390432	0.056427378	gene	1941421	1943799	-	AC789_1c18830	ppsA	CDS	phosphoenolpyruvate synthase	41			CP010315.1 874 1941870 1941910 - 17.274205096269778 26.4390914485106 1.5078476400660885 0.0 0.0 0.0 7.536857364141078 5.448289911375274 2.2350086496206867 2.4377041727780013 0.007390432270622897 0.05642737772291045 gene 1941421 1943799 - AC789_1c18830 ppsA CDS phosphoenolpyruvate synthase 41
CP010315.1	1679	3737808	3737854	-	24.42215203	8.813030483	12.81670494	0	0	1.217642556	7.878255002	5.079842245	2.082371185	2.439450892	0.007354801	0.056427378	gene	3737810	3738067	-	AC789_1c36450	yrdB	CDS	protein YrdB	45			CP010315.1 1679 3737808 3737854 - 24.422152032657273 8.813030482836867 12.81670494056175 0.0 0.0 1.2176425558072768 7.878255001977195 5.0798422452953735 2.082371184869377 2.439450892427722 0.007354800890048869 0.05642737772291045 gene 3737810 3738067 - AC789_1c36450 yrdB CDS protein YrdB 45
CP010315.1	1763	3754815	3754861	-	4.765297958	63.29358256	33.9265719	2.661194569	4.941717364	0	18.26472739	3.614445688	1.482403062	2.438234095	0.007379606	0.056427378	gene	3754623	3754928	-	AC789_1c36720	rpsN	CDS	30S ribosomal	subunit protein S14	47		CP010315.1 1763 3754815 3754861 - 4.765297957591663 63.29358255855568 33.92657190148699 2.661194569489928 4.94171736421706 0.0 18.26472739189022 3.614445688037547 1.4824030617555852 2.4382340952244252 0.007379606326967414 0.05642737772291045 gene 3754623 3754928 - AC789_1c36720 rpsN CDS 30S ribosomal	subunit protein S14 47
CP010315.1	976	2106631	2106677	-	5.360960202	9.614215072	24.87948606	0	0	0	6.642443556	5.59721429	2.297950069	2.435742346	0.007430633	0.056572926	gene	2106439	2108211	-	AC789_1c20520	aspS	CDS	aspartate tRNA synthetase	47			CP010315.1 976 2106631 2106677 - 5.360960202290621 9.614215072185672 24.879486061090457 0.0 0.0 0.0 6.642443555927792 5.597214290268128 2.2979500685287326 2.4357423457210956 0.007430632939227689 0.05657292574175339 gene 2106439 2108211 - AC789_1c20520 aspS CDS aspartate tRNA synthetase 47
CP010315.1	1876	3826651	3826679	-	15.48721836	35.25212193	7.5392382	0	4.941717364	0	10.53671598	4.461991317	1.832271732	2.435223575	0.007441295	0.056572926	gene	3826586	3827263	-	AC789_1c37590	aroK	CDS	shikimate kinase I	29			CP010315.1 1876 3826651 3826679 - 15.487218362172904 35.25212193134747 7.539238200330442 0.0 4.94171736421706 0.0 10.536715976344645 4.461991317167366 1.8322717318184703 2.4352235750201663 0.007441295460129452 0.05657292574175339 gene 3826586 3827263 - AC789_1c37590 aroK CDS shikimate kinase I 29
CP010315.1	1249	2994529	2994573	-	4.169635713	56.88410584	18.8480955	0	11.11886407	0	15.17011685	3.985626366	1.639786802	2.430575952	0.007537423	0.057181559	gene	2994402	2994785	-	AC789_1c29160	yfiD	CDS	formate acetyltransferase	45			CP010315.1 1249 2994529 2994573 - 4.169635712892705 56.88410584376523 18.848095500826105 0.0 11.118864069488385 0.0 15.170116854495404 3.985626366045975 1.6397868016276536 2.430575951757777 0.007537423063069999 0.05718155918636046 gene 2994402 2994785 - AC789_1c29160 yfiD CDS formate acetyltransferase 45
CP010315.1	108	128988	129051	+	23.82648979	26.43909145	24.12556224	0	8.648005387	1.217642556	14.04279857	3.903034252	1.608005329	2.427252063	0.007606841	0.057463142	gene	128268	129692	+	AC789_1c01150	lpdA	CDS	dihydrolipoamide dehydrogenase	64			CP010315.1 108 128988 129051 + 23.826489787958316 26.4390914485106 24.125562241057416 0.0 8.648005387379856 1.2176425558072768 14.04279857011891 3.903034251699526 1.6080053289515512 2.427252062805274 0.00760684083001099 0.057463141556643525 gene 128268 129692 + AC789_1c01150 lpdA CDS dihydrolipoamide dehydrogenase 64
CP010315.1	2111	4278165	4278204	+	14.29589387	16.02369179	21.10986696	0	1.235429341	1.217642556	8.980420753	4.500868557	1.853902725	2.427780323	0.007595771	0.057463142	gene	4277327	4278658	+	AC789_1c41660	rho	CDS	transcription termination factor Rho	40			CP010315.1 2111 4278165 4278204 + 14.295893872774988 16.02369178697612 21.10986696092524 0.0 1.235429341054265 1.2176425558072768 8.980420752922981 4.500868556891101 1.8539027250301678 2.4277803231654778 0.007595770889656224 0.057463141556643525 gene 4277327 4278658 + AC789_1c41660 rho CDS transcription termination factor Rho 40
CP010315.1	1580	3624407	3624488	-	33.3570857	31.24619898	39.20403864	0	30.88573353	2.435285112	22.85472366	3.38283247	1.394526439	2.425792997	0.00763749	0.057572436	gene	3624376	3626580	-	AC789_1c35340	pnp	CDS	polyribonucleotide nucleotidyltransferase	82			CP010315.1 1580 3624407 3624488 - 33.35708570314164 31.246198984603435 39.2040386417183 0.0 30.885733526356624 2.4352851116145535 22.854723661239092 3.3828324703428456 1.3945264389338228 2.425792997463118 0.007637490056919429 0.05757243564093078 gene 3624376 3626580 - AC789_1c35340 pnp CDS polyribonucleotide nucleotidyltransferase 82
CP010315.1	1029	2374414	2374452	-	30.97443672	3.204738357	20.35594314	0	2.470858682	0	9.500996151	4.967409062	2.048689999	2.4246758	0.007661031	0.057627801	gene	2373484	2374908	-	AC789_1c23410	cpsB1	CDS	mannose-1-phosphate guanylyltransferase	39			CP010315.1 1029 2374414 2374452 - 30.974436724345807 3.2047383573952244 20.355943140892194 0.0 2.47085868210853 0.0 9.500996150790293 4.967409062172053 2.048689998792627 2.4246758001940467 0.0076610314237818625 0.05762780085796167 gene 2373484 2374908 - AC789_1c23410 cpsB1 CDS mannose-1-phosphate guanylyltransferase 39
CP010315.1	7	8647	8685	+	22.6351653	16.82487638	18.09417168	0	19.76686946	0	12.88684714	4.490857854	1.854052208	2.422185219	0.007713743	0.057702729	gene	8237	9190	+	AC789_1c00080	talB	CDS	TalB	39			CP010315.1 7 8647 8685 + 22.6351652985604 16.824876376324926 18.09417168079306 0.0 19.76686945686824 0.0 12.886847135424437 4.4908578535285475 1.8540522082355524 2.422185218722814 0.007713742546679759 0.05770272891125754 gene 8237 9190 + AC789_1c00080 talB CDS TalB 39
CP010315.1	109	129111	129151	+	16.67854285	21.63198391	18.09417168	0	0	9.741140446	11.02430648	4.568058851	1.88614113	2.421907236	0.007719646	0.057702729	gene	128268	129692	+	AC789_1c01150	lpdA	CDS	dihydrolipoamide dehydrogenase	41			CP010315.1 109 129111 129151 + 16.67854285157082 21.631983912417763 18.09417168079306 0.0 0.0 9.741140446458214 11.02430648187331 4.568058850500047 1.886141129696594 2.421907236196513 0.00771964557666065 0.05770272891125754 gene 128268 129692 + AC789_1c01150 lpdA CDS dihydrolipoamide dehydrogenase 41
CP010315.1	2210	4448426	4448504	+	17.86986734	80.11845893	45.2354292	0	24.70858682	7.305855335	29.20636627	2.960130107	1.221695858	2.422968113	0.007697139	0.057702729	gene	4447889	4450069	+	AC789_1c43370	katG	CDS	peroxidase/catalase HPI	79			CP010315.1 2210 4448426 4448504 + 17.869867340968735 80.1184589348806 45.235429201982654 0.0 24.7085868210853 7.305855334843661 29.206366272293494 2.960130107137955 1.22169585775694 2.422968113007126 0.007697138932167412 0.05770272891125754 gene 4447889 4450069 + AC789_1c43370 katG CDS peroxidase/catalase HPI 79
CP010315.1	1046	2457559	2457628	-	39.31370815	55.28173667	32.41872426	7.983583708	8.648005387	3.652927667	24.54978097	2.695613621	1.113451923	2.420951965	0.007739961	0.057727639	gene	2456533	2458005	-	AC789_1c24190	AC789_1c24190	CDS	prophage protein	70			CP010315.1 1046 2457559 2457628 - 39.31370815013122 55.28173666506762 32.4187242614209 7.9835837084697845 8.648005387379856 3.6529276674218303 24.5497809733152 2.6956136208732686 1.1134519231730928 2.4209519645817874 0.007739961332003047 0.057727638799027904 gene 2456533 2458005 - AC789_1c24190 AC789_1c24190 CDS prophage protein 70
CP010315.1	1822	3761378	3761427	-	8.339271426	12.01776884	16.58632404	0	0	0	6.157227384	5.68593503	2.349340333	2.420226201	0.007755428	0.057727639	intergenic	NA	NA	NA	NA	NA	NA	NA	NA			CP010315.1 1822 3761378 3761427 - 8.33927142578541 12.01776884023209 16.58632404072697 0.0 0.0 0.0 6.157227384457412 5.685935029662149 2.349340333460131 2.4202262008109527 0.007755427584579915 0.057727638799027904 intergenic NA NA NA NA NA NA NA NA
CP010315.1	291	470478	470534	+	38.71804591	23.23435309	25.63340988	0	1.235429341	19.48228089	18.05058652	3.659355959	1.512885906	2.418791757	0.007786076	0.057761768	gene	468188	470542	+	AC789_1c04390	lon	CDS	DNA-binding	ATP-dependent protease La; heat shock K-protein	57		CP010315.1 291 470478 470534 + 38.71804590543226 23.234353091115377 25.6334098811235 0.0 1.235429341054265 19.482280892916428 18.050586518606973 3.65935595928147 1.5128859060344513 2.4187917573198274 0.007786076040244843 0.057761768003017556 gene 468188 470542 + AC789_1c04390 lon CDS DNA-binding	ATP-dependent protease La; heat shock K-protein 57
CP010315.1	404	790722	790765	-	17.2742051	8.813030483	22.6177146	0	0	2.435285112	8.523372549	4.77684729	1.976320793	2.417040445	0.007823639	0.057761768	gene	790428	791711	-	AC789_1c07540	gltA	CDS	citrate synthase	44			CP010315.1 404 790722 790765 - 17.274205096269778 8.813030482836867 22.617714600991327 0.0 0.0 2.4352851116145535 8.523372548618754 4.776847289812252 1.9763207933659623 2.4170404449758305 0.007823639195132953 0.057761768003017556 gene 790428 791711 - AC789_1c07540 gltA CDS citrate synthase 44
CP010315.1	1121	2701748	2701795	-	50.03562855	18.42724556	11.3088573	1.330597285	9.883434728	0	15.1642939	3.80716993	1.57517678	2.416979464	0.00782495	0.057761768	gene	2701643	2702305	-	AC789_1c26380	nuoB	CDS	NADH dehydrogenase I chain B	48			CP010315.1 1121 2701748 2701795 - 50.03562855471246 18.42724555502254 11.308857300495664 1.330597284744964 9.88343472843412 0.0 15.164293903901624 3.80716993030506 1.5751767804856538 2.41697946381056 0.007824950021769101 0.057761768003017556 gene 2701643 2702305 - AC789_1c26380 nuoB CDS NADH dehydrogenase I chain B 48
CP010315.1	1238	2963570	2963627	-	13.10456938	33.64975275	35.43441954	0	2.470858682	8.523497891	15.53051638	3.591716482	1.485751763	2.417440498	0.007815045	0.057761768	gene	2962590	2963843	-	AC789_1c28870	glyA	CDS	serine hydroxymethyltransferase	58			CP010315.1 1238 2963570 2963627 - 13.104569383377072 33.64975275264985 35.434419541553076 0.0 2.47085868210853 8.523497890650937 15.530516375056578 3.5917164819219067 1.4857517628513695 2.417440498289493 0.007815044599657518 0.057761768003017556 gene 2962590 2963843 - AC789_1c28870 glyA CDS serine hydroxymethyltransferase 58
CP010315.1	1485	3520208	3520264	+	30.97443672	54.48055208	33.17264808	23.95075113	4.941717364	0	24.58668423	3.203675466	1.32851559	2.411469983	0.00794418	0.05852048	gene	3519649	3521490	+	AC789_1c34320	rpoD	CDS	RNA polymerase	sigma(70) factor	57		CP010315.1 1485 3520208 3520264 + 30.974436724345807 54.48055207571881 33.17264808145394 23.950751125409354 4.94171736421706 0.0 24.586684228524163 3.203675466386385 1.3285155897204513 2.4114699828705124 0.007944179826221877 0.0585204799621065 gene 3519649 3521490 + AC789_1c34320 rpoD CDS RNA polymerase	sigma(70) factor 57
CP010315.1	1735	3751420	3751475	-	5.956622447	19.22843014	26.3873337	0	2.470858682	0	9.007207496	4.716891379	1.957661545	2.409451926	0.00798825	0.058723543	gene	3750810	3752141	-	AC789_1c36650	secY	CDS	preprotein translocase membrane subunit	56			CP010315.1 1735 3751420 3751475 - 5.956622446989579 19.228430144371345 26.387333701156546 0.0 2.47085868210853 0.0 9.007207495771 4.716891379280883 1.957661545044263 2.4094519255493845 0.007988250381672553 0.05872354309502262 gene 3750810 3752141 - AC789_1c36650 secY CDS preprotein translocase membrane subunit 56
CP010315.1	1397	3336975	3336997	+	27.40046326	79.31727435	58.05213414	0	21.0022988	15.82935323	33.60025396	2.841989145	1.179902072	2.408665272	0.008005488	0.058728917	gene	3336934	3337680	+	AC789_1c32470	ygfA	CDS	ligase	23			CP010315.1 1397 3336975 3336997 + 27.40046325615206 79.3172743455318 58.0521341425444 0.0 21.002298797922506 15.829353225494598 33.60025396127423 2.8419891451336925 1.179902072073437 2.408665271804699 0.00800548755182878 0.058728916926611946 gene 3336934 3337680 + AC789_1c32470 ygfA CDS ligase 23
CP010315.1	954	2064691	2064715	-	10.7219204	5.608292125	21.86379078	0	0	0	6.365667218	5.59764552	2.327831082	2.404661387	0.008093728	0.059132415	intergenic	NA	NA	NA	NA	NA	NA	NA	NA			CP010315.1 954 2064691 2064715 - 10.721920404581242 5.6082921254416425 21.863790780958283 0.0 0.0 0.0 6.365667218496862 5.5976455200072355 2.327831082401558 2.4046613872997615 0.008093728469258763 0.05913241456596033 intergenic NA NA NA NA NA NA NA NA
CP010315.1	1588	3625502	3625556	-	8.93493367	67.29950551	21.10986696	0	3.706288023	7.305855335	18.05940825	3.447428778	1.433546492	2.404825233	0.008090101	0.059132415	gene	3624376	3626580	-	AC789_1c35340	pnp	CDS	polyribonucleotide nucleotidyltransferase	55			CP010315.1 1588 3625502 3625556 - 8.934933670484368 67.2995055052997 21.10986696092524 0.0 3.706288023162795 7.305855334843661 18.059408249119294 3.447428777676739 1.4335464923261045 2.4048252331759845 0.008090100792308158 0.05913241456596033 gene 3624376 3626580 - AC789_1c35340 pnp CDS polyribonucleotide nucleotidyltransferase 55
CP010315.1	1339	3179365	3179401	-	14.89155612	36.05330652	5.27746674	0	3.706288023	0	9.9881029	4.464397742	1.857671834	2.403221957	0.00812566	0.059244054	gene	3178511	3180148	-	AC789_1c31020	pyrG	CDS	CTP synthetase	37			CP010315.1 1339 3179365 3179401 - 14.891556117473947 36.053306520696275 5.27746674023131 0.0 3.706288023162795 0.0 9.98810290026072 4.464397741673256 1.857671834416488 2.4032219571631526 0.00812566008708669 0.05924405448740665 gene 3178511 3180148 - AC789_1c31020 pyrG CDS CTP synthetase 37
CP010315.1	621	1023919	1023946	-	5.956622447	16.02369179	15.0784764	0	0	0	6.176465106	5.632790879	2.347873698	2.39910302	0.008217645	0.059249104	gene	1022916	1024004	-	AC789_1c09670	ompF	CDS	outer membrane protein F	porin	28		CP010315.1 621 1023919 1023946 - 5.956622446989579 16.02369178697612 15.078476400660884 0.0 0.0 0.0 6.176465105771097 5.632790878500895 2.3478736977394665 2.3991030198618213 0.008217645007951368 0.059249103918984976 gene 1022916 1024004 - AC789_1c09670 ompF CDS outer membrane protein F	porin 28
CP010315.1	717	1295471	1295531	+	72.67079385	38.45686029	85.19339166	0	17.29601077	21.917566	39.25577043	2.844495112	1.184944572	2.400530101	0.008185672	0.059249104	gene	1295235	1296485	+	AC789_1c12480	icdA	CDS	isocitrate dehydrogenase	NADP-dependen	61		CP010315.1 717 1295471 1295531 + 72.67079385327285 38.45686028874269 85.19339166373399 0.0 17.29601077475971 21.917566004530983 39.25577043084004 2.8444951123948257 1.1849445719519027 2.4005301005001645 0.008185672121851244 0.059249103918984976 gene 1295235 1296485 + AC789_1c12480 icdA CDS isocitrate dehydrogenase	NADP-dependen 61
CP010315.1	810	1713452	1713505	+	16.67854285	64.09476715	11.3088573	0	34.59202155	0	21.11236481	3.994212667	1.663739475	2.400744063	0.008180888	0.059249104	gene	1713216	1714070	+	AC789_1c16460	aadA	CDS	streptomycin 3''-adenylyltransferase	54			CP010315.1 810 1713452 1713505 + 16.67854285157082 64.09476714790448 11.308857300495664 0.0 34.59202154951942 0.0 21.112364808248397 3.994212667226761 1.663739475240447 2.4007440627983594 0.008180887858326056 0.059249103918984976 gene 1713216 1714070 + AC789_1c16460 aadA CDS streptomycin 3''-adenylyltransferase 54
CP010315.1	898	1957162	1957221	-	36.93105917	111.3646579	54.28251504	2.661194569	42.0045976	10.958783	43.03380122	2.392381434	0.995854773	2.402339676	0.008145287	0.059249104	gene	1956782	1957216	-	AC789_1c18990	infC	CDS	translation initiation factor IF-3	55			CP010315.1 898 1957162 1957221 - 36.931059171335384 111.36465791948405 54.28251504237918 2.661194569489928 42.00459759584501 10.958783002265491 43.03380121679984 2.3923814337038385 0.9958547734755654 2.402339675848869 0.008145286862983244 0.059249103918984976 gene 1956782 1957216 - AC789_1c18990 infC CDS translation initiation factor IF-3 55
CP010315.1	1467	3492257	3492296	-	7.147946936	13.62013802	15.83240022	0	0	0	6.100080863	5.654990155	2.356445586	2.399796622	0.008202092	0.059249104	intergenic	NA	NA	NA	NA	NA	NA	NA	NA			CP010315.1 1467 3492257 3492296 - 7.147946936387494 13.620138018929703 15.832400220693929 0.0 0.0 0.0 6.100080862668521 5.654990155428483 2.3564455855283373 2.3997966217244864 0.008202091597256402 0.059249103918984976 intergenic NA NA NA NA NA NA NA NA
CP010315.1	1590	3625802	3625834	-	15.48721836	18.42724556	9.04708584	0	1.235429341	0	7.366163183	5.033785329	2.09853062	2.398719028	0.008226267	0.059249104	gene	3624376	3626580	-	AC789_1c35340	pnp	CDS	polyribonucleotide nucleotidyltransferase	33			CP010315.1 1590 3625802 3625834 - 15.487218362172904 18.42724555502254 9.04708584039653 0.0 1.235429341054265 0.0 7.366163183107707 5.03378532943582 2.0985306198851497 2.398719028322452 0.008226266817307076 0.059249103918984976 gene 3624376 3626580 - AC789_1c35340 pnp CDS polyribonucleotide nucleotidyltransferase 33
CP010315.1	78	123759	123821	+	8.339271426	21.63198391	7.5392382	0	0	0	6.251748923	5.603548567	2.33954959	2.395139898	0.008307012	0.059709798	gene	123490	126153	+	AC789_1c01130	aceE	CDS	pyruvate dehydrogenase E1 component	63			CP010315.1 78 123759 123821 + 8.33927142578541 21.631983912417763 7.539238200330442 0.0 0.0 0.0 6.251748923088936 5.603548566859654 2.339549590099676 2.3951398981121472 0.00830701243298799 0.05970979845771973 gene 123490 126153 + AC789_1c01130 aceE CDS pyruvate dehydrogenase E1 component 63
CP010315.1	2308	4539698	4539748	+	13.70023163	39.25804488	18.09417168	0	25.94401616	0	16.16607739	4.160040572	1.739226303	2.391891478	0.008380899	0.060119432	gene	4539719	4543417	+	AC789_1c44150	metH	CDS	methionine synthase	30			CP010315.1 2308 4539698 4539748 + 13.70023162807603 39.258044878091496 18.09417168079306 0.0 25.944016162139565 0.0 16.16607739151669 4.16004057183797 1.7392263030275141 2.3918914776050046 0.008380898851667876 0.060119431681924004 gene 4539719 4543417 + AC789_1c44150 metH CDS methionine synthase 30
CP010315.1	1439	3371532	3371593	-	25.01781428	52.07699831	12.81670494	0	4.941717364	4.870570223	16.62063419	3.437996517	1.444658869	2.37979816	0.008661062	0.061822599	intergenic	NA	NA	NA	NA	NA	NA	NA	NA			CP010315.1 1439 3371532 3371593 - 25.01781427735623 52.07699830767239 12.81670494056175 0.0 4.94171736421706 4.870570223229107 16.62063418550609 3.437996517187237 1.444658868672223 2.3797981597877693 0.008661061589979214 0.06182259923769154 intergenic NA NA NA NA NA NA NA NA
CP010315.1	1660	3692335	3692385	-	10.12625816	3.204738357	27.14125752	0	0	0	6.745375673	5.458275906	2.293898232	2.379476051	0.008668635	0.061822599	gene	3691644	3692582	-	AC789_1c36000	mdh	CDS	malate dehydrogenase	51			CP010315.1 1660 3692335 3692385 - 10.126258159882283 3.2047383573952244 27.14125752118959 0.0 0.0 0.0 6.74537567307785 5.458275905888221 2.2938982318139973 2.3794760509370363 0.008668634781990422 0.06182259923769154 gene 3691644 3692582 - AC789_1c36000 mdh CDS malate dehydrogenase 51
CP010315.1	2396	4696210	4696275	+	23.23082754	22.4331685	58.05213414	2.661194569	9.883434728	1.217642556	19.57973367	3.130498783	1.315668028	2.379398691	0.008670454	0.061822599	gene	4695173	4696819	+	AC789_1c45570	groEL	CDS	GroEL	chaperone Hsp60	66		CP010315.1 2396 4696210 4696275 + 23.230827543259355 22.43316850176657 58.0521341425444 2.661194569489928 9.88343472843412 1.2176425558072768 19.579733673550276 3.1304987831216162 1.3156680277088926 2.3793986911524136 0.008670454474313681 0.06182259923769154 gene 4695173 4696819 + AC789_1c45570 groEL CDS GroEL	chaperone Hsp60 66
CP010315.1	95	126922	126987	+	11.91324489	52.07699831	2.26177146	0	3.706288023	0	11.65971711	4.226249468	1.777293764	2.377912731	0.008705473	0.061824497	gene	126168	128060	+	AC789_1c01140	aceF	CDS	pyruvate dehydrogenase	66			CP010315.1 95 126922 126987 + 11.913244893979158 52.07699830767239 2.2617714600991325 0.0 3.706288023162795 0.0 11.659717114152246 4.226249467783945 1.7772937637209327 2.377912731171628 0.008705472981318631 0.061824496741580214 gene 126168 128060 + AC789_1c01140 aceF CDS pyruvate dehydrogenase 66
CP010315.1	441	795460	795529	+	68.50115814	61.69121338	41.4658101	0	12.35429341	23.13520856	34.52461393	2.906618592	1.221972819	2.37862786	0.008688605	0.061824497	gene	794932	795648	+	AC789_1c07580	sdhB	CDS	succinate dehydrogenase	iron-sulfur subuni	70		CP010315.1 441 795460 795529 + 68.50115814038016 61.69121337985806 41.46581010181743 0.0 12.35429341054265 23.13520856033826 34.52461393215609 2.906618592322163 1.221972819140185 2.378627860452201 0.00868860461412363 0.061824496741580214 gene 794932 795648 + AC789_1c07580 sdhB CDS succinate dehydrogenase	iron-sulfur subuni 70
CP010315.1	2080	4232233	4232280	-	36.33539693	51.27581372	46.74327684	0	7.412576046	23.13520856	27.48371202	3.041166181	1.280050964	2.375816485	0.008755085	0.06205297	gene	4232217	4233032	-	AC789_1c41260	atpB	CDS	membrane-bound ATP synthase F0 sector	subunit a	48		CP010315.1 2080 4232233 4232280 - 36.33539692663643 51.27581371832359 46.74327684204874 0.0 7.41257604632559 23.13520856033826 27.483712015612102 3.0411661813607345 1.2800509639169906 2.3758164847239236 0.008755084510722103 0.062052969500297296 gene 4232217 4233032 - AC789_1c41260 atpB CDS membrane-bound ATP synthase F0 sector	subunit a 48
CP010315.1	1742	3752384	3752420	-	6.552284692	24.03553768	12.81670494	0	1.235429341	0	7.439992776	4.929147368	2.077089899	2.373102565	0.008819682	0.062386541	gene	3752149	3752583	-	AC789_1c36660	rplO	CDS	50S ribosomal	subunit protein L15	37		CP010315.1 1742 3752384 3752420 - 6.552284691688536 24.03553768046418 12.81670494056175 0.0 1.235429341054265 0.0 7.439992775628122 4.929147367754458 2.0770898992745916 2.3731025650242326 0.008819682489695243 0.06238654134857987 gene 3752149 3752583 - AC789_1c36660 rplO CDS 50S ribosomal	subunit protein L15 37
CP010315.1	59	104870	104910	+	23.82648979	6.409476715	7.5392382	0	0	0	6.295867451	5.531515419	2.336670143	2.367264133	0.008960069	0.062390282	gene	104455	105717	+	AC789_1c00940	ftsA	CDS	cell division protein FtsA	41			CP010315.1 59 104870 104910 + 23.826489787958316 6.409476714790449 7.539238200330442 0.0 0.0 0.0 6.295867450513201 5.531515418980978 2.336670142658021 2.367264132835086 0.008960069230813845 0.062390281966513056 gene 104455 105717 + AC789_1c00940 ftsA CDS cell division protein FtsA 41
CP010315.1	208	292217	292252	-	14.29589387	5.608292125	16.58632404	0	0	0	6.081751673	5.594431944	2.360384991	2.370135365	0.008890787	0.062390282	intergenic	NA	NA	NA	NA	NA	NA	NA	NA			CP010315.1 208 292217 292252 - 14.295893872774988 5.6082921254416425 16.58632404072697 0.0 0.0 0.0 6.081751673157267 5.5944319435445715 2.3603849912642714 2.3701353653109263 0.008890786862342442 0.062390281966513056 intergenic NA NA NA NA NA NA NA NA
CP010315.1	728	1317218	1317255	-	13.70023163	28.84264522	18.09417168	0	11.11886407	0	11.95931877	4.436147685	1.871321131	2.370596693	0.008879699	0.062390282	gene	1317178	1317708	-	AC789_1c12760	dsbB	CDS	disulfide bond formation protein B	38			CP010315.1 728 1317218 1317255 - 13.70023162807603 28.842645216557017 18.09417168079306 0.0 11.118864069488385 0.0 11.959318765819082 4.436147684870474 1.8713211310129916 2.3705966930801874 0.00887969898103099 0.062390281966513056 gene 1317178 1317708 - AC789_1c12760 dsbB CDS disulfide bond formation protein B 38
CP010315.1	1358	3235208	3235255	-	19.06119183	13.62013802	30.91087662	1.330597285	0	4.870570223	11.632229	3.956758445	1.671531982	2.367144923	0.008962956	0.062390282	gene	3234845	3235639	-	AC789_1c31490	thyA	CDS	thymidylate synthetase	48			CP010315.1 1358 3235208 3235255 - 19.061191830366653 13.620138018929703 30.910876621354813 1.330597284744964 0.0 4.870570223229107 11.63222899643754 3.956758444841339 1.6715319818639942 2.3671449232033206 0.008962955937754546 0.062390281966513056 gene 3234845 3235639 - AC789_1c31490 thyA CDS thymidylate synthetase 48
CP010315.1	1491	3563690	3563731	+	23.23082754	10.41539966	9.80100966	0	1.235429341	0	7.447111034	5.020394059	2.120391577	2.367673082	0.008950173	0.062390282	gene	3563531	3563923	+	AC789_1c34720	yqjF	CDS	quinol oxidase subunit	42			CP010315.1 1491 3563690 3563731 + 23.230827543259355 10.41539966153448 9.801009660429575 0.0 1.235429341054265 0.0 7.4471110343796125 5.020394059223284 2.1203915765599435 2.3676730820484644 0.008950172557508214 0.062390281966513056 gene 3563531 3563923 + AC789_1c34720 yqjF CDS quinol oxidase subunit 42
CP010315.1	1499	3572237	3572283	-	19.06119183	70.50424386	6.78531438	0	34.59202155	0	21.82379527	3.689831737	1.557894656	2.368473197	0.008930837	0.062390282	gene	3571331	3572695	-	AC789_1c34810	tdcG	CDS	L-serine dehydratase	47			CP010315.1 1499 3572237 3572283 - 19.061191830366653 70.50424386269493 6.785314380297398 0.0 34.59202154951942 0.0 21.823795270479735 3.6898317372645395 1.5578946562552054 2.368473197112047 0.008930837267205545 0.062390281966513056 gene 3571331 3572695 - AC789_1c34810 tdcG CDS L-serine dehydratase 47
CP010315.1	1704	3748010	3748043	-	22.6351653	6.409476715	8.29316202	0	0	0	6.222967339	5.548500078	2.344578935	2.366523043	0.008978028	0.062390282	gene	3747660	3748043	-	AC789_1c36590	rplQ	CDS	50S ribosomal	subunit protein L17	34		CP010315.1 1704 3748010 3748043 - 22.6351652985604 6.409476714790449 8.293162020363486 0.0 0.0 0.0 6.2229673389523885 5.548500077951007 2.3445789354342703 2.3665230434748814 0.008978028208784341 0.062390281966513056 gene 3747660 3748043 - AC789_1c36590 rplQ CDS 50S ribosomal	subunit protein L17 34
CP010315.1	1814	3760714	3760762	-	41.10069488	124.9847959	82.9316202	29.27314026	27.1794455	0	50.91161613	2.764961394	1.166480677	2.370344788	0.008885752	0.062390282	gene	3760341	3760970	-	AC789_1c36850	rplC	CDS	50S ribosomal	subunit protein L3	49		CP010315.1 1814 3760714 3760762 - 41.10069488422809 124.98479593841374 82.93162020363486 29.273140264389212 27.17944550319383 0.0 50.91161613230996 2.7649613935794037 1.1664806770496958 2.3703447883702986 0.008885751936096222 0.062390281966513056 gene 3760341 3760970 - AC789_1c36850 rplC CDS 50S ribosomal	subunit protein L3 49
CP010315.1	2185	4419765	4419825	-	24.42215203	59.28765961	12.81670494	0	18.53144012	1.217642556	19.37926654	3.476437369	1.468122034	2.367948502	0.008943513	0.062390282	gene	4419330	4420097	-	AC789_1c43100	tpiA	CDS	triosephosphate isomerase	61			CP010315.1 2185 4419765 4419825 - 24.422152032657273 59.28765961181165 12.81670494056175 0.0 18.531440115813975 1.2176425558072768 19.37926654277532 3.4764373694110073 1.4681220335363951 2.3679485015540607 0.008943512734434592 0.062390281966513056 gene 4419330 4420097 - AC789_1c43100 tpiA CDS triosephosphate isomerase 61
CP010315.1	1600	3628943	3628984	-	16.08288061	28.84264522	6.78531438	0	0	4.870570223	9.430235071	4.702857681	1.987959227	2.365671095	0.008998713	0.062412124	gene	3628685	3631357	-	AC789_1c35380	infB	CDS	translation initiation factor IF2-alpha	42			CP010315.1 1600 3628943 3628984 - 16.08288060687186 28.842645216557017 6.785314380297398 0.0 0.0 4.870570223229107 9.430235071159231 4.70285768058095 1.987959226805521 2.3656710948433464 0.008998712616560444 0.062412123761641444 gene 3628685 3631357 - AC789_1c35380 infB CDS translation initiation factor IF2-alpha 42
CP010315.1	413	791889	791937	-	64.33152243	16.82487638	7.5392382	0	1.235429341	4.870570223	15.80027276	3.747308311	1.586062	2.362649324	0.009072415	0.062607427	intergenic	NA	NA	NA	NA	NA	NA	NA	NA			CP010315.1 413 791889 791937 - 64.33152242748744 16.824876376324926 7.539238200330442 0.0 1.235429341054265 4.870570223229107 15.800272761404363 3.7473083110053564 1.5860619995816017 2.362649323919169 0.009072414975224081 0.06260742700254689 intergenic NA NA NA NA NA NA NA NA
CP010315.1	763	1395279	1395332	-	6.552284692	12.01776884	17.34024786	0	0	0	5.985050232	5.601858057	2.371218532	2.362438544	0.009077576	0.062607427	gene	1395205	1395603	-	AC789_1c13460	AC789_1c13460	CDS	acyl-CoA thioester hydrolase	54			CP010315.1 763 1395279 1395332 - 6.552284691688536 12.01776884023209 17.340247860760016 0.0 0.0 0.0 5.985050232113441 5.6018580570247964 2.37121853222546 2.3624385441046987 0.009077575656549099 0.06260742700254689 gene 1395205 1395603 - AC789_1c13460 AC789_1c13460 CDS acyl-CoA thioester hydrolase 54
CP010315.1	1034	2377206	2377246	-	22.6351653	43.26396782	14.32455258	0	4.941717364	3.652927667	14.80305512	3.505430843	1.484277891	2.361707915	0.009095484	0.062607427	intergenic	NA	NA	NA	NA	NA	NA	NA	NA			CP010315.1 1034 2377206 2377246 - 22.6351652985604 43.263967824835525 14.32455258062784 0.0 4.94171736421706 3.6529276674218303 14.803055122610441 3.5054308426090013 1.4842778908675844 2.361707914789474 0.009095484109556622 0.06260742700254689 intergenic NA NA NA NA NA NA NA NA
CP010315.1	1528	3575450	3575517	-	20.25251632	112.9670271	8.29316202	0	134.6617982	0	46.02908394	3.280238995	1.388969116	2.36163566	0.009097257	0.062607427	gene	3573170	3575464	-	AC789_1c34830	tdcE	CDS	keto-acid formate acetyltransferase	15			CP010315.1 1528 3575450 3575517 - 20.252516319764567 112.96702709818166 8.293162020363486 0.0 134.66179817491488 0.0 46.02908393553743 3.2802389950979065 1.3889691158611817 2.361635660317839 0.009097256818526347 0.06260742700254689 gene 3573170 3575464 - AC789_1c34830 tdcE CDS keto-acid formate acetyltransferase 15
CP010315.1	1528	3575450	3575517	-	20.25251632	112.9670271	8.29316202	0	134.6617982	0	46.02908394	3.280238995	1.388969116	2.36163566	0.009097257	0.062607427	gene	3575498	3576706	-	AC789_1c34840	tdcD	CDS	propionate kinase	20			CP010315.1 1528 3575450 3575517 - 20.252516319764567 112.96702709818166 8.293162020363486 0.0 134.66179817491488 0.0 46.02908393553743 3.2802389950979065 1.3889691158611817 2.361635660317839 0.009097256818526347 0.06260742700254689 gene 3575498 3576706 - AC789_1c34840 tdcD CDS propionate kinase 20
CP010315.1	116	132038	132111	+	80.41440303	60.0888442	53.52859122	3.991791854	16.06058143	20.69992345	39.1306892	2.424242936	1.027663628	2.358984857	0.009162502	0.062934713	gene	131932	134529	+	AC789_1c01170	acnB	CDS	aconitate hydratase 2	74			CP010315.1 116 132038 132111 + 80.41440303435931 60.088844201160455 53.52859122234614 3.9917918542348922 16.060581433705444 20.699923448723705 39.13068919908832 2.4242429356865913 1.027663627837528 2.35898485654088 0.009162501773979113 0.062934712957177 gene 131932 134529 + AC789_1c01170 acnB CDS aconitate hydratase 2 74
CP010315.1	685	1247490	1247551	+	12.50890714	7.210661304	36.18834336	0	6.177146705	0	10.34750975	4.550340418	1.930461498	2.357125705	0.009208506	0.063128831	gene	1247429	1247602	+	AC789_1c11980	rpmF	CDS	50S ribosomal	subunit protein L32	62		CP010315.1 685 1247490 1247551 + 12.508907138678115 7.210661304139254 36.18834336158612 0.0 6.177146705271325 0.0 10.347509751612469 4.550340418031638 1.9304614977441894 2.357125704578344 0.009208505642862394 0.06312883059210866 gene 1247429 1247602 + AC789_1c11980 rpmF CDS 50S ribosomal	subunit protein L32 62
CP010315.1	255	457343	457409	-	11.31758265	55.28173667	12.81670494	0	1.235429341	9.741140446	15.06543234	3.770095678	1.601529869	2.354058922	0.009284834	0.063407751	gene	457017	457346	-	AC789_1c04280	cyoD	CDS	cytochrome O ubiquinol oxidase protein CyoD	4			CP010315.1 255 457343 457409 - 11.3175826492802 55.28173666506762 12.81670494056175 0.0 1.235429341054265 9.741140446458214 15.065432340403675 3.7700956775752945 1.6015298690027915 2.3540589223745054 0.009284833641420534 0.06340775066444196 gene 457017 457346 - AC789_1c04280 cyoD CDS cytochrome O ubiquinol oxidase protein CyoD 4
CP010315.1	255	457343	457409	-	11.31758265	55.28173667	12.81670494	0	1.235429341	9.741140446	15.06543234	3.770095678	1.601529869	2.354058922	0.009284834	0.063407751	gene	457346	457945	-	AC789_1c04290	cyoC	CDS	cytochrome o ubiquinol oxidase	subunit III	64		CP010315.1 255 457343 457409 - 11.3175826492802 55.28173666506762 12.81670494056175 0.0 1.235429341054265 9.741140446458214 15.065432340403675 3.7700956775752945 1.6015298690027915 2.3540589223745054 0.009284833641420534 0.06340775066444196 gene 457346 457945 - AC789_1c04290 cyoC CDS cytochrome o ubiquinol oxidase	subunit III 64
CP010315.1	1012	2363918	2363959	-	11.31758265	17.62606097	6.78531438	0	0	0	5.954826333	5.592993463	2.375320192	2.354627171	0.009270649	0.063407751	gene	2363228	2364634	-	AC789_1c23320	gnd	CDS	6-phosphogluconate dehydrogenase	decarboxylating	42		CP010315.1 1012 2363918 2363959 - 11.3175826492802 17.626060965673734 6.785314380297398 0.0 0.0 0.0 5.954826332541888 5.592993463408709 2.3753201917147746 2.3546271710724835 0.009270649066392855 0.06340775066444196 gene 2363228 2364634 - AC789_1c23320 gnd CDS 6-phosphogluconate dehydrogenase	decarboxylating 42
CP010315.1	2058	4228767	4228806	-	8.339271426	11.21658425	23.37163842	1.330597285	0	0	7.376348564	5.021764492	2.13412977	2.353073633	0.009309473	0.063454226	gene	4228383	4229246	-	AC789_1c41210	atpG	CDS	membrane-bound ATP synthase F1 sector gamma- subunit	40			CP010315.1 2058 4228767 4228806 - 8.33927142578541 11.216584250883285 23.37163842102437 1.330597284744964 0.0 0.0 7.376348563739672 5.021764491632712 2.13412976997857 2.353073633232312 0.009309473359126744 0.06345422645933517 gene 4228383 4229246 - AC789_1c41210 atpG CDS membrane-bound ATP synthase F1 sector gamma- subunit 40
CP010315.1	90	125791	125837	+	2.978311223	32.84856816	21.86379078	0	3.706288023	0	10.23282637	4.333784934	1.848697094	2.344237436	0.009533015	0.06347906	gene	123490	126153	+	AC789_1c01130	aceE	CDS	pyruvate dehydrogenase E1 component	47			CP010315.1 90 125791 125837 + 2.9783112234947895 32.848568163301046 21.863790780958283 0.0 3.706288023162795 0.0 10.23282636515282 4.33378493408829 1.8486970935338816 2.3442374357845894 0.009533014765265604 0.06347905989036481 gene 123490 126153 + AC789_1c01130 aceE CDS pyruvate dehydrogenase E1 component 47
CP010315.1	288	469571	469624	+	18.46552959	20.02961473	12.06278112	1.330597285	0	1.217642556	8.851027547	4.456464201	1.896095995	2.350336804	0.009378215	0.06347906	gene	468188	470542	+	AC789_1c04390	lon	CDS	DNA-binding	ATP-dependent protease La; heat shock K-protein	54		CP010315.1 288 469571 469624 + 18.465529585667692 20.02961473372015 12.062781120528708 1.330597284744964 0.0 1.2176425558072768 8.851027546744799 4.456464201054606 1.896095994913094 2.3503368041547206 0.009378215294169554 0.06347905989036481 gene 468188 470542 + AC789_1c04390 lon CDS DNA-binding	ATP-dependent protease La; heat shock K-protein 54
CP010315.1	466	799583	799626	+	32.16576121	8.813030483	15.83240022	0	0	7.305855335	10.68617454	4.368913415	1.861210235	2.347350843	0.009453721	0.06347906	gene	798765	799982	+	AC789_1c07600	sucB	CDS	dihydrolipoyllysine-residue succinyltransferase component of 2-oxoglutarate dehydrogenase complex	44			CP010315.1 466 799583 799626 + 32.16576121374372 8.813030482836867 15.832400220693929 0.0 0.0 7.305855334843661 10.686174542019696 4.368913415012068 1.8612102352624418 2.3473508431442864 0.009453720862894888 0.06347905989036481 gene 798765 799982 + AC789_1c07600 sucB CDS dihydrolipoyllysine-residue succinyltransferase component of 2-oxoglutarate dehydrogenase complex 44
CP010315.1	578	990154	990212	-	36.93105917	108.1599196	27.14125752	1.330597285	29.65030419	8.523497891	35.28943927	2.535807041	1.079800693	2.348402864	0.009427058	0.06347906	gene	988295	990577	-	AC789_1c09410	pflB2	CDS	formate acetyltransferase	59			CP010315.1 578 990154 990212 - 36.931059171335384 108.15991956208882 27.14125752118959 1.330597284744964 29.65030418530236 8.523497890650937 35.289439269218676 2.5358070406833244 1.0798006931520234 2.3484028643111015 0.009427058116409663 0.06347905989036481 gene 988295 990577 - AC789_1c09410 pflB2 CDS formate acetyltransferase 59
CP010315.1	601	1012901	1012950	+	8.93493367	3.204738357	27.89518134	0	0	0	6.672475562	5.412928587	2.301918568	2.351485696	0.009349304	0.06347906	gene	1012668	1013348	+	AC789_1c09610	mukE	CDS	chromosome partition protein MukE	50			CP010315.1 601 1012901 1012950 + 8.934933670484368 3.2047383573952244 27.895181341222635 0.0 0.0 0.0 6.672475561517038 5.412928587075658 2.3019185682961796 2.351485696160906 0.009349304265223854 0.06347905989036481 gene 1012668 1013348 + AC789_1c09610 mukE CDS chromosome partition protein MukE 50
CP010315.1	997	2253421	2253470	-	13.10456938	38.45686029	1.50784764	0	1.235429341	0	9.050784442	4.606323639	1.963603801	2.345851865	0.009491825	0.06347906	gene	2253061	2254374	-	AC789_1c22190	AC789_1c22190	CDS	hypothetical protein	50			CP010315.1 997 2253421 2253470 - 13.104569383377072 38.45686028874269 1.5078476400660885 0.0 1.235429341054265 0.0 9.050784442206686 4.60632363868649 1.9636038009638292 2.345851865037891 0.009491825341492548 0.06347905989036481 gene 2253061 2254374 - AC789_1c22190 AC789_1c22190 CDS hypothetical protein 50
CP010315.1	1022	2368442	2368516	-	30.97443672	8.011845893	13.57062876	0	6.177146705	0	9.789009681	4.603302717	1.959593825	2.349110647	0.009409157	0.06347906	gene	2366840	2368462	-	AC789_1c23350	AC789_1c23350	CDS	capsular polysaccharide biosynthesis protein	21			CP010315.1 1022 2368442 2368516 - 30.974436724345807 8.01184589348806 13.570628760594795 0.0 6.177146705271325 0.0 9.789009680616665 4.603302717262008 1.9595938247463325 2.349110646874947 0.009409156887835626 0.06347905989036481 gene 2366840 2368462 - AC789_1c23350 AC789_1c23350 CDS capsular polysaccharide biosynthesis protein 21
CP010315.1	1022	2368442	2368516	-	30.97443672	8.011845893	13.57062876	0	6.177146705	0	9.789009681	4.603302717	1.959593825	2.349110647	0.009409157	0.06347906	gene	2368459	2368836	-	AC789_1c23360	AC789_1c23360	CDS	capsule biosynthesis phosphatase	58			CP010315.1 1022 2368442 2368516 - 30.974436724345807 8.01184589348806 13.570628760594795 0.0 6.177146705271325 0.0 9.789009680616665 4.603302717262008 1.9595938247463325 2.349110646874947 0.009409156887835626 0.06347905989036481 gene 2368459 2368836 - AC789_1c23360 AC789_1c23360 CDS capsule biosynthesis phosphatase 58
CP010315.1	1026	2372883	2372924	-	14.89155612	6.409476715	21.10986696	0	1.235429341	0	7.274388189	5.019330463	2.139085422	2.346484349	0.009475731	0.06347906	gene	2372026	2373414	-	AC789_1c23400	AC789_1c23400	CDS	phosphomannomutase	42			CP010315.1 1026 2372883 2372924 - 14.891556117473947 6.409476714790449 21.10986696092524 0.0 1.235429341054265 0.0 7.27438818904065 5.019330463468292 2.1390854220437947 2.3464843487515146 0.009475731066470984 0.06347905989036481 gene 2372026 2373414 - AC789_1c23400 AC789_1c23400 CDS phosphomannomutase 42
CP010315.1	1508	3573128	3573181	-	16.08288061	69.70305927	6.78531438	0	29.65030419	0	20.37025974	3.686635049	1.567875025	2.351357723	0.009352521	0.06347906	gene	3572767	3573156	-	AC789_1c34820	tdcF	CDS	endoribonuclease L-PSP	29			CP010315.1 1508 3573128 3573181 - 16.08288060687186 69.70305927334613 6.785314380297398 0.0 29.65030418530236 0.0 20.370259740969626 3.6866350490553264 1.5678750250781155 2.3513577230887064 0.00935252075074358 0.06347905989036481 gene 3572767 3573156 - AC789_1c34820 tdcF CDS endoribonuclease L-PSP 29
CP010315.1	1508	3573128	3573181	-	16.08288061	69.70305927	6.78531438	0	29.65030419	0	20.37025974	3.686635049	1.567875025	2.351357723	0.009352521	0.06347906	gene	3573170	3575464	-	AC789_1c34830	tdcE	CDS	keto-acid formate acetyltransferase	12			CP010315.1 1508 3573128 3573181 - 16.08288060687186 69.70305927334613 6.785314380297398 0.0 29.65030418530236 0.0 20.370259740969626 3.6866350490553264 1.5678750250781155 2.3513577230887064 0.00935252075074358 0.06347905989036481 gene 3573170 3575464 - AC789_1c34830 tdcE CDS keto-acid formate acetyltransferase 12
CP010315.1	1731	3750981	3751027	-	19.06119183	10.41539966	21.86379078	0	21.0022988	0	12.05711351	4.493929527	1.91630366	2.345103034	0.009510911	0.06347906	gene	3750810	3752141	-	AC789_1c36650	secY	CDS	preprotein translocase membrane subunit	47			CP010315.1 1731 3750981 3751027 - 19.061191830366653 10.41539966153448 21.863790780958283 0.0 21.002298797922506 0.0 12.057113511796986 4.493929527379935 1.9163036598843253 2.3451030342713035 0.009510911098505019 0.06347905989036481 gene 3750810 3752141 - AC789_1c36650 secY CDS preprotein translocase membrane subunit 47
CP010315.1	2102	4275583	4275618	-	13.10456938	14.42132261	19.60201932	0	3.706288023	0	8.472366556	4.669562407	1.992332378	2.343766763	0.009545053	0.06347906	gene	4275347	4276612	-	AC789_1c41640	rhlB	CDS	ATP-dependent RNA helicase	36			CP010315.1 2102 4275583 4275618 - 13.104569383377072 14.421322608278508 19.60201932085915 0.0 3.706288023162795 0.0 8.472366555946254 4.669562407493497 1.9923323777365183 2.343766762852376 0.00954505256923698 0.06347905989036481 gene 4275347 4276612 - AC789_1c41640 rhlB CDS ATP-dependent RNA helicase 36
CP010315.1	2394	4695834	4695883	+	21.44384081	4.807107536	48.25112448	11.97537556	0	0	14.41290807	4.010632639	1.711004936	2.344021665	0.009538532	0.06347906	gene	4695173	4696819	+	AC789_1c45570	groEL	CDS	GroEL	chaperone Hsp60	50		CP010315.1 2394 4695834 4695883 + 21.443840809162484 4.807107536092836 48.25112448211483 11.975375562704677 0.0 0.0 14.412908065012472 4.010632638851322 1.7110049361345407 2.344021664783763 0.009538531617582472 0.06347905989036481 gene 4695173 4696819 + AC789_1c45570 groEL CDS GroEL	chaperone Hsp60 50
CP010315.1	2505	4983072	4983123	-	100.6669194	36.85449111	61.82175324	0	23.47315748	13.39406811	39.36839822	2.871691827	1.225036933	2.344167551	0.009534801	0.06347906	gene	4983020	4983106	-	AC789_1c48410	trn88	tRNA	tRNA-Leu	35			CP010315.1 2505 4983072 4983123 - 100.66691935412388 36.85449111004508 61.821753242709626 0.0 23.473157480031034 13.394068113880044 39.368398216798276 2.8716918269362997 1.2250369329081279 2.344167551029797 0.009534801279431503 0.06347905989036481 gene 4983020 4983106 - AC789_1c48410 trn88 tRNA tRNA-Leu 35
CP010315.1	1856	3786142	3786194	-	36.93105917	33.64975275	6.03139056	0	25.94401616	0	17.09270311	3.842132737	1.64155067	2.340550802	0.009627659	0.063908977	gene	3785968	3786558	-	AC789_1c37170	slyD	CDS	FKBP-type peptidyl-prolyl cis-trans isomerase SlyD	53			CP010315.1 1856 3786142 3786194 - 36.931059171335384 33.64975275264985 6.031390560264354 0.0 25.944016162139565 0.0 17.092703107731527 3.842132736570231 1.6415506697832523 2.3405508019301897 0.009627659286336054 0.06390897712832776 gene 3785968 3786558 - AC789_1c37170 slyD CDS FKBP-type peptidyl-prolyl cis-trans isomerase SlyD 53
CP010315.1	1446	3416851	3416905	-	44.67466835	2.403553768	12.06278112	0	2.470858682	0	10.26864365	4.663817118	1.994775159	2.33801644	0.009693198	0.064096767	gene	3414781	3416952	-	AC789_1c33250	glcB	CDS	malate synthase G	55			CP010315.1 1446 3416851 3416905 - 44.67466835242184 2.403553768046418 12.062781120528708 0.0 2.47085868210853 0.0 10.268643653850916 4.663817117503946 1.9947751594356251 2.3380164403207546 0.009693197657299781 0.064096767284843 gene 3414781 3416952 - AC789_1c33250 glcB CDS malate synthase G 55
CP010315.1	1519	3574398	3574471	-	20.84817856	353.3224039	48.25112448	0	286.6196071	6.088212779	119.1882545	2.626322923	1.123956631	2.336676391	0.009728009	0.064096767	gene	3573170	3575464	-	AC789_1c34830	tdcE	CDS	keto-acid formate acetyltransferase	74			CP010315.1 1519 3574398 3574471 - 20.848178564463524 353.32240390282345 48.25112448211483 0.0 286.6196071245895 6.088212779036384 119.18825447550462 2.6263229230927454 1.1239566307192481 2.336676390629143 0.009728008525524233 0.064096767284843 gene 3573170 3575464 - AC789_1c34830 tdcE CDS keto-acid formate acetyltransferase 74
CP010315.1	1766	3755134	3755179	-	48.84430407	76.11253599	44.48150538	0	96.3634886	0	44.30030567	6.017920949	2.573855138	2.338096212	0.009691129	0.064096767	gene	3754943	3755482	-	AC789_1c36730	rplE	CDS	50S ribosomal	subunit protein L5	46		CP010315.1 1766 3755134 3755179 - 48.844304065314546 76.11253598813657 44.48150538194961 0.0 96.36348860223268 0.0 44.300305672938904 6.017920948545995 2.57385513756659 2.3380962124525553 0.009691128829858673 0.064096767284843 gene 3754943 3755482 - AC789_1c36730 rplE CDS 50S ribosomal	subunit protein L5 46
CP010315.1	2198	4433060	4433102	-	139.9806275	21.63198391	17.34024786	23.95075113	9.883434728	0	35.46450752	2.731153892	1.168548998	2.337218119	0.009713923	0.064096767	intergenic	NA	NA	NA	NA	NA	NA	NA	NA			CP010315.1 2198 4433060 4433102 - 139.9806275042551 21.631983912417763 17.340247860760016 23.950751125409354 9.88343472843412 0.0 35.46450752187939 2.731153891995376 1.168548998285339 2.3372181192255637 0.009713922750612735 0.064096767284843 intergenic NA NA NA NA NA NA NA NA
CP010315.1	1664	3692615	3692664	-	4.169635713	40.86041406	14.32455258	0	4.941717364	0	10.71605329	4.242531297	1.816534158	2.335508682	0.009758431	0.064178372	intergenic	NA	NA	NA	NA	NA	NA	NA	NA			CP010315.1 1664 3692615 3692664 - 4.169635712892705 40.86041405678911 14.32455258062784 0.0 4.94171736421706 0.0 10.716053285754452 4.242531296762566 1.8165341577772036 2.335508682068454 0.0097584314422213 0.06417837166621697 intergenic NA NA NA NA NA NA NA NA
CP010315.1	1516	3574070	3574131	-	16.67854285	149.0203336	15.83240022	0	87.71548321	1.217642556	45.07740041	3.004987804	1.288083427	2.332913956	0.009826331	0.064386897	gene	3573170	3575464	-	AC789_1c34830	tdcE	CDS	keto-acid formate acetyltransferase	62			CP010315.1 1516 3574070 3574131 - 16.67854285157082 149.0203336188779 15.832400220693929 0.0 87.71548321485281 1.2176425558072768 45.077400410300456 3.0049878041010873 1.288083427213883 2.332913956203022 0.00982633087114814 0.0643868973103961 gene 3573170 3575464 - AC789_1c34830 tdcE CDS keto-acid formate acetyltransferase 62
CP010315.1	2253	4495720	4495777	+	33.95274795	22.4331685	7.5392382	0	14.82515209	0	13.12505112	4.100070314	1.757120026	2.333403668	0.009813484	0.064386897	gene	4495416	4496120	+	AC789_1c43790	rplA	CDS	50S ribosomal protein L1	58			CP010315.1 2253 4495720 4495777 + 33.9527479478406 22.43316850176657 7.539238200330442 0.0 14.82515209265118 0.0 13.125051123764798 4.100070313633996 1.7571200259147322 2.3334036680274908 0.009813484471427637 0.0643868973103961 gene 4495416 4496120 + AC789_1c43790 rplA CDS 50S ribosomal protein L1 58
CP010315.1	262	459833	459902	-	39.31370815	57.68529043	17.34024786	3.991791854	27.1794455	0	24.2517473	3.095959413	1.327893368	2.331481946	0.00986398	0.064455527	gene	457950	459941	-	AC789_1c04300	cyoB	CDS	cytochrome o ubiquinol oxidase	subunit I	70		CP010315.1 262 459833 459902 - 39.31370815013122 57.685290433114034 17.340247860760016 3.9917918542348922 27.17944550319383 0.0 24.251747300239 3.095959412837609 1.3278933675444955 2.331481946146454 0.009863980480356506 0.06445552709023043 gene 457950 459941 - AC789_1c04300 cyoB CDS cytochrome o ubiquinol oxidase	subunit I 70
CP010315.1	269	464307	464333	+	11.91324489	8.813030483	13.57062876	0	0	0	5.71615069	5.604951497	2.405591622	2.329967999	0.009903921	0.064455527	intergenic	NA	NA	NA	NA	NA	NA	NA	NA			CP010315.1 269 464307 464333 + 11.913244893979158 8.813030482836867 13.570628760594795 0.0 0.0 0.0 5.71615068956847 5.604951496825896 2.4055916219971465 2.3299679985469055 0.009903921276629589 0.06445552709023043 intergenic NA NA NA NA NA NA NA NA
CP010315.1	1117	2700666	2700701	-	3.573973468	38.45686029	23.37163842	0	3.706288023	1.217642556	11.72106713	3.802203017	1.632163314	2.329548143	0.009915023	0.064455527	gene	2699747	2701537	-	AC789_1c26370	nuoC	CDS	NADH dehydrogenase I chain C/D	36			CP010315.1 1117 2700666 2700701 - 3.573973468193747 38.45686028874269 23.37163842102437 0.0 3.706288023162795 1.2176425558072768 11.721067126155146 3.8022030174417254 1.6321633142276675 2.3295481428222833 0.009915022844021367 0.06445552709023043 gene 2699747 2701537 - AC789_1c26370 nuoC CDS NADH dehydrogenase I chain C/D 36
CP010315.1	1838	3781010	3781070	-	12.50890714	59.28765961	6.78531438	0	17.29601077	0	15.97964865	3.828173687	1.643641165	2.329081169	0.009927383	0.064455527	intergenic	NA	NA	NA	NA	NA	NA	NA	NA			CP010315.1 1838 3781010 3781070 - 12.508907138678115 59.28765961181165 6.785314380297398 0.0 17.29601077475971 0.0 15.979648650924478 3.8281736865733573 1.6436411651613576 2.329081169123397 0.009927383036943866 0.06445552709023043 intergenic NA NA NA NA NA NA NA NA
CP010315.1	1846	3782140	3782200	-	8.339271426	67.29950551	11.3088573	0	9.883434728	1.217642556	16.34145192	3.495939079	1.500498737	2.329851398	0.009907003	0.064455527	gene	3781672	3782142	-	AC789_1c37090	rpsG	CDS	30S ribosomal protein S7	3			CP010315.1 1846 3782140 3782200 - 8.33927142578541 67.2995055052997 11.308857300495664 0.0 9.88343472843412 1.2176425558072768 16.341451919303697 3.4959390794053204 1.500498736553586 2.329851398232399 0.009907003261534927 0.06445552709023043 gene 3781672 3782142 - AC789_1c37090 rpsG CDS 30S ribosomal protein S7 3
CP010315.1	79	124119	124162	+	15.48721836	63.29358256	0	0	1.235429341	0	13.33603838	4.393032483	1.887139345	2.327879229	0.009959259	0.064544704	gene	123490	126153	+	AC789_1c01130	aceE	CDS	pyruvate dehydrogenase E1 component	44			CP010315.1 79 124119 124162 + 15.487218362172904 63.29358255855568 0.0 0.0 1.235429341054265 0.0 13.336038376963808 4.393032483125353 1.8871393447040534 2.327879229190826 0.009959258733467868 0.06454470414149122 gene 123490 126153 + AC789_1c01130 aceE CDS pyruvate dehydrogenase E1 component 44
CP010315.1	12	8979	9028	+	7.147946936	39.25804488	11.3088573	0	6.177146705	0	10.64866597	4.217571217	1.814458408	2.3244243	0.010051382	0.064651946	gene	8237	9190	+	AC789_1c00080	talB	CDS	TalB	50			CP010315.1 12 8979 9028 + 7.147946936387494 39.258044878091496 11.308857300495664 0.0 6.177146705271325 0.0 10.648665970040996 4.217571216742904 1.8144584084068252 2.3244243004975345 0.01005138220336306 0.06465194574800102 gene 8237 9190 + AC789_1c00080 talB CDS TalB 50
CP010315.1	1083	2614877	2614941	-	95.30595915	115.3705809	116.8581921	25.28134841	85.24462453	0	73.01011751	2.642210078	1.137215946	2.323402242	0.010078777	0.064651946	gene	2614190	2615293	-	AC789_1c25710	ompC	CDS	porin OmpC	65			CP010315.1 1083 2614877 2614941 - 95.30595915183326 115.37058086622807 116.85819210512186 25.28134841015432 85.24462453274428 0.0 73.01011751101363 2.642210077643781 1.1372159456039816 2.3234022419906264 0.01007877689417928 0.06465194574800102 gene 2614190 2615293 - AC789_1c25710 ompC CDS porin OmpC 65
CP010315.1	1271	3024010	3024067	-	33.95274795	28.84264522	49.75897212	0	9.883434728	9.741140446	22.02982341	3.03152317	1.304686418	2.323564596	0.010074421	0.064651946	gene	3023969	3024316	-	AC789_1c29430	rplS	CDS	50S ribosomal	subunit protein L19	58		CP010315.1 1271 3024010 3024067 - 33.9527479478406 28.842645216557017 49.758972122180914 0.0 9.88343472843412 9.741140446458214 22.029823410245143 3.031523170151902 1.304686417995629 2.323564596318238 0.010074420890601834 0.06465194574800102 gene 3023969 3024316 - AC789_1c29430 rplS CDS 50S ribosomal	subunit protein L19 58
CP010315.1	1576	3623737	3623798	-	76.24476732	77.71490517	57.29821032	0	23.47315748	26.78813623	43.58652942	2.711872179	1.166960621	2.323876341	0.010066061	0.064651946	gene	3623383	3624267	-	AC789_1c35330	nlpI	CDS	lipoprotein NlpI precursor	62			CP010315.1 1576 3623737 3623798 - 76.24476732146661 77.71490516683419 57.29821032251136 0.0 23.473157480031034 26.788136227760088 43.58652941976721 2.7118721792117224 1.1669606213823462 2.3238763412593313 0.010066061308541548 0.06465194574800102 gene 3623383 3624267 - AC789_1c35330 nlpI CDS lipoprotein NlpI precursor 62
CP010315.1	1670	3711945	3711991	+	16.67854285	11.21658425	23.37163842	0	12.35429341	0	10.60350982	4.495017589	1.934043074	2.324155883	0.01005857	0.064651946	gene	3711518	3712492	+	AC789_1c36170	yhdH	CDS	dehydrogenase	47			CP010315.1 1670 3711945 3711991 + 16.67854285157082 11.216584250883285 23.37163842102437 0.0 12.35429341054265 0.0 10.603509822336855 4.495017588659379 1.934043073845753 2.324155883313007 0.010058570409836176 0.06465194574800102 gene 3711518 3712492 + AC789_1c36170 yhdH CDS dehydrogenase 47
CP010315.1	1788	3757508	3757551	-	46.46165509	39.25804488	15.0784764	0	7.412576046	4.870570223	18.84688711	3.235420995	1.392671085	2.323176686	0.010084831	0.064651946	gene	3757226	3757927	-	AC789_1c36790	rpsC	CDS	30S ribosomal protein S3	44			CP010315.1 1788 3757508 3757551 - 46.46165508651871 39.258044878091496 15.078476400660884 0.0 7.41257604632559 4.870570223229107 18.8468871058043 3.2354209951243753 1.3926710845279204 2.323176686203045 0.01008483133505918 0.06465194574800102 gene 3757226 3757927 - AC789_1c36790 rpsC CDS 30S ribosomal protein S3 44
CP010315.1	450	796714	796788	+	42.29201937	51.27581372	20.35594314	6.652986424	4.941717364	4.870570223	21.73150837	2.705293279	1.164942063	2.322255643	0.010109587	0.064694085	gene	795949	798750	+	AC789_1c07590	sucA	CDS	2-oxoglutarate dehydrogenase E1 component	75			CP010315.1 450 796714 796788 + 42.292019373626005 51.27581371832359 20.355943140892194 6.652986423724821 4.94171736421706 4.870570223229107 21.73150837400213 2.70529327937872 1.1649420630760574 2.322255642684348 0.010109587231943069 0.0646940852000961 gene 795949 798750 + AC789_1c07590 sucA CDS 2-oxoglutarate dehydrogenase E1 component 75
CP010315.1	683	1247233	1247282	+	13.10456938	20.02961473	15.0784764	1.330597285	1.235429341	0	8.463114524	4.404609044	1.899198961	2.319193057	0.010192285	0.06476801	gene	1246856	1247377	+	AC789_1c11970	yceD	CDS	protein YceD	50			CP010315.1 683 1247233 1247282 + 13.104569383377072 20.02961473372015 15.078476400660884 1.330597284744964 1.235429341054265 0.0 8.463114523926222 4.4046090442886605 1.8991989609956443 2.319193057045255 0.010192285383038327 0.06476800988455599 gene 1246856 1247377 + AC789_1c11970 yceD CDS protein YceD 50
CP010315.1	2199	4435538	4435580	+	24.42215203	16.82487638	9.80100966	0	1.235429341	1.217642556	8.916851661	4.381995946	1.888614534	2.32021721	0.010164565	0.06476801	intergenic	NA	NA	NA	NA	NA	NA	NA	NA			CP010315.1 2199 4435538 4435580 + 24.422152032657273 16.824876376324926 9.801009660429575 0.0 1.235429341054265 1.2176425558072768 8.916851661045552 4.38199594550416 1.888614534390512 2.3202172098703584 0.010164565034635253 0.06476800988455599 intergenic NA NA NA NA NA NA NA NA
CP010315.1	2462	4772591	4772613	+	14.29589387	2.403553768	21.86379078	0	0	0	6.427206404	5.407425717	2.331096065	2.319692354	0.010178763	0.06476801	intergenic	NA	NA	NA	NA	NA	NA	NA	NA			CP010315.1 2462 4772591 4772613 + 14.295893872774988 2.403553768046418 21.863790780958283 0.0 0.0 0.0 6.427206403629948 5.407425717319516 2.3310960649997634 2.3196923535281524 0.010178762891295332 0.06476800988455599 intergenic NA NA NA NA NA NA NA NA
CP010315.1	2469	4787604	4787649	-	32.16576121	15.2225072	36.94226718	0	4.941717364	4.870570223	15.69047053	3.382662951	1.458590394	2.319131515	0.010193953	0.06476801	gene	4787545	4788543	-	AC789_1c46530	fbp	CDS	fructose-1	6-bisphosphatase	46		CP010315.1 2469 4787604 4787649 - 32.16576121374372 15.222507197627316 36.942267181619165 0.0 4.94171736421706 4.870570223229107 15.690470530072728 3.3826629506931574 1.4585903941627645 2.31913151507817 0.010193953213982953 0.06476800988455599 gene 4787545 4788543 - AC789_1c46530 fbp CDS fructose-1	6-bisphosphatase 46
CP010315.1	473	800036	800097	+	141.171952	91.33504319	107.8111063	41.24851583	3.706288023	64.53505546	74.96799346	2.200290534	0.949394203	2.317573171	0.010236265	0.06492091	gene	800076	801242	+	AC789_1c07610	sucC	CDS	succinyl-CoA synthetase beta chain	ATP- grasp domain protein SucC	22		CP010315.1 473 800036 800097 + 141.171951993653 91.3350431857639 107.81110626472532 41.24851582709389 3.706288023162795 64.53505545778567 74.96799345869744 2.2002905335896252 0.9493942029923825 2.3175731710332332 0.010236264850490673 0.0649209096934863 gene 800076 801242 + AC789_1c07610 sucC CDS succinyl-CoA synthetase beta chain	ATP- grasp domain protein SucC 22
CP010315.1	24	14029	14075	+	11.31758265	14.42132261	8.29316202	0	0	0	5.672011213	5.581930938	2.411688684	2.314532126	0.010319276	0.065196957	gene	12162	14078	+	AC789_1c00130	dnaK	CDS	chaperone protein DnaK	47			CP010315.1 24 14029 14075 + 11.3175826492802 14.421322608278508 8.293162020363486 0.0 0.0 0.0 5.672011212987032 5.58193093834989 2.41168868428351 2.3145321262757546 0.010319275559055787 0.06519695651095316 gene 12162 14078 + AC789_1c00130 dnaK CDS chaperone protein DnaK 47
CP010315.1	57	104173	104218	+	13.10456938	2.403553768	22.6177146	0	0	0	6.354306292	5.381432193	2.339431224	2.300316478	0.010715148	0.065196957	gene	103628	104458	+	AC789_1c00930	ftsQ	CDS	cell division protein	ingrowth of wall at septum	46		CP010315.1 57 104173 104218 + 13.104569383377072 2.403553768046418 22.617714600991327 0.0 0.0 0.0 6.354306292069136 5.381432192564603 2.3394312238303803 2.3003164776750804 0.010715148408747722 0.06519695651095316 gene 103628 104458 + AC789_1c00930 ftsQ CDS cell division protein	ingrowth of wall at septum 46
CP010315.1	75	113914	113955	+	24.42215203	13.62013802	9.80100966	0	0	4.870570223	8.785644989	4.615716253	2.002711977	2.304732934	0.010590768	0.065196957	gene	113917	114960	+	AC789_1c01030	guaC	CDS	GMP reductase	39			CP010315.1 75 113914 113955 + 24.422152032657273 13.620138018929703 9.801009660429575 0.0 0.0 4.870570223229107 8.78564498920761 4.615716252659542 2.002711977452209 2.3047329344539698 0.010590767590830937 0.06519695651095316 gene 113917 114960 + AC789_1c01030 guaC CDS GMP reductase 39
CP010315.1	142	176797	176837	+	26.80480101	30.4450144	7.5392382	0	19.76686946	0	14.09265384	3.963731921	1.722852634	2.300679608	0.010704874	0.065196957	gene	176798	177142	+	AC789_1c01560	yadR	CDS	HesB family protein YadR	40			CP010315.1 142 176797 176837 + 26.804801011453105 30.44501439525463 7.539238200330442 0.0 19.76686945686824 0.0 14.092653843984403 3.963731921066935 1.7228526335097987 2.3006796077456797 0.010704873786870711 0.06519695651095316 gene 176798 177142 + AC789_1c01560 yadR CDS HesB family protein YadR 40
CP010315.1	172	199304	199358	+	44.07900611	28.84264522	17.34024786	0	24.70858682	1.217642556	19.36468809	3.459985157	1.500304086	2.306189251	0.01055003	0.065196957	gene	197261	199693	+	AC789_1c01750	yaeT	CDS	protein YaeT	55			CP010315.1 172 199304 199358 + 44.07900610772288 28.842645216557017 17.340247860760016 0.0 24.7085868210853 1.2176425558072768 19.364688093655417 3.459985156706733 1.5003040862920702 2.306189250779101 0.010550029975111654 0.06519695651095316 gene 197261 199693 + AC789_1c01750 yaeT CDS protein YaeT 55
CP010315.1	463	799109	799149	+	23.23082754	4.807107536	8.29316202	0	0	0	6.05518285	5.438027658	2.366850577	2.297579624	0.010792863	0.065196957	gene	798765	799982	+	AC789_1c07600	sucB	CDS	dihydrolipoyllysine-residue succinyltransferase component of 2-oxoglutarate dehydrogenase complex	41			CP010315.1 463 799109 799149 + 23.230827543259355 4.807107536092836 8.293162020363486 0.0 0.0 0.0 6.055182849952613 5.438027658372176 2.3668505769815695 2.297579623850721 0.01079286323354452 0.06519695651095316 gene 798765 799982 + AC789_1c07600 sucB CDS dihydrolipoyllysine-residue succinyltransferase component of 2-oxoglutarate dehydrogenase complex 41
CP010315.1	537	927611	927664	-	44.07900611	60.0888442	37.696191	13.30597285	7.412576046	6.088212779	28.1118005	2.450674713	1.065215141	2.300638263	0.010706043	0.065196957	gene	927435	927692	-	AC789_1c08820	AC789_1c08820	CDS	glutaredoxin-1	54			CP010315.1 537 927611 927664 - 44.07900610772288 60.088844201160455 37.69619100165221 13.305972847449642 7.41257604632559 6.088212779036384 28.11180049722453 2.4506747127061863 1.0652151412056459 2.3006382634896 0.010706043173309655 0.06519695651095316 gene 927435 927692 - AC789_1c08820 AC789_1c08820 CDS glutaredoxin-1 54
CP010315.1	725	1309414	1309441	-	5.360960202	7.210661304	24.12556224	0	0	0	6.116197291	5.446818158	2.358378518	2.309560622	0.010456246	0.065196957	gene	1309212	1310024	-	AC789_1c12640	minD	CDS	septum site-determining protein minD	28			CP010315.1 725 1309414 1309441 - 5.360960202290621 7.210661304139254 24.125562241057416 0.0 0.0 0.0 6.116197291247882 5.4468181575821735 2.358378518180901 2.309560622093646 0.010456245904995732 0.06519695651095316 gene 1309212 1310024 - AC789_1c12640 minD CDS septum site-determining protein minD 28
CP010315.1	850	1876485	1876561	+	112.5801642	46.46870618	112.3346492	9.314180993	37.06288023	17.04699578	55.80126277	2.229551032	0.969313053	2.300135158	0.010720282	0.065196957	gene	1876488	1876955	+	AC789_1c18190	AC789_1c18190	CDS	outer membrane lipoprotein	74			CP010315.1 850 1876485 1876561 + 112.58016424810303 46.468706182230754 112.33464918492359 9.314180993214748 37.06288023162795 17.046995781301874 55.801262770233656 2.2295510322485574 0.9693130530111108 2.300135157906515 0.010720281993595865 0.06519695651095316 gene 1876488 1876955 + AC789_1c18190 AC789_1c18190 CDS outer membrane lipoprotein 74
CP010315.1	929	2019296	2019347	+	75.05344283	87.32912024	82.17769638	19.95895927	14.82515209	24.35285112	50.61620366	2.07020425	0.90081138	2.298155082	0.010776482	0.065196957	gene	2019257	2020252	+	AC789_1c19600	gapA	CDS	glyceraldehyde 3-phosphate dehydrogenase A	52			CP010315.1 929 2019296 2019347 + 75.0534428320687 87.32912023901986 82.17769638360181 19.95895927117446 14.82515209265118 24.352851116145537 50.61620365577692 2.070204250218892 0.9008113798768463 2.298155081590908 0.010776482102367028 0.06519695651095316 gene 2019257 2020252 + AC789_1c19600 gapA CDS glyceraldehyde 3-phosphate dehydrogenase A 52
CP010315.1	964	2072215	2072259	-	23.23082754	2.403553768	18.09417168	0	1.235429341	0	7.493997056	4.922577849	2.141597613	2.298554042	0.010765138	0.065196957	gene	2070263	2072311	-	AC789_1c20150	prc	CDS	carboxy-terminal protease for penicillin- binding protein 3	45			CP010315.1 964 2072215 2072259 - 23.230827543259355 2.403553768046418 18.09417168079306 0.0 1.235429341054265 0.0 7.493997055525517 4.922577848748167 2.1415976127192624 2.2985540418574693 0.01076513790374223 0.06519695651095316 gene 2070263 2072311 - AC789_1c20150 prc CDS carboxy-terminal protease for penicillin- binding protein 3 45
CP010315.1	980	2145924	2145952	+	4.765297958	13.62013802	16.58632404	0	0	0	5.82862667	5.506156965	2.392317905	2.301599195	0.010678893	0.065196957	gene	2145629	2146126	+	AC789_1c20900	ftn	CDS	cytoplasmic ferritin iron storage protein Ftn	29			CP010315.1 980 2145924 2145952 + 4.765297957591663 13.620138018929703 16.58632404072697 0.0 0.0 0.0 5.828626669541389 5.506156965172966 2.392317904921371 2.301599195427139 0.010678892780609808 0.06519695651095316 gene 2145629 2146126 + AC789_1c20900 ftn CDS cytoplasmic ferritin iron storage protein Ftn 29
CP010315.1	1024	2369097	2369154	-	14.89155612	14.42132261	21.10986696	0	11.11886407	0	10.25693496	4.436471474	1.928093354	2.300963003	0.010696861	0.065196957	gene	2368839	2369960	-	AC789_1c23370	AC789_1c23370	CDS	capsular polysaccharide biosynthesis protein	58			CP010315.1 1024 2369097 2369154 - 14.891556117473947 14.421322608278508 21.10986696092524 0.0 11.118864069488385 0.0 10.256934959361013 4.4364714735032 1.9280933540281395 2.3009630027688237 0.010696861198048333 0.06519695651095316 gene 2368839 2369960 - AC789_1c23370 AC789_1c23370 CDS capsular polysaccharide biosynthesis protein 58
CP010315.1	1032	2376009	2376044	-	10.7219204	24.03553768	3.01569528	0	0	0	6.295525561	5.394364795	2.342156397	2.303161652	0.010634875	0.065196957	gene	2374905	2376014	-	AC789_1c23420	AC789_1c23420	CDS	glycosyltransferase involved in lipopolysaccharide biosynthesis	6			CP010315.1 1032 2376009 2376044 - 10.721920404581242 24.03553768046418 3.015695280132177 0.0 0.0 0.0 6.2955255608629335 5.394364795183677 2.34215639654627 2.3031616518598734 0.010634874782647947 0.06519695651095316 gene 2374905 2376014 - AC789_1c23420 AC789_1c23420 CDS glycosyltransferase involved in lipopolysaccharide biosynthesis 6
CP010315.1	1032	2376009	2376044	-	10.7219204	24.03553768	3.01569528	0	0	0	6.295525561	5.394364795	2.342156397	2.303161652	0.010634875	0.065196957	gene	2376035	2377177	-	AC789_1c23430	AC789_1c23430	CDS	hypothetical protein	10			CP010315.1 1032 2376009 2376044 - 10.721920404581242 24.03553768046418 3.015695280132177 0.0 0.0 0.0 6.2955255608629335 5.394364795183677 2.34215639654627 2.3031616518598734 0.010634874782647947 0.06519695651095316 gene 2376035 2377177 - AC789_1c23430 AC789_1c23430 CDS hypothetical protein 10
CP010315.1	1156	2758470	2758516	-	24.42215203	26.43909145	9.80100966	0	22.23772814	0	13.81666355	4.054656532	1.76169086	2.301570965	0.01067969	0.065196957	gene	2758419	2758703	-	AC789_1c26950	yfcZ	CDS	protein YfcZ	47			CP010315.1 1156 2758470 2758516 - 24.422152032657273 26.4390914485106 9.801009660429575 0.0 22.23772813897677 0.0 13.816663546762369 4.054656532389991 1.7616908599372827 2.301570964916251 0.010679689556258752 0.06519695651095316 gene 2758419 2758703 - AC789_1c26950 yfcZ CDS protein YfcZ 47
CP010315.1	1256	3003931	3003971	-	25.61347652	0	30.91087662	0	1.235429341	0	9.626630414	5.073640227	2.208025805	2.297817451	0.010786091	0.065196957	gene	3002784	3004082	-	AC789_1c29240	kgtP	CDS	alpha-ketoglutarate permease	41			CP010315.1 1256 3003931 3003971 - 25.613476522055187 0.0 30.910876621354813 0.0 1.235429341054265 0.0 9.626630414077377 5.073640227390958 2.208025805285964 2.2978174508852107 0.010786090560428986 0.06519695651095316 gene 3002784 3004082 - AC789_1c29240 kgtP CDS alpha-ketoglutarate permease 41
CP010315.1	1274	3024257	3024310	-	20.25251632	36.85449111	36.94226718	1.330597285	3.706288023	9.741140446	18.13788339	2.969217708	1.289412158	2.302768505	0.010645936	0.065196957	gene	3023969	3024316	-	AC789_1c29430	rplS	CDS	50S ribosomal	subunit protein L19	54		CP010315.1 1274 3024257 3024310 - 20.252516319764567 36.85449111004508 36.942267181619165 1.330597284744964 3.706288023162795 9.741140446458214 18.13788339429913 2.9692177075567443 1.2894121581012892 2.3027685049356412 0.010645935731827672 0.06519695651095316 gene 3023969 3024316 - AC789_1c29430 rplS CDS 50S ribosomal	subunit protein L19 54
CP010315.1	1315	3137460	3137501	-	5.956622447	27.24027604	13.57062876	0	2.470858682	0	8.206397655	4.579163233	1.97974385	2.313007935	0.010361101	0.065196957	gene	3136956	3137948	-	AC789_1c30620	rpoS	CDS	sigma factor RpoS	42			CP010315.1 1315 3137460 3137501 - 5.956622446989579 27.240276037859406 13.570628760594795 0.0 2.47085868210853 0.0 8.206397654592053 4.579163233356182 1.9797438496558977 2.3130079349164756 0.010361101439744386 0.06519695651095316 gene 3136956 3137948 - AC789_1c30620 rpoS CDS sigma factor RpoS 42
CP010315.1	1326	3162551	3162585	+	20.25251632	6.409476715	19.60201932	0	3.706288023	0	8.328383396	4.728678063	2.054746481	2.301343794	0.010686103	0.065196957	gene	3162575	3162940	+	AC789_1c30870	ygcM	CDS	6-pyruvoyl tetrahydrobiopterin synthase	11			CP010315.1 1326 3162551 3162585 + 20.252516319764567 6.409476714790449 19.60201932085915 0.0 3.706288023162795 0.0 8.328383396429494 4.72867806255857 2.0547464808889546 2.301343794253771 0.010686103087360158 0.06519695651095316 gene 3162575 3162940 + AC789_1c30870 ygcM CDS 6-pyruvoyl tetrahydrobiopterin synthase 11
CP010315.1	1380	3328563	3328614	-	11.91324489	24.03553768	15.83240022	0	6.177146705	0	9.659721583	4.465898043	1.936057446	2.306697072	0.010535857	0.065196957	gene	3327060	3329933	-	AC789_1c32380	gcvP	CDS	decarboxylating glycine dehydrogenase	52			CP010315.1 1380 3328563 3328614 - 11.913244893979158 24.03553768046418 15.832400220693929 0.0 6.177146705271325 0.0 9.659721583401431 4.465898042742028 1.9360574460279727 2.306697072395394 0.010535856791214488 0.06519695651095316 gene 3327060 3329933 - AC789_1c32380 gcvP CDS decarboxylating glycine dehydrogenase 52
CP010315.1	1722	3750070	3750119	-	38.12238366	64.89595174	39.20403864	0	24.70858682	8.523497891	29.24240979	2.90909116	1.257796026	2.31284811	0.010365496	0.065196957	gene	3749753	3750142	-	AC789_1c36620	rpsK	CDS	30S ribosomal	subunit protein S11	50		CP010315.1 1722 3750070 3750119 - 38.122383660733306 64.89595173725328 39.2040386417183 0.0 24.7085868210853 8.523497890650937 29.242409791906855 2.909091160335816 1.2577960255677156 2.3128481098696234 0.01036549580551123 0.06519695651095316 gene 3749753 3750142 - AC789_1c36620 rpsK CDS 30S ribosomal	subunit protein S11 50
CP010315.1	1738	3751910	3751955	-	23.23082754	68.90187468	36.18834336	14.63657013	9.883434728	0	25.47350841	2.976671088	1.291000804	2.30570816	0.010563472	0.065196957	gene	3750810	3752141	-	AC789_1c36650	secY	CDS	preprotein translocase membrane subunit	46			CP010315.1 1738 3751910 3751955 - 23.230827543259355 68.90187468399732 36.18834336158612 14.636570132194606 9.88343472843412 0.0 25.473508408245255 2.9766710880885325 1.2910008038017253 2.30570816015208 0.010563472423072245 0.06519695651095316 gene 3750810 3752141 - AC789_1c36650 secY CDS preprotein translocase membrane subunit 46
CP010315.1	1795	3758232	3758270	-	16.67854285	16.02369179	7.5392382	0	1.235429341	0	6.91281703	4.9217606	2.13911268	2.300842142	0.010700278	0.065196957	gene	3757945	3758277	-	AC789_1c36800	rplV	CDS	50S ribosomal	subunit protein L22	39		CP010315.1 1795 3758232 3758270 - 16.67854285157082 16.02369178697612 7.539238200330442 0.0 1.235429341054265 0.0 6.912817029988608 4.9217605995566265 2.1391126799456495 2.300842141556413 0.01070027773697373 0.06519695651095316 gene 3757945 3758277 - AC789_1c36800 rplV CDS 50S ribosomal	subunit protein L22 39
CP010315.1	1826	3779368	3779409	-	28.59178775	8.011845893	14.32455258	0	12.35429341	0	10.54707994	4.487097824	1.948874366	2.302404866	0.010656175	0.065196957	gene	3778207	3779391	-	AC789_1c37060	tufA	CDS	protein chain elongation factor EF-Tu	24			CP010315.1 1826 3779368 3779409 - 28.591787745549976 8.01184589348806 14.32455258062784 0.0 12.35429341054265 0.0 10.547079938368087 4.487097823817235 1.9488743658660812 2.3024048663204444 0.010656175401158286 0.06519695651095316 gene 3778207 3779391 - AC789_1c37060 tufA CDS protein chain elongation factor EF-Tu 24
CP010315.1	2486	4814916	4814952	-	10.7219204	11.21658425	25.63340988	0	3.706288023	0	8.546367093	4.609653669	2.002319662	2.302156722	0.010663168	0.065196957	gene	4813718	4816573	-	AC789_1c46760	valS	CDS	valyl-tRNA synthetase	37			CP010315.1 2486 4814916 4814952 - 10.721920404581242 11.216584250883285 25.6334098811235 0.0 3.706288023162795 0.0 8.546367093291805 4.609653668864263 2.002319661967341 2.302156721736996 0.010663167806609985 0.06519695651095316 gene 4813718 4816573 - AC789_1c46760 valS CDS valyl-tRNA synthetase 37
CP010315.1	2487	4815104	4815146	-	14.89155612	10.41539966	20.35594314	0	3.706288023	0	8.228197824	4.673892504	2.028506219	2.304105583	0.010608359	0.065196957	gene	4813718	4816573	-	AC789_1c46760	valS	CDS	valyl-tRNA synthetase	43			CP010315.1 2487 4815104 4815146 - 14.891556117473947 10.41539966153448 20.355943140892194 0.0 3.706288023162795 0.0 8.228197823843903 4.673892504306074 2.0285062190854424 2.304105582882221 0.010608358717028928 0.06519695651095316 gene 4813718 4816573 - AC789_1c46760 valS CDS valyl-tRNA synthetase 43
CP010315.1	2497	4918709	4918734	-	6.552284692	4.005922947	27.89518134	0	0	0	6.408898163	5.35746581	2.328739495	2.300586141	0.010707518	0.065196957	gene	4917815	4918726	-	AC789_1c47850	yjiE	CDS	HTH-type transcriptional regulator YjiE	18			CP010315.1 2497 4918709 4918734 - 6.552284691688536 4.00592294674403 27.895181341222635 0.0 0.0 0.0 6.408898163275866 5.357465810302319 2.3287394954568574 2.3005861414530093 0.010707517558437978 0.06519695651095316 gene 4917815 4918726 - AC789_1c47850 yjiE CDS HTH-type transcriptional regulator YjiE 18
CP010315.1	2519	5015457	5015511	-	23.23082754	32.84856816	23.37163842	1.330597285	17.29601077	0	16.3462737	3.613938306	1.572147743	2.298726899	0.010760226	0.065196957	gene	5015157	5015873	-	AC789_1c48760	arcA	CDS	ArcA transcriptional dual regulator	55			CP010315.1 2519 5015457 5015511 - 23.230827543259355 32.848568163301046 23.37163842102437 1.330597284744964 17.29601077475971 0.0 16.34627369784824 3.613938306224411 1.572147743252539 2.2987268987504392 0.01076022604953151 0.06519695651095316 gene 5015157 5015873 - AC789_1c48760 arcA CDS ArcA transcriptional dual regulator 55
CP010315.1	467	799685	799719	+	4.765297958	29.64382981	21.86379078	0	1.235429341	2.435285112	9.9906055	3.962079533	1.727728404	2.293230536	0.010917368	0.065500716	gene	798765	799982	+	AC789_1c07600	sucB	CDS	dihydrolipoyllysine-residue succinyltransferase component of 2-oxoglutarate dehydrogenase complex	35			CP010315.1 467 799685 799719 + 4.765297957591663 29.643829805905824 21.863790780958283 0.0 1.235429341054265 2.4352851116145535 9.990605499520765 3.962079533028587 1.7277284039514795 2.293230535521054 0.010917368014191022 0.06550071648505457 gene 798765 799982 + AC789_1c07600 sucB CDS dihydrolipoyllysine-residue succinyltransferase component of 2-oxoglutarate dehydrogenase complex 35
CP010315.1	691	1250597	1250636	+	11.91324489	12.81895343	14.32455258	0	1.235429341	0	6.715363374	4.964410396	2.165343989	2.292665932	0.010933623	0.065500716	gene	1249790	1250719	+	AC789_1c12010	fabD	CDS	malonyl CoA-acyl carrier protein transacylase	40			CP010315.1 691 1250597 1250636 + 11.913244893979158 12.818953429580898 14.32455258062784 0.0 1.235429341054265 0.0 6.715363374207027 4.9644103957453005 2.165343989477702 2.292665932004067 0.01093362267142868 0.06550071648505457 gene 1249790 1250719 + AC789_1c12010 fabD CDS malonyl CoA-acyl carrier protein transacylase 40
CP010315.1	1178	2822704	2822739	+	15.48721836	30.4450144	12.81670494	0	12.35429341	0	11.85053852	4.291848213	1.871809975	2.292886709	0.010927264	0.065500716	gene	2822536	2823045	+	AC789_1c27560	crr	CDS	PTS system	glucose-specific IIA component	36		CP010315.1 1178 2822704 2822739 + 15.487218362172904 30.44501439525463 12.81670494056175 0.0 12.35429341054265 0.0 11.850538518088657 4.291848213014605 1.8718099745331644 2.2928867093386476 0.010927264095098099 0.06550071648505457 gene 2822536 2823045 + AC789_1c27560 crr CDS PTS system	glucose-specific IIA component 36
CP010315.1	1878	3833845	3833885	-	14.29589387	17.62606097	18.09417168	0	7.412576046	0	9.571450428	4.48907163	1.958605935	2.291972851	0.010953605	0.065500716	gene	3833631	3834191	-	AC789_1c37660	nudE	CDS	ADP compounds hydrolase NudE	41			CP010315.1 1878 3833845 3833885 - 14.295893872774988 17.626060965673734 18.09417168079306 0.0 7.41257604632559 0.0 9.571450427594563 4.489071629926984 1.9586059354896075 2.291972850988434 0.010953604920912723 0.06550071648505457 gene 3833631 3834191 - AC789_1c37660 nudE CDS ADP compounds hydrolase NudE 41
CP010315.1	2513	5004596	5004632	-	18.46552959	28.04146063	9.04708584	0	2.470858682	1.217642556	9.873762882	4.093967469	1.785822466	2.292482901	0.010938897	0.065500716	gene	5004423	5006090	-	AC789_1c48660	yjjK	CDS	ABC transporter ATP-binding protein YjjK	37			CP010315.1 2513 5004596 5004632 - 18.465529585667692 28.041460627208213 9.04708584039653 0.0 2.47085868210853 1.2176425558072768 9.873762881864707 4.093967468576256 1.7858224662653959 2.2924829012470496 0.010938896554699346 0.06550071648505457 gene 5004423 5006090 - AC789_1c48660 yjjK CDS ABC transporter ATP-binding protein YjjK 37
CP010315.1	1520	3574518	3574575	-	12.50890714	64.89595174	8.29316202	0	9.883434728	1.217642556	16.13318303	3.479640393	1.518645217	2.291279328	0.010973632	0.065510372	gene	3573170	3575464	-	AC789_1c34830	tdcE	CDS	keto-acid formate acetyltransferase	58			CP010315.1 1520 3574518 3574575 - 12.508907138678115 64.89595173725328 8.293162020363486 0.0 9.88343472843412 1.2176425558072768 16.13318303008938 3.4796403932263487 1.5186452174035467 2.291279328015498 0.010973631710372331 0.06551037185487375 gene 3573170 3575464 - AC789_1c34830 tdcE CDS keto-acid formate acetyltransferase 58
CP010315.1	331	573020	573061	-	11.31758265	11.21658425	10.55493348	0	0	0	5.514850063	5.571610502	2.433426809	2.289614991	0.011021823	0.065687847	gene	572270	573355	-	AC789_1c05400	AC789_1c05400	CDS	hypothetical protein	42			CP010315.1 331 573020 573061 - 11.3175826492802 11.216584250883285 10.55493348046262 0.0 0.0 0.0 5.514850063437684 5.57161050192046 2.433426809215329 2.2896149910163333 0.011021822599744713 0.0656878472527499 gene 572270 573355 - AC789_1c05400 AC789_1c05400 CDS hypothetical protein 42
CP010315.1	690	1250558	1250605	+	14.89155612	13.62013802	23.37163842	0	2.470858682	1.217642556	9.261972299	4.111155548	1.798367116	2.286049111	0.011125693	0.066196012	gene	1249790	1250719	+	AC789_1c12010	fabD	CDS	malonyl CoA-acyl carrier protein transacylase	48			CP010315.1 690 1250558 1250605 + 14.891556117473947 13.620138018929703 23.37163842102437 0.0 2.47085868210853 1.2176425558072768 9.261972299223972 4.111155547566937 1.7983671163998696 2.2860491109273684 0.011125692809333941 0.06619601173178957 gene 1249790 1250719 + AC789_1c12010 fabD CDS malonyl CoA-acyl carrier protein transacylase 48
CP010315.1	77	123578	123635	+	7.743609181	34.45093734	8.29316202	0	3.706288023	0	9.032332761	4.347087981	1.904614642	2.282397649	0.011232937	0.066349541	gene	123490	126153	+	AC789_1c01130	aceE	CDS	pyruvate dehydrogenase E1 component	58			CP010315.1 77 123578 123635 + 7.743609181086452 34.45093734199866 8.293162020363486 0.0 3.706288023162795 0.0 9.032332761101898 4.347087981073026 1.9046146415729899 2.2823976494703606 0.011232936995726861 0.06634954065685288 gene 123490 126153 + AC789_1c01130 aceE CDS pyruvate dehydrogenase E1 component 58
CP010315.1	495	810099	810158	+	4.765297958	45.66752159	32.41872426	0	13.58972275	1.217642556	16.27648485	3.390418229	1.485806418	2.281870766	0.011248486	0.066349541	gene	810104	811243	+	AC789_1c07680	AC789_1c07680	CDS	cytochrome d ubiquinol oxidase	subunit 2	55		CP010315.1 495 810099 810158 + 4.765297957591663 45.66752159288195 32.4187242614209 0.0 13.589722751596915 1.2176425558072768 16.27648485321645 3.390418229330882 1.4858064178203705 2.2818707663845705 0.011248485616202673 0.06634954065685288 gene 810104 811243 + AC789_1c07680 AC789_1c07680 CDS cytochrome d ubiquinol oxidase	subunit 2 55
CP010315.1	552	969596	969636	+	16.67854285	4.005922947	14.32455258	0	0	0	5.834836396	5.458331451	2.394621363	2.279413161	0.011321258	0.066349541	gene	969457	970002	+	AC789_1c09270	lrp	CDS	leucine-responsive regulatory protein Lrp	41			CP010315.1 552 969596 969636 + 16.67854285157082 4.00592294674403 14.32455258062784 0.0 0.0 0.0 5.834836396490449 5.458331450742194 2.394621362841341 2.279413161279746 0.011321258343546211 0.06634954065685288 gene 969457 970002 + AC789_1c09270 lrp CDS leucine-responsive regulatory protein Lrp 41
CP010315.1	688	1248882	1248927	+	10.7219204	28.84264522	34.68049572	1.330597285	7.412576046	0	13.83137245	3.655612136	1.602265146	2.28152759	0.011258623	0.066349541	gene	1248821	1249774	+	AC789_1c12000	fabH	CDS	3-oxoacyl-[acyl-carrier-protein] synthase	46			CP010315.1 688 1248882 1248927 + 10.721920404581242 28.842645216557017 34.68049572152003 1.330597284744964 7.41257604632559 0.0 13.831372445621474 3.655612135693089 1.6022651455603365 2.2815275897514864 0.011258623012580437 0.06634954065685288 gene 1248821 1249774 + AC789_1c12000 fabH CDS 3-oxoacyl-[acyl-carrier-protein] synthase 46
CP010315.1	1033	2376680	2376717	-	21.44384081	16.82487638	9.80100966	0	4.941717364	0	8.835240702	4.50060033	1.973309509	2.280737162	0.011282002	0.066349541	gene	2376035	2377177	-	AC789_1c23430	AC789_1c23430	CDS	hypothetical protein	38			CP010315.1 1033 2376680 2376717 - 21.443840809162484 16.824876376324926 9.801009660429575 0.0 4.94171736421706 0.0 8.835240701689008 4.500600329911722 1.9733095093161577 2.2807371619424197 0.011282002369439664 0.06634954065685288 gene 2376035 2377177 - AC789_1c23430 AC789_1c23430 CDS hypothetical protein 38
CP010315.1	1390	3331366	3331408	-	20.25251632	24.83672227	9.80100966	0	11.11886407	0	11.00151872	4.245719294	1.861539076	2.280757546	0.011281399	0.066349541	gene	3330464	3331558	-	AC789_1c32400	gcvT	CDS	aminomethyltransferase (tetrahydrofolate- dependent) of glycine cleavage system	43			CP010315.1 1390 3331366 3331408 - 20.252516319764567 24.836722269812988 9.801009660429575 0.0 11.118864069488385 0.0 11.00151871991592 4.245719293809917 1.8615390756518222 2.2807575459157463 0.011281398920475545 0.06634954065685288 gene 3330464 3331558 - AC789_1c32400 gcvT CDS aminomethyltransferase (tetrahydrofolate- dependent) of glycine cleavage system 43
CP010315.1	1631	3648397	3648436	-	20.84817856	60.0888442	3.7696191	0	21.0022988	0	17.61815678	3.612735104	1.583923482	2.280877293	0.011277854	0.066349541	gene	3648205	3648462	-	AC789_1c35550	rpmA	CDS	50S ribosomal	subunit protein L27	40		CP010315.1 1631 3648397 3648436 - 20.848178564463524 60.088844201160455 3.769619100165221 0.0 21.002298797922506 0.0 17.618156777285286 3.6127351041700835 1.5839234823119934 2.280877292693906 0.011277854492626305 0.06634954065685288 gene 3648205 3648462 - AC789_1c35550 rpmA CDS 50S ribosomal	subunit protein L27 40
CP010315.1	1659	3692042	3692069	-	10.12625816	19.22843014	9.80100966	0	1.235429341	0	6.731854551	4.89032476	2.145032241	2.279837415	0.011308667	0.066349541	gene	3691644	3692582	-	AC789_1c36000	mdh	CDS	malate dehydrogenase	28			CP010315.1 1659 3692042 3692069 - 10.126258159882283 19.228430144371345 9.801009660429575 0.0 1.235429341054265 0.0 6.731854550956244 4.8903247596058455 2.145032241059024 2.279837415027125 0.011308666522144524 0.06634954065685288 gene 3691644 3692582 - AC789_1c36000 mdh CDS malate dehydrogenase 28
CP010315.1	1718	3749574	3749623	-	10.7219204	13.62013802	21.10986696	0	3.706288023	0	8.193035568	4.594137933	2.015898285	2.278953243	0.011334922	0.066349541	gene	3749099	3749719	-	AC789_1c36610	rpsD	CDS	30S ribosomal	subunit protein S4	50		CP010315.1 1718 3749574 3749623 - 10.721920404581242 13.620138018929703 21.10986696092524 0.0 3.706288023162795 0.0 8.193035567933164 4.594137933416533 2.0158982847145848 2.278953242954409 0.011334922449475633 0.06634954065685288 gene 3749099 3749719 - AC789_1c36610 rpsD CDS 30S ribosomal	subunit protein S4 50
CP010315.1	1970	4099091	4099134	-	9.530595915	12.81895343	10.55493348	0	0	0	5.484080471	5.555516446	2.437859097	2.27885051	0.011337977	0.066349541	gene	4098531	4099727	-	AC789_1c39980	kbl	CDS	2-amino-3-ketobutyrate coenzyme A ligase	44			CP010315.1 1970 4099091 4099134 - 9.530595915183326 12.818953429580898 10.55493348046262 0.0 0.0 0.0 5.484080470871141 5.555516445916911 2.437859096939436 2.2788505098147303 0.01133797659341387 0.06634954065685288 gene 4098531 4099727 - AC789_1c39980 kbl CDS 2-amino-3-ketobutyrate coenzyme A ligase 44
CP010315.1	882	1943232	1943266	-	22.03950305	16.02369179	9.80100966	0	4.941717364	0	8.800986978	4.500461706	1.975576562	2.278049756	0.011361807	0.066379816	gene	1941421	1943799	-	AC789_1c18830	ppsA	CDS	phosphoenolpyruvate synthase	35			CP010315.1 882 1943232 1943266 - 22.03950305386144 16.02369178697612 9.801009660429575 0.0 4.94171736421706 0.0 8.800986977580699 4.500461705778038 1.9755765622308368 2.278049756115795 0.011361806645632048 0.06637981616610646 gene 1941421 1943799 - AC789_1c18830 ppsA CDS phosphoenolpyruvate synthase 35
CP010315.1	2206	4448085	4448145	+	26.80480101	45.66752159	16.58632404	25.28134841	2.470858682	0	19.46847562	3.277858739	1.440416778	2.275632156	0.011434018	0.0666748	gene	4447889	4450069	+	AC789_1c43370	katG	CDS	peroxidase/catalase HPI	61			CP010315.1 2206 4448085 4448145 + 26.804801011453105 45.66752159288195 16.58632404072697 25.28134841015432 2.47085868210853 0.0 19.46847562288748 3.277858738853642 1.4404167783101853 2.27563215606183 0.01143401752583782 0.06667479966730187 gene 4447889 4450069 + AC789_1c43370 katG CDS peroxidase/catalase HPI 61
CP010315.1	2283	4502357	4502402	+	4.765297958	38.45686029	16.58632404	0	7.412576046	0	11.20350972	4.098362619	1.801393876	2.275106334	0.011449776	0.0666748	gene	4501887	4506110	+	AC789_1c43830	rpoC	CDS	DNA-directed RNA polymerase beta' chain	46			CP010315.1 2283 4502357 4502402 + 4.765297957591663 38.45686028874269 16.58632404072697 0.0 7.41257604632559 0.0 11.203509722231152 4.09836261918238 1.801393876463585 2.2751063344503533 0.011449775884407376 0.06667479966730187 gene 4501887 4506110 + AC789_1c43830 rpoC CDS DNA-directed RNA polymerase beta' chain 46
CP010315.1	1400	3339931	3339976	-	13.70023163	26.43909145	12.06278112	0	1.235429341	2.435285112	9.312136442	4.080160669	1.794754591	2.273380823	0.01150162	0.066867264	gene	3339949	3340644	-	AC789_1c32490	rpiA	CDS	ribose-5-phosphate isomerase	constitutive	28		CP010315.1 1400 3339931 3339976 - 13.70023162807603 26.4390914485106 12.062781120528708 0.0 1.235429341054265 2.4352851116145535 9.312136441630694 4.080160668890093 1.7947545911709946 2.2733808226271073 0.01150162039466623 0.06686726366703015 gene 3339949 3340644 - AC789_1c32490 rpiA CDS ribose-5-phosphate isomerase	constitutive 28
CP010315.1	2242	4493049	4493088	+	10.12625816	13.62013802	9.04708584	0	0	0	5.465580337	5.540856043	2.440708215	2.270183715	0.011598219	0.067209225	gene	4492481	4493665	+	AC789_1c43750	tufB	CDS	elongation factor Tu	40			CP010315.1 2242 4493049 4493088 + 10.126258159882283 13.620138018929703 9.04708584039653 0.0 0.0 0.0 5.465580336534753 5.540856042664897 2.4407082147402477 2.270183715202754 0.011598219323296433 0.06720922532946044 gene 4492481 4493665 + AC789_1c43750 tufB CDS elongation factor Tu 40
CP010315.1	1615	3638853	3638914	-	12.50890714	70.50424386	11.3088573	0	17.29601077	1.217642556	18.80594361	3.305595026	1.456852891	2.268997129	0.01163425	0.067308394	gene	3638076	3639413	-	AC789_1c35460	glmM	CDS	phosphoglucosamine mutase	62			CP010315.1 1615 3638853 3638914 - 12.508907138678115 70.50424386269493 11.308857300495664 0.0 17.29601077475971 1.2176425558072768 18.80594360540595 3.305595026092492 1.456852890862112 2.268997128554526 0.011634250243718152 0.06730839409292551 gene 3638076 3639413 - AC789_1c35460 glmM CDS phosphoglucosamine mutase 62
CP010315.1	1203	2899386	2899433	-	22.6351653	29.64382981	6.03139056	0	2.470858682	1.217642556	10.33314782	4.000724729	1.764270994	2.267636175	0.011675695	0.067370283	gene	2899333	2899959	-	AC789_1c28340	upp	CDS	uracil phosphoribosyltransferase	48			CP010315.1 1203 2899386 2899433 - 22.6351652985604 29.643829805905824 6.031390560264354 0.0 2.47085868210853 1.2176425558072768 10.333147817107731 4.000724728907699 1.7642709941824322 2.26763617499796 0.011675695459268994 0.06737028292586203 gene 2899333 2899959 - AC789_1c28340 upp CDS uracil phosphoribosyltransferase 48
CP010315.1	1554	3578554	3578621	-	24.42215203	188.2783785	52.7746674	0	169.2538197	8.523497891	73.87541926	2.451109981	1.081237187	2.266949388	0.011696659	0.067370283	gene	3578085	3579074	-	AC789_1c34860	tdcB	CDS	threonine dehydratase	catabolic	68		CP010315.1 1554 3578554 3578621 - 24.422152032657273 188.27837849696942 52.77466740231309 0.0 169.25381972443432 8.523497890650937 73.8754192578375 2.451109980613853 1.0812371873188826 2.2669493884980136 0.011696658831627195 0.06737028292586203 gene 3578085 3579074 - AC789_1c34860 tdcB CDS threonine dehydratase	catabolic 68
CP010315.1	2052	4228192	4228238	-	35.73973468	45.66752159	27.89518134	0	11.11886407	8.523497891	21.49079993	2.979059748	1.3142238	2.26678268	0.011701752	0.067370283	gene	4226974	4228356	-	AC789_1c41200	atpD	CDS	ATP synthase beta chain	47			CP010315.1 2052 4228192 4228238 - 35.73973468193747 45.66752159288195 27.895181341222635 0.0 11.118864069488385 8.523497890650937 21.49079992936356 2.979059748040181 1.314223800310302 2.2667826798881543 0.011701752346313304 0.06737028292586203 gene 4226974 4228356 - AC789_1c41200 atpD CDS ATP synthase beta chain 47
CP010315.1	334	573842	573874	-	24.42215203	4.807107536	12.06278112	1.330597285	0	0	7.103772996	4.767808114	2.105588225	2.264359221	0.011776015	0.067470308	gene	573590	574351	-	AC789_1c05410	AC789_1c05410	CDS	phage-related repressor protein	33			CP010315.1 334 573842 573874 - 24.422152032657273 4.807107536092836 12.062781120528708 1.330597284744964 0.0 0.0 7.103772995670631 4.76780811417932 2.105588225333638 2.264359221245096 0.01177601495686219 0.06747030791709448 gene 573590 574351 - AC789_1c05410 AC789_1c05410 CDS phage-related repressor protein 33
CP010315.1	2105	4276944	4276997	+	12.50890714	8.813030483	24.12556224	0	3.706288023	0	8.192297981	4.628014372	2.043446594	2.264808087	0.011762229	0.067470308	gene	4276743	4277072	+	AC789_1c41650	trxA	CDS	thioredoxin 1	54			CP010315.1 2105 4276944 4276997 + 12.508907138678115 8.813030482836867 24.125562241057416 0.0 3.706288023162795 0.0 8.192297980955866 4.628014372483704 2.04344659447749 2.2648080869796785 0.011762229478450233 0.06747030791709448 gene 4276743 4277072 + AC789_1c41650 trxA CDS thioredoxin 1 54
CP010315.1	6	8601	8628	+	26.20913877	16.82487638	4.52354292	0	2.470858682	0	8.338069458	4.526624894	2.001815102	2.261260238	0.011871573	0.067607623	gene	8237	9190	+	AC789_1c00080	talB	CDS	TalB	28			CP010315.1 6 8601 8628 + 26.209138766754144 16.824876376324926 4.523542920198265 0.0 2.47085868210853 0.0 8.33806945756431 4.526624894079689 2.0018151023061486 2.261260237703716 0.011871573456966173 0.06760762254658474 gene 8237 9190 + AC789_1c00080 talB CDS TalB 28
CP010315.1	808	1711106	1711153	-	12.50890714	4.005922947	18.09417168	0	0	0	5.768166961	5.433763987	2.403131959	2.261117608	0.011875988	0.067607623	gene	1710878	1711438	-	AC789_1c16430	tnpR	CDS	transposon Tn21 resolvase	48			CP010315.1 808 1711106 1711153 - 12.508907138678115 4.00592294674403 18.09417168079306 0.0 0.0 0.0 5.768166961035868 5.433763987100041 2.403131959348808 2.261117607779001 0.011875987659251113 0.06760762254658474 gene 1710878 1711438 - AC789_1c16430 tnpR CDS transposon Tn21 resolvase 48
CP010315.1	1056	2542303	2542347	-	25.61347652	17.62606097	10.55493348	0	17.29601077	0	11.84841362	4.175099008	1.846324499	2.261302935	0.011870252	0.067607623	gene	2541973	2542971	-	AC789_1c25030	mglB	CDS	D-galactose-binding periplasmic protein precursor	45			CP010315.1 1056 2542303 2542347 - 25.613476522055187 17.626060965673734 10.55493348046262 0.0 17.29601077475971 0.0 11.84841362382521 4.175099008219481 1.8463244986316838 2.261302935271486 0.011870252302145674 0.06760762254658474 gene 2541973 2542971 - AC789_1c25030 mglB CDS D-galactose-binding periplasmic protein precursor 45
CP010315.1	1746	3752825	3752871	-	26.80480101	32.04738357	34.68049572	15.96716742	3.706288023	0	18.86768929	3.185093122	1.407941903	2.262233347	0.011841495	0.067607623	gene	3752770	3753273	-	AC789_1c36680	rpsE	CDS	30S ribosomal	subunit protein S5	47		CP010315.1 1746 3752825 3752871 - 26.804801011453105 32.04738357395224 34.68049572152003 15.967167416939569 3.706288023162795 0.0 18.86768929117129 3.185093122400659 1.4079419026312276 2.26223334673697 0.011841495021422819 0.06760762254658474 gene 3752770 3753273 - AC789_1c36680 rpsE CDS 30S ribosomal	subunit protein S5 47
CP010315.1	2163	4392312	4392354	-	10.12625816	31.24619898	19.60201932	0	25.94401616	0	14.48641544	3.934369029	1.740600424	2.260351644	0.011899718	0.067634497	gene	4391730	4394144	-	AC789_1c42800	AC789_1c42800	CDS	c-terminal part of formate dehydrogenase-O	large subunit	43		CP010315.1 2163 4392312 4392354 - 10.126258159882283 31.246198984603435 19.60201932085915 0.0 25.944016162139565 0.0 14.486415437914072 3.934369029319876 1.7406004237602168 2.2603516439577005 0.011899717562207222 0.06763449694302444 gene 4391730 4394144 - AC789_1c42800 AC789_1c42800 CDS c-terminal part of formate dehydrogenase-O	large subunit 43
CP010315.1	2169	4393805	4393859	-	17.86986734	21.63198391	63.32960088	0	7.412576046	9.741140446	19.9975281	3.007810421	1.332361825	2.257502702	0.01198834	0.06802953	gene	4391730	4394144	-	AC789_1c42800	AC789_1c42800	CDS	c-terminal part of formate dehydrogenase-O	large subunit	55		CP010315.1 2169 4393805 4393859 - 17.869867340968735 21.631983912417763 63.329600882775715 0.0 7.41257604632559 9.741140446458214 19.997528104824337 3.0078104213462655 1.332361825328903 2.257502702468803 0.011988340406817146 0.06802952977265614 gene 4391730 4394144 - AC789_1c42800 AC789_1c42800 CDS c-terminal part of formate dehydrogenase-O	large subunit 55
CP010315.1	464	799157	799213	+	23.23082754	28.84264522	17.34024786	17.2977647	1.235429341	0	14.65781911	3.562181779	1.58130606	2.252683316	0.012139562	0.068550657	gene	798765	799982	+	AC789_1c07600	sucB	CDS	dihydrolipoyllysine-residue succinyltransferase component of 2-oxoglutarate dehydrogenase complex	57			CP010315.1 464 799157 799213 + 23.230827543259355 28.842645216557017 17.340247860760016 17.297764701684535 1.235429341054265 0.0 14.65781911055253 3.5621817789380033 1.5813060603073954 2.252683315616674 0.012139561834425893 0.06855065703872786 gene 798765 799982 + AC789_1c07600 sucB CDS dihydrolipoyllysine-residue succinyltransferase component of 2-oxoglutarate dehydrogenase complex 57
CP010315.1	524	882896	882919	-	7.743609181	4.005922947	24.12556224	0	0	0	5.979182395	5.355806628	2.377897175	2.252328942	0.012150746	0.068550657	gene	882680	883402	-	AC789_1c08430	glnQ	CDS	GlnQ protein	subunit of glutamine ABC transporte	24		CP010315.1 524 882896 882919 - 7.743609181086452 4.00592294674403 24.125562241057416 0.0 0.0 0.0 5.97918239481465 5.355806627966647 2.3778971747851214 2.252328942041249 0.01215074624854267 0.06855065703872786 gene 882680 883402 - AC789_1c08430 glnQ CDS GlnQ protein	subunit of glutamine ABC transporte 24
CP010315.1	736	1345862	1345906	-	22.6351653	33.64975275	16.58632404	0	12.35429341	1.217642556	14.40719634	3.58551853	1.591095475	2.253490496	0.01211412	0.068550657	gene	1345700	1346647	-	AC789_1c12990	prsA	CDS	ribose-phosphate pyrophosphokinase	45			CP010315.1 736 1345862 1345906 - 22.6351652985604 33.64975275264985 16.58632404072697 0.0 12.35429341054265 1.2176425558072768 14.407196343047858 3.5855185299560595 1.591095474753633 2.253490495604134 0.012114119666513254 0.06855065703872786 gene 1345700 1346647 - AC789_1c12990 prsA CDS ribose-phosphate pyrophosphokinase 45
CP010315.1	1977	4115528	4115591	-	58.37489998	60.0888442	41.4658101	5.322389139	14.82515209	13.39406811	32.24519394	2.329894822	1.034532543	2.252123278	0.012157241	0.068550657	gene	4115418	4115654	-	AC789_1c40150	rpmB	CDS	50S ribosomal	subunit protein L28	64		CP010315.1 1977 4115528 4115591 - 58.37489998049787 60.088844201160455 41.46581010181743 5.322389138979856 14.82515209265118 13.394068113880044 32.245193938164476 2.329894821570788 1.0345325426803964 2.252123278339998 0.012157241312939089 0.06855065703872786 gene 4115418 4115654 - AC789_1c40150 rpmB CDS 50S ribosomal	subunit protein L28 64
CP010315.1	2195	4429632	4429666	-	8.93493367	14.42132261	9.04708584	0	0	0	5.40055702	5.510889511	2.450404061	2.24897175	0.012257147	0.068967768	gene	4429007	4430338	-	AC789_1c43220	hslU	CDS	ATP-dependent hslVU protease ATP-binding	subunit HslU	35		CP010315.1 2195 4429632 4429666 - 8.934933670484368 14.421322608278508 9.04708584039653 0.0 0.0 0.0 5.400557019859901 5.510889511450656 2.450404061429207 2.248971750494247 0.012257146712748117 0.06896776820811462 gene 4429007 4430338 - AC789_1c43220 hslU CDS ATP-dependent hslVU protease ATP-binding	subunit HslU 35
CP010315.1	2257	4496389	4496431	+	34.54841019	54.48055208	19.60201932	1.330597285	3.706288023	17.04699578	21.78581045	2.890568492	1.285515002	2.248568463	0.012269982	0.068967768	intergenic	NA	NA	NA	NA	NA	NA	NA	NA			CP010315.1 2257 4496389 4496431 + 34.548410192539556 54.48055207571881 19.60201932085915 1.330597284744964 3.706288023162795 17.046995781301874 21.78581044638786 2.890568492423304 1.2855150019567707 2.248568463241091 0.012269982370920899 0.06896776820811462 intergenic NA NA NA NA NA NA NA NA
CP010315.1	1703	3747909	3747954	-	13.10456938	17.62606097	7.5392382	0	1.235429341	0	6.584216315	4.849664758	2.162062202	2.243073652	0.012446033	0.069736983	gene	3747660	3748043	-	AC789_1c36590	rplQ	CDS	50S ribosomal	subunit protein L17	46		CP010315.1 1703 3747909 3747954 - 13.104569383377072 17.626060965673734 7.539238200330442 0.0 1.235429341054265 0.0 6.584216315072585 4.849664758432645 2.1620622016296527 2.243073651987077 0.01244603270796699 0.06973698326763236 gene 3747660 3748043 - AC789_1c36590 rplQ CDS 50S ribosomal	subunit protein L17 46
CP010315.1	1721	3749993	3750050	-	19.06119183	20.02961473	8.29316202	0	4.941717364	0	8.720947658	4.409976043	1.967223705	2.241725754	0.012489551	0.069870791	gene	3749753	3750142	-	AC789_1c36620	rpsK	CDS	30S ribosomal	subunit protein S11	58		CP010315.1 1721 3749993 3750050 - 19.061191830366653 20.02961473372015 8.293162020363486 0.0 4.94171736421706 0.0 8.720947658111225 4.40997604254384 1.967223704719326 2.241725753895912 0.012489551169297217 0.06987079097540802 gene 3749753 3750142 - AC789_1c36620 rpsK CDS 30S ribosomal	subunit protein S11 58
CP010315.1	832	1797748	1797780	-	17.86986734	38.45686029	32.41872426	0	2.470858682	26.78813623	19.6674078	3.186476216	1.423418715	2.238607785	0.012590724	0.070326208	intergenic	NA	NA	NA	NA	NA	NA	NA	NA			CP010315.1 832 1797748 1797780 - 17.869867340968735 38.45686028874269 32.4187242614209 0.0 2.47085868210853 26.788136227760088 19.667407800166824 3.186476215943049 1.4234187149144228 2.238607784593181 0.012590723643103215 0.07032620835504119 intergenic NA NA NA NA NA NA NA NA
CP010315.1	2044	4226913	4226955	-	27.9961255	12.81895343	6.78531438	1.330597285	1.235429341	0	8.361069989	4.198704471	1.876625561	2.237369329	0.012631106	0.070441182	gene	4226534	4226947	-	AC789_1c41190	atpC	CDS	membrane-bound ATP synthase	F1 sector	epsilon- subunit	35	CP010315.1 2044 4226913 4226955 - 27.99612550085102 12.818953429580898 6.785314380297398 1.330597284744964 1.235429341054265 0.0 8.361069989421424 4.198704471078568 1.8766255608334987 2.2373693286015586 0.012631105720103751 0.07044118205662876 gene 4226534 4226947 - AC789_1c41190 atpC CDS membrane-bound ATP synthase	F1 sector	epsilon- subunit 35
CP010315.1	751	1376985	1377055	-	191.8032428	53.67936749	145.5072973	0	63.00689639	32.87634901	81.14552549	2.64212746	1.18170546	2.235859568	0.012680486	0.070605897	gene	1376629	1377042	-	AC789_1c13300	AC789_1c13300	CDS	H-NS - DNA-binding protein	58			CP010315.1 751 1376985 1377055 - 191.80324279306444 53.679367486370005 145.50729726637752 0.0 63.00689639376752 32.876349006796474 81.14552549106266 2.642127460161553 1.181705460131114 2.2358595684819806 0.012680485736067119 0.07060589710317185 gene 1376629 1377042 - AC789_1c13300 AC789_1c13300 CDS H-NS - DNA-binding protein 58
CP010315.1	1259	3010139	3010189	-	7.743609181	9.614215072	21.10986696	0	0	1.217642556	6.614222295	4.803243409	2.149242441	2.23485416	0.012713462	0.070678905	gene	3009946	3012519	-	AC789_1c29300	clpB	CDS	heat shock protein ClpB	51			CP010315.1 1259 3010139 3010189 - 7.743609181086452 9.614215072185672 21.10986696092524 0.0 0.0 1.2176425558072768 6.614222295000773 4.8032434092967105 2.149242440554433 2.2348541600814626 0.01271346241413532 0.07067890510858355 gene 3009946 3012519 - AC789_1c29300 clpB CDS heat shock protein ClpB 51
CP010315.1	598	1007666	1007697	+	20.25251632	16.02369179	1.50784764	0	0	0	6.297342624	5.264668087	2.356604319	2.234005957	0.012741341	0.070723385	gene	1007695	1007877	+	AC789_1c09550	ycaR	CDS	protein YcaR	3			CP010315.1 598 1007666 1007697 + 20.252516319764567 16.02369178697612 1.5078476400660885 0.0 0.0 0.0 6.297342624467796 5.264668086672785 2.3566043190360566 2.2340059568533084 0.012741340557958466 0.07072338487553233 gene 1007695 1007877 + AC789_1c09550 ycaR CDS protein YcaR 3
CP010315.1	583	998745	998765	+	3.573973468	15.2225072	15.0784764	0	0	0	5.645826178	5.398288329	2.419603978	2.23106276	0.012838486	0.07107923	gene	998224	998907	+	AC789_1c09480	cmk	CDS	cytidylate kinase	21			CP010315.1 583 998745 998765 + 3.573973468193747 15.222507197627316 15.078476400660884 0.0 0.0 0.0 5.645826177746991 5.398288329388953 2.41960397803788 2.2310627600168544 0.012838486043224382 0.07107922951318275 gene 998224 998907 + AC789_1c09480 cmk CDS cytidylate kinase 21
CP010315.1	1832	3780260	3780294	-	13.10456938	28.84264522	13.57062876	0	12.35429341	0	11.3120228	4.225937069	1.89431366	2.230853928	0.012845403	0.07107923	intergenic	NA	NA	NA	NA	NA	NA	NA	NA			CP010315.1 1832 3780260 3780294 - 13.104569383377072 28.842645216557017 13.570628760594795 0.0 12.35429341054265 0.0 11.312022795178589 4.225937069315939 1.8943136600847879 2.2308539279217303 0.012845403197576311 0.07107922951318275 intergenic NA NA NA NA NA NA NA NA
CP010315.1	353	677922	677992	+	94.11463466	299.6430364	101.7797157	38.58732126	66.71318442	29.22342134	105.010219	1.75453869	0.787268835	2.22863984	0.012918939	0.071242	gene	677786	678349	+	AC789_1c06460	ahpC	CDS	alkyl hydroperoxide reductase	subunit C	71		CP010315.1 353 677922 677992 + 94.11463466243534 299.64303641645347 101.77971570446097 38.58732125760396 66.71318441693032 29.223421339374642 105.01021896620978 1.7545386902538191 0.7872688347596214 2.2286398404041186 0.012918938995631055 0.0712419997170949 gene 677786 678349 + AC789_1c06460 ahpC CDS alkyl hydroperoxide reductase	subunit C 71
CP010315.1	1444	3385899	3385944	-	8.339271426	22.4331685	23.37163842	0	12.35429341	0	11.08306196	4.101771559	1.839893993	2.229352112	0.012895243	0.071242	gene	3384875	3385921	-	AC789_1c32980	ansB	CDS	L-asparaginase II precursor	23			CP010315.1 1444 3385899 3385944 - 8.33927142578541 22.43316850176657 23.37163842102437 0.0 12.35429341054265 0.0 11.083061959853167 4.101771559302951 1.839893992898647 2.2293521122055764 0.012895242916387873 0.0712419997170949 gene 3384875 3385921 - AC789_1c32980 ansB CDS L-asparaginase II precursor 23
CP010315.1	1656	3691753	3691774	-	10.12625816	12.81895343	26.3873337	0	8.648005387	0	9.663425113	4.298119992	1.928998784	2.228161068	0.012934888	0.071242	gene	3691644	3692582	-	AC789_1c36000	mdh	CDS	malate dehydrogenase	22			CP010315.1 1656 3691753 3691774 - 10.126258159882283 12.818953429580898 26.387333701156546 0.0 8.648005387379856 0.0 9.663425112999931 4.2981199923748985 1.9289987844806675 2.2281610682984723 0.012934888088039153 0.0712419997170949 gene 3691644 3692582 - AC789_1c36000 mdh CDS malate dehydrogenase 22
CP010315.1	1723	3750121	3750171	-	20.25251632	25.63790686	3.7696191	0	3.706288023	0	8.894388384	4.308720304	1.940096497	2.220879379	0.013179566	0.072477429	gene	3749753	3750142	-	AC789_1c36620	rpsK	CDS	30S ribosomal	subunit protein S11	22		CP010315.1 1723 3750121 3750171 - 20.252516319764567 25.637906859161795 3.769619100165221 0.0 3.706288023162795 0.0 8.894388383709064 4.308720304061115 1.9400964972926982 2.2208793789761003 0.013179566132346205 0.07247742859178949 gene 3749753 3750142 - AC789_1c36620 rpsK CDS 30S ribosomal	subunit protein S11 22
CP010315.1	1723	3750121	3750171	-	20.25251632	25.63790686	3.7696191	0	3.706288023	0	8.894388384	4.308720304	1.940096497	2.220879379	0.013179566	0.072477429	gene	3750159	3750515	-	AC789_1c36630	rpsM	CDS	30S ribosomal	subunit protein S13	13		CP010315.1 1723 3750121 3750171 - 20.252516319764567 25.637906859161795 3.769619100165221 0.0 3.706288023162795 0.0 8.894388383709064 4.308720304061115 1.9400964972926982 2.2208793789761003 0.013179566132346205 0.07247742859178949 gene 3750159 3750515 - AC789_1c36630 rpsM CDS 30S ribosomal	subunit protein S13 13
CP010315.1	2405	4703342	4703404	-	6.552284692	27.24027604	24.12556224	0	13.58972275	0	11.91797429	3.95481708	1.782598098	2.218569112	0.013258026	0.072796386	gene	4703144	4703503	-	AC789_1c45670	frdD	CDS	fumarate reductase	anaerobic	membrane anchor polypeptide	63	CP010315.1 2405 4703342 4703404 - 6.552284691688536 27.240276037859406 24.125562241057416 0.0 13.589722751596915 0.0 11.917974287033712 3.9548170796571216 1.7825980980177505 2.2185691121598743 0.01325802643346825 0.07279638588006178 gene 4703144 4703503 - AC789_1c45670 frdD CDS fumarate reductase	anaerobic	membrane anchor polypeptide 63
CP010315.1	785	1478057	1478104	-	34.54841019	56.88410584	1.50784764	0	17.29601077	0	18.37272908	3.46038959	1.560908808	2.216906953	0.013314725	0.072995058	gene	1477676	1478626	-	AC789_1c14280	uspE	CDS	universal stress protein E	48			CP010315.1 785 1478057 1478104 - 34.548410192539556 56.88410584376523 1.5078476400660885 0.0 17.29601077475971 0.0 18.37272907518843 3.4603895897764803 1.5609088083646263 2.2169069526886402 0.013314725279017668 0.0729950578470645 gene 1477676 1478626 - AC789_1c14280 uspE CDS universal stress protein E 48
CP010315.1	2133	4336288	4336318	+	15.48721836	15.2225072	14.32455258	0	4.941717364	0	8.329332584	4.522917038	2.043035676	2.213821859	0.013420518	0.07346185	gene	4335856	4336557	+	AC789_1c42270	fre	CDS	NAD(P)H-flavin reductase	31			CP010315.1 2133 4336288 4336318 + 15.487218362172904 15.222507197627316 14.32455258062784 0.0 4.94171736421706 0.0 8.32933258410752 4.522917038001004 2.043035676021343 2.2138218588571306 0.013420517886312247 0.07346185021461381 gene 4335856 4336557 + AC789_1c42270 fre CDS NAD(P)H-flavin reductase 31
CP010315.1	1614	3637825	3637859	-	8.93493367	46.46870618	0.75392382	0	1.235429341	0	9.565498836	4.302598401	1.947245417	2.209581988	0.013567093	0.074150104	gene	3637516	3637848	-	AC789_1c35450	secG	CDS	protein-export membrane protein SecG	24			CP010315.1 1614 3637825 3637859 - 8.934933670484368 46.468706182230754 0.7539238200330443 0.0 1.235429341054265 0.0 9.565498835633738 4.302598400566532 1.9472454172198448 2.209581988237267 0.013567093248809593 0.07415010411561372 gene 3637516 3637848 - AC789_1c35450 secG CDS protein-export membrane protein SecG 24
CP010315.1	770	1411952	1412006	-	17.2742051	17.62606097	12.06278112	0	7.412576046	0	9.062603871	4.376675167	1.984549836	2.205374281	0.013713921	0.074689233	gene	1411737	1411988	-	AC789_1c13640	yciN	CDS	protein YciN	37			CP010315.1 770 1411952 1412006 - 17.274205096269778 17.626060965673734 12.062781120528708 0.0 7.41257604632559 0.0 9.062603871466301 4.37667516706419 1.9845498357485516 2.205374280970552 0.013713920634910034 0.07468923335170555 gene 1411737 1411988 - AC789_1c13640 yciN CDS protein YciN 37
CP010315.1	1999	4185778	4185823	-	14.89155612	9.614215072	42.97365774	0	12.35429341	1.217642556	13.50856082	3.656926696	1.658505851	2.204952545	0.013728712	0.074689233	gene	4183556	4185970	-	AC789_1c40830	gyrB	CDS	DNA gyrase	subunit B	46		CP010315.1 1999 4185778 4185823 - 14.891556117473947 9.614215072185672 42.97365774188352 0.0 12.35429341054265 1.2176425558072768 13.50856081631551 3.6569266961260807 1.658505850723639 2.204952544804404 0.01372871236987505 0.07468923335170555 gene 4183556 4185970 - AC789_1c40830 gyrB CDS DNA gyrase	subunit B 46
CP010315.1	1476	3507935	3507975	+	5.360960202	7.210661304	30.91087662	0	1.235429341	0	7.452987911	4.680297079	2.124175353	2.203347794	0.013785122	0.074767478	gene	3507900	3508520	+	AC789_1c34200	ygiM	CDS	protein YgiM	41			CP010315.1 1476 3507935 3507975 + 5.360960202290621 7.210661304139254 30.910876621354813 0.0 1.235429341054265 0.0 7.4529879114731585 4.680297079261278 2.1241753533665233 2.203347794165701 0.013785122375878171 0.07476747776429045 gene 3507900 3508520 + AC789_1c34200 ygiM CDS protein YgiM 41
CP010315.1	1794	3758157	3758211	-	26.20913877	20.83079932	22.6177146	1.330597285	21.0022988	0	15.33175813	3.453813241	1.567431422	2.20348603	0.013780255	0.074767478	gene	3757945	3758277	-	AC789_1c36800	rplV	CDS	50S ribosomal	subunit protein L22	55		CP010315.1 1794 3758157 3758211 - 26.209138766754144 20.83079932306896 22.617714600991327 1.330597284744964 21.002298797922506 0.0 15.33175812891365 3.453813241332337 1.5674314220881838 2.203486029858361 0.013780255274443516 0.07476747776429045 gene 3757945 3758277 - AC789_1c36800 rplV CDS 50S ribosomal	subunit protein L22 55
CP010315.1	2503	4948664	4948715	-	7.147946936	40.86041406	32.41872426	1.330597285	7.412576046	1.217642556	15.06465019	3.148663068	1.4294957	2.202639063	0.013810099	0.074788939	gene	4947131	4948720	-	AC789_1c48080	hsdM	CDS	DNA methylase M	52			CP010315.1 2503 4948664 4948715 - 7.147946936387494 40.86041405678911 32.4187242614209 1.330597284744964 7.41257604632559 1.2176425558072768 15.064650190245889 3.148663067891414 1.4294956995147903 2.202639062824852 0.013810099192320001 0.07478893900498412 gene 4947131 4948720 - AC789_1c48080 hsdM CDS DNA methylase M 52
CP010315.1	706	1265394	1265454	+	8.339271426	32.84856816	12.81670494	0	8.648005387	0	10.44209165	4.127590206	1.87568068	2.200582566	0.013882794	0.074840883	gene	1265206	1265748	+	AC789_1c12180	ycfP	CDS	protein YcfP	61			CP010315.1 706 1265394 1265454 + 8.33927142578541 32.848568163301046 12.81670494056175 0.0 8.648005387379856 0.0 10.44209165283801 4.127590205780947 1.8756806804887183 2.200582566487533 0.013882794443508279 0.07484088277273099 gene 1265206 1265748 + AC789_1c12180 ycfP CDS protein YcfP 61
CP010315.1	1585	3624994	3625041	-	9.530595915	24.03553768	10.55493348	0	3.706288023	0	7.97122585	4.396471796	1.99761033	2.200865569	0.013872771	0.074840883	gene	3624376	3626580	-	AC789_1c35340	pnp	CDS	polyribonucleotide nucleotidyltransferase	48			CP010315.1 1585 3624994 3625041 - 9.530595915183326 24.03553768046418 10.55493348046262 0.0 3.706288023162795 0.0 7.97122584987882 4.396471796063404 1.9976103301548676 2.2008655690735046 0.013872771024020587 0.07484088277273099 gene 3624376 3626580 - AC789_1c35340 pnp CDS polyribonucleotide nucleotidyltransferase 48
CP010315.1	2074	4231790	4231843	-	10.7219204	44.866337	49.75897212	0	14.82515209	7.305855335	21.24637283	2.867927414	1.303224863	2.200638966	0.013880796	0.074840883	gene	4231399	4231869	-	AC789_1c41240	atpF	CDS	membrane-bound ATP synthase F0 sector	subunit b	54		CP010315.1 2074 4231790 4231843 - 10.721920404581242 44.86633700353314 49.758972122180914 0.0 14.82515209265118 7.305855334843661 21.246372826298355 2.86792741404317 1.303224862531425 2.2006389660740644 0.013880796378088268 0.07484088277273099 gene 4231399 4231869 - AC789_1c41240 atpF CDS membrane-bound ATP synthase F0 sector	subunit b 54
CP010315.1	1115	2700546	2700591	-	18.46552959	28.04146063	22.6177146	1.330597285	12.35429341	0	13.80159925	3.558215888	1.618923012	2.197890735	0.013978447	0.075049222	gene	2699747	2701537	-	AC789_1c26370	nuoC	CDS	NADH dehydrogenase I chain C/D	46			CP010315.1 1115 2700546 2700591 - 18.465529585667692 28.041460627208213 22.617714600991327 1.330597284744964 12.35429341054265 0.0 13.801599251525808 3.5582158879862673 1.6189230118743931 2.1978907346968626 0.013978446663619724 0.07504922241630263 gene 2699747 2701537 - AC789_1c26370 nuoC CDS NADH dehydrogenase I chain C/D 46
CP010315.1	1986	4126745	4126778	+	13.10456938	10.41539966	18.09417168	0	3.706288023	0	7.553404791	4.551832072	2.07116601	2.197714741	0.01398472	0.075049222	gene	4126454	4127077	+	AC789_1c40280	gmk	CDS	guanylate kinase	34			CP010315.1 1986 4126745 4126778 + 13.104569383377072 10.41539966153448 18.09417168079306 0.0 3.706288023162795 0.0 7.5534047914779014 4.551832072396997 2.071166010290919 2.1977147412522666 0.013984720197304285 0.07504922241630263 gene 4126454 4127077 + AC789_1c40280 gmk CDS guanylate kinase 34
CP010315.1	2439	4726045	4726113	+	28.59178775	16.82487638	15.0784764	1.330597285	8.648005387	0	11.74562387	3.647892056	1.660547817	2.196800368	0.014017353	0.075111059	gene	4725621	4726880	+	AC789_1c45880	hflK	CDS	HflK protein regulator of FtsH protease	subunit of HflK-HflC complex	69		CP010315.1 2439 4726045 4726113 + 28.591787745549976 16.824876376324926 15.078476400660884 1.330597284744964 8.648005387379856 0.0 11.745623865776768 3.647892055950155 1.6605478173703494 2.196800367800894 0.014017353401310176 0.07511105934015301 gene 4725621 4726880 + AC789_1c45880 hflK CDS HflK protein regulator of FtsH protease	subunit of HflK-HflC complex 69
CP010315.1	814	1713974	1714028	+	11.91324489	24.83672227	15.83240022	0	14.82515209	0	11.23458658	4.16856697	1.898334634	2.195907346	0.014049288	0.075168972	gene	1713216	1714070	+	AC789_1c16460	aadA	CDS	streptomycin 3''-adenylyltransferase	55			CP010315.1 814 1713974 1714028 + 11.913244893979158 24.836722269812988 15.832400220693929 0.0 14.82515209265118 0.0 11.234586579522876 4.1685669697517325 1.8983346344820664 2.1959073463826186 0.014049287904382632 0.07516897197562919 gene 1713216 1714070 + AC789_1c16460 aadA CDS streptomycin 3''-adenylyltransferase 55
CP010315.1	156	190297	190335	+	16.67854285	14.42132261	11.3088573	0	3.706288023	0	7.685835131	4.528395945	2.066446819	2.191392444	0.014211703	0.075696464	gene	190332	191183	+	AC789_1c01680	tsf	CDS	protein chain elongation factor EF-Ts	4			CP010315.1 156 190297 190335 + 16.67854285157082 14.421322608278508 11.308857300495664 0.0 3.706288023162795 0.0 7.685835130584631 4.52839594502739 2.0664468189015657 2.1913924440767807 0.014211702711612598 0.07569646444299045 gene 190332 191183 + AC789_1c01680 tsf CDS protein chain elongation factor EF-Ts 4
CP010315.1	478	800703	800734	+	8.93493367	4.807107536	18.8480955	0	0	0	5.431689451	5.367136886	2.448958443	2.191599822	0.014204207	0.075696464	gene	800076	801242	+	AC789_1c07610	sucC	CDS	succinyl-CoA synthetase beta chain	ATP- grasp domain protein SucC	32		CP010315.1 478 800703 800734 + 8.934933670484368 4.807107536092836 18.848095500826105 0.0 0.0 0.0 5.4316894512338845 5.367136886447806 2.4489584427328026 2.191599821701587 0.014204207418570779 0.07569646444299045 gene 800076 801242 + AC789_1c07610 sucC CDS succinyl-CoA synthetase beta chain	ATP- grasp domain protein SucC 32
CP010315.1	899	1957293	1957344	-	25.01781428	8.011845893	10.55493348	0	3.706288023	0	7.881813612	4.534066606	2.068181792	2.19229597	0.014179071	0.075696464	gene	1957328	1959256	-	AC789_1c19000	thrS	CDS	threonine tRNA synthetase	17			CP010315.1 899 1957293 1957344 - 25.01781427735623 8.01184589348806 10.55493348046262 0.0 3.706288023162795 0.0 7.881813612411618 4.534066606365757 2.068181791704085 2.1922959696061817 0.01417907129746935 0.07569646444299045 gene 1957328 1959256 - AC789_1c19000 thrS CDS threonine tRNA synthetase 17
CP010315.1	2247	4493866	4493917	+	11.91324489	14.42132261	18.09417168	0	6.177146705	0	8.434314315	4.409962463	2.01389306	2.189769929	0.014270463	0.075895827	gene	4493895	4494278	+	AC789_1c43760	secE	CDS	preprotein translocase SecE subunit	23			CP010315.1 2247 4493866 4493917 + 11.913244893979158 14.421322608278508 18.09417168079306 0.0 6.177146705271325 0.0 8.434314314720343 4.409962462673416 2.0138930595659725 2.1897699293049038 0.014270463306111062 0.07589582726927228 gene 4493895 4494278 + AC789_1c43760 secE CDS preprotein translocase SecE subunit 23
CP010315.1	393	750822	750854	-	9.530595915	12.81895343	13.57062876	0	1.235429341	0	6.192601241	4.832969783	2.212120125	2.184768236	0.014452922	0.076002364	gene	750501	751031	-	AC789_1c07190	fldA	CDS	flavodoxin 1	33			CP010315.1 393 750822 750854 - 9.530595915183326 12.818953429580898 13.570628760594795 0.0 1.235429341054265 0.0 6.192601241068881 4.832969782829249 2.212120125065746 2.1847682357148708 0.014452922078666247 0.07600236382649812 gene 750501 751031 - AC789_1c07190 fldA CDS flavodoxin 1 33
CP010315.1	434	794756	794820	+	19.06119183	20.02961473	40.71188628	0	6.177146705	6.088212779	15.34467539	3.149762996	1.441900845	2.18445187	0.01446453	0.076002364	gene	793150	794916	+	AC789_1c07570	sdhA	CDS	succinate dehydrogenase flavoprotein subunit	65			CP010315.1 434 794756 794820 + 19.061191830366653 20.02961473372015 40.71188628178439 0.0 6.177146705271325 6.088212779036384 15.34467538836315 3.1497629964997063 1.4419008449485107 2.184451869582046 0.014464530155475844 0.07600236382649812 gene 793150 794916 + AC789_1c07570 sdhA CDS succinate dehydrogenase flavoprotein subunit 65
CP010315.1	594	1000410	1000438	+	16.67854285	12.01776884	15.83240022	0	9.883434728	0	9.068691107	4.369616623	1.997222426	2.187846764	0.014340383	0.076002364	gene	999018	1000691	+	AC789_1c09490	rpsA	CDS	30S ribosomal protein RpsA	29			CP010315.1 594 1000410 1000438 + 16.67854285157082 12.01776884023209 15.832400220693929 0.0 9.88343472843412 0.0 9.068691106821827 4.369616622619686 1.9972224261431595 2.187846764297486 0.014340383087914322 0.07600236382649812 gene 999018 1000691 + AC789_1c09490 rpsA CDS 30S ribosomal protein RpsA 29
CP010315.1	1126	2703364	2703412	-	15.48721836	16.82487638	21.10986696	1.330597285	3.706288023	0	9.743141168	3.860695706	1.767229516	2.184603455	0.014458967	0.076002364	gene	2703395	2704333	-	AC789_1c26410	lrhA	CDS	transcriptional regulator	LysR family	18		CP010315.1 1126 2703364 2703412 - 15.487218362172904 16.824876376324926 21.10986696092524 1.330597284744964 3.706288023162795 0.0 9.74314116788847 3.8606957056637525 1.7672295155899758 2.1846034550723816 0.014458967193615542 0.07600236382649812 gene 2703395 2704333 - AC789_1c26410 lrhA CDS transcriptional regulator	LysR family 18
CP010315.1	1147	2738193	2738236	-	32.16576121	24.83672227	31.66480044	3.991791854	7.412576046	2.435285112	17.08448949	2.784690999	1.27388207	2.185988062	0.014408239	0.076002364	gene	2738096	2739316	-	AC789_1c26760	fabB	CDS	3-oxoacyl-[acyl-carrier-protein] synthase I	44			CP010315.1 1147 2738193 2738236 - 32.16576121374372 24.836722269812988 31.664800441387857 3.9917918542348922 7.41257604632559 2.4352851116145535 17.084489489519935 2.7846909986069828 1.2738820703228575 2.1859880623810177 0.014408239355326908 0.07600236382649812 gene 2738096 2739316 - AC789_1c26760 fabB CDS 3-oxoacyl-[acyl-carrier-protein] synthase I 44
CP010315.1	1161	2801591	2801632	-	15.48721836	12.81895343	15.0784764	0	6.177146705	0	8.26029915	4.427672613	2.024618408	2.186917098	0.014374288	0.076002364	gene	2800661	2801626	-	AC789_1c27310	glk	CDS	glucokinase	36			CP010315.1 1161 2801591 2801632 - 15.487218362172904 12.818953429580898 15.078476400660884 0.0 6.177146705271325 0.0 8.260299149614335 4.427672613426697 2.0246184082990784 2.186917097699646 0.014374288266792391 0.07600236382649812 gene 2800661 2801626 - AC789_1c27310 glk CDS glucokinase 36
CP010315.1	1287	3035260	3035314	+	647.48486	794.7751126	631.7881612	179.6306334	411.3979706	181.4287408	474.4175798	1.534045657	0.701479135	2.186872824	0.014375905	0.076002364	intergenic	NA	NA	NA	NA	NA	NA	NA	NA			CP010315.1 1287 3035260 3035314 + 647.4848599877672 794.7751126340156 631.788161187691 179.63063344057016 411.39797057107023 181.42874081528424 474.41757977273306 1.5340456571682168 0.7014791352572323 2.1868728235312127 0.014375904677509373 0.07600236382649812 intergenic NA NA NA NA NA NA NA NA
CP010315.1	1484	3520106	3520176	+	40.50503264	24.83672227	35.43441954	5.322389139	4.941717364	6.088212779	19.52141562	2.599985827	1.188946693	2.186797644	0.01437865	0.076002364	gene	3519649	3521490	+	AC789_1c34320	rpoD	CDS	RNA polymerase	sigma(70) factor	71		CP010315.1 1484 3520106 3520176 + 40.505032639529134 24.836722269812988 35.434419541553076 5.322389138979856 4.94171736421706 6.088212779036384 19.521415622188083 2.599985827166532 1.1889466929514818 2.186797644150251 0.01437864976871836 0.07600236382649812 gene 3519649 3521490 + AC789_1c34320 rpoD CDS RNA polymerase	sigma(70) factor 71
CP010315.1	1984	4117741	4117784	+	4.169635713	9.614215072	18.8480955	0	0	0	5.438657714	5.346144708	2.44791787	2.183955914	0.014482744	0.076002364	gene	4116711	4117931	+	AC789_1c40170	dfp	CDS	flavoprotein affecting synthesis of DNA and pantothenate metabolism	44			CP010315.1 1984 4117741 4117784 + 4.169635712892705 9.614215072185672 18.848095500826105 0.0 0.0 0.0 5.438657714317413 5.346144708348519 2.447917869659974 2.18395591396664 0.01448274386575765 0.07600236382649812 gene 4116711 4117931 + AC789_1c40170 dfp CDS flavoprotein affecting synthesis of DNA and pantothenate metabolism 44
CP010315.1	1729	3750610	3750664	-	35.73973468	64.89595174	24.12556224	22.62015384	6.177146705	1.217642556	25.79603196	2.688236811	1.231849454	2.182277065	0.014544545	0.076102194	gene	3750662	3750778	-	AC789_1c36640	rpmJ	CDS	50S ribosomal	subunit protein L36	3		CP010315.1 1729 3750610 3750664 - 35.73973468193747 64.89595173725328 24.125562241057416 22.62015384066439 6.177146705271325 1.2176425558072768 25.79603196033186 2.6882368112711723 1.2318494538773934 2.182277065439795 0.014544545298144638 0.0761021943688215 gene 3750662 3750778 - AC789_1c36640 rpmJ CDS 50S ribosomal	subunit protein L36 3
CP010315.1	2196	4430042	4430077	-	17.2742051	10.41539966	4.52354292	0	0	0	5.368857946	5.365180272	2.458249872	2.18252031	0.014535577	0.076102194	gene	4429007	4430338	-	AC789_1c43220	hslU	CDS	ATP-dependent hslVU protease ATP-binding	subunit HslU	36		CP010315.1 2196 4430042 4430077 - 17.274205096269778 10.41539966153448 4.523542920198265 0.0 0.0 0.0 5.368857946333754 5.365180271643978 2.4582498718533157 2.1825203097027233 0.014535577003000651 0.0761021943688215 gene 4429007 4430338 - AC789_1c43220 hslU CDS ATP-dependent hslVU protease ATP-binding	subunit HslU 36
CP010315.1	2488	4816620	4816664	-	13.10456938	9.614215072	22.6177146	0	0	4.870570223	8.36784488	4.342671118	1.991913773	2.180150153	0.014623167	0.076401214	gene	4816573	4817016	-	AC789_1c46770	holC	CDS	DNA polymerase III	chi subunit	45		CP010315.1 2488 4816620 4816664 - 13.104569383377072 9.614215072185672 22.617714600991327 0.0 0.0 4.870570223229107 8.367844879963863 4.342671117526893 1.991913773028887 2.1801501532485843 0.014623166570361223 0.07640121388743794 gene 4816573 4817016 - AC789_1c46770 holC CDS DNA polymerase III	chi subunit 45
CP010315.1	1709	3748654	3748703	-	4.169635713	27.24027604	15.83240022	0	3.706288023	0	8.491433332	4.272292802	1.962109467	2.177397783	0.01472545	0.076822805	gene	3748084	3749073	-	AC789_1c36600	rpoA	CDS	DNA-directed RNA polymerase alpha chain	50			CP010315.1 1709 3748654 3748703 - 4.169635712892705 27.240276037859406 15.832400220693929 0.0 3.706288023162795 0.0 8.491433332434806 4.272292801953037 1.9621094666717747 2.1773977826017563 0.014725450494936985 0.07682280478150409 gene 3748084 3749073 - AC789_1c36600 rpoA CDS DNA-directed RNA polymerase alpha chain 50
CP010315.1	311	505794	505847	+	28.59178775	20.02961473	9.04708584	0	3.706288023	1.217642556	10.43206982	3.770416616	1.734534431	2.173734086	0.014862556	0.077311364	gene	504420	506294	+	AC789_1c04730	htpG	CDS	heat shock protein HtpG	54			CP010315.1 311 505794 505847 + 28.591787745549976 20.02961473372015 9.04708584039653 0.0 3.706288023162795 1.2176425558072768 10.432069816439455 3.770416615943849 1.7345344310768995 2.173734085868192 0.014862555616279919 0.07731136386363151 gene 504420 506294 + AC789_1c04730 htpG CDS heat shock protein HtpG 54
CP010315.1	350	668377	668425	+	15.48721836	18.42724556	22.6177146	1.330597285	4.941717364	0	10.46741553	3.75828188	1.728613065	2.174160288	0.01484655	0.077311364	gene	667961	670066	+	AC789_1c06350	cstA	CDS	carbon starvation protein A	49			CP010315.1 350 668377 668425 + 15.487218362172904 18.42724555502254 22.617714600991327 1.330597284744964 4.94171736421706 0.0 10.467415527858133 3.758281880192736 1.7286130652166598 2.1741602882780957 0.014846549791848695 0.07731136386363151 gene 667961 670066 + AC789_1c06350 cstA CDS carbon starvation protein A 49
CP010315.1	2295	4504809	4504851	+	15.48721836	10.41539966	17.34024786	0	1.235429341	1.217642556	7.61598963	4.247874045	1.956489103	2.17117184	0.014959093	0.077699929	gene	4501887	4506110	+	AC789_1c43830	rpoC	CDS	DNA-directed RNA polymerase beta' chain	43			CP010315.1 2295 4504809 4504851 + 15.487218362172904 10.41539966153448 17.340247860760016 0.0 1.235429341054265 1.2176425558072768 7.61598963022149 4.247874045011345 1.9564891027319762 2.171171839945214 0.01495909258328521 0.07769992906763325 gene 4501887 4506110 + AC789_1c43830 rpoC CDS DNA-directed RNA polymerase beta' chain 43
CP010315.1	346	647169	647211	-	17.86986734	8.813030483	22.6177146	0	2.470858682	1.217642556	8.831518944	3.980848004	1.835018626	2.169377436	0.01502702	0.077938977	intergenic	NA	NA	NA	NA	NA	NA	NA	NA			CP010315.1 346 647169 647211 - 17.869867340968735 8.813030482836867 22.617714600991327 0.0 2.47085868210853 1.2176425558072768 8.831518943785456 3.980848003590217 1.8350186264937844 2.169377436345985 0.015027020286466169 0.0779389769376773 intergenic NA NA NA NA NA NA NA NA
CP010315.1	2514	5005961	5005995	-	10.7219204	10.41539966	14.32455258	1.330597285	0	0	6.132078322	4.828401365	2.228189813	2.166961421	0.015118898	0.078301367	gene	5004423	5006090	-	AC789_1c48660	yjjK	CDS	ABC transporter ATP-binding protein YjjK	35			CP010315.1 2514 5005961 5005995 - 10.721920404581242 10.41539966153448 14.32455258062784 1.330597284744964 0.0 0.0 6.132078321914754 4.8284013646900945 2.2281898131024347 2.1669614214631197 0.015118897931799527 0.07830136658128489 gene 5004423 5006090 - AC789_1c48660 yjjK CDS ABC transporter ATP-binding protein YjjK 35
CP010315.1	1304	3089173	3089237	-	37.52672142	35.25212193	36.94226718	0	14.82515209	8.523497891	22.17829342	2.844194426	1.313298161	2.165688272	0.015167508	0.078438944	gene	3087961	3090591	-	AC789_1c30140	alaS	CDS	alanyl-tRNA synthetase	65			CP010315.1 1304 3089173 3089237 - 37.52672141603435 35.25212193134747 36.942267181619165 0.0 14.82515209265118 8.523497890650937 22.178293418717182 2.8441944257853686 1.313298161177043 2.165688272369361 0.015167507906797844 0.07843894350637606 gene 3087961 3090591 - AC789_1c30140 alaS CDS alanyl-tRNA synthetase 65
CP010315.1	2233	4478047	4478091	+	20.25251632	11.21658425	6.03139056	0	1.235429341	0	6.455986745	4.758571007	2.197869336	2.165083669	0.015190639	0.078444549	gene	4477912	4478562	+	AC789_1c43590	yijC	CDS	HTH-type transcriptional regulator	45			CP010315.1 2233 4478047 4478091 + 20.252516319764567 11.216584250883285 6.031390560264354 0.0 1.235429341054265 0.0 6.4559867453277455 4.758571007337629 2.197869336441698 2.1650836691873825 0.015190639183396177 0.07844454893254514 gene 4477912 4478562 + AC789_1c43590 yijC CDS HTH-type transcriptional regulator 45
CP010315.1	1140	2717459	2717498	-	22.6351653	0.801184589	18.8480955	0	1.235429341	0	7.253312455	4.776097757	2.208084407	2.163005065	0.015270395	0.078625372	gene	2716926	2717477	-	AC789_1c26530	yfcE	CDS	phosphodiesterase YfcE	19			CP010315.1 1140 2717459 2717498 - 22.6351652985604 0.8011845893488061 18.848095500826105 0.0 1.235429341054265 0.0 7.253312454964929 4.776097757182117 2.208084407131685 2.163005065275696 0.015270395015530855 0.07862537223234602 gene 2716926 2717477 - AC789_1c26530 yfcE CDS phosphodiesterase YfcE 19
CP010315.1	1220	2932311	2932348	+	9.530595915	7.210661304	29.40302898	0	4.941717364	0	8.514333927	4.364519598	2.017532669	2.163295626	0.015259225	0.078625372	gene	2931581	2932426	+	AC789_1c28570	sseA	CDS	3-mercaptopyruvate sulfurtransferase	38			CP010315.1 1220 2932311 2932348 + 9.530595915183326 7.210661304139254 29.403028981288724 0.0 4.94171736421706 0.0 8.514333927471395 4.364519598025337 2.0175326691742335 2.1632956257465286 0.015259224659494199 0.07862537223234602 gene 2931581 2932426 + AC789_1c28570 sseA CDS 3-mercaptopyruvate sulfurtransferase 38
CP010315.1	2319	4573215	4573242	+	19.65685408	14.42132261	12.06278112	0	23.47315748	0	11.60235255	4.095886096	1.894099633	2.162444902	0.01529195	0.078625372	gene	4573072	4574412	+	AC789_1c44450	lamB	CDS	maltoporin precursor	28			CP010315.1 2319 4573215 4573242 + 19.65685407506561 14.421322608278508 12.062781120528708 0.0 23.473157480031034 0.0 11.60235254731731 4.095886095739037 1.894099633332552 2.162444901872758 0.015291949855194897 0.07862537223234602 gene 4573072 4574412 + AC789_1c44450 lamB CDS maltoporin precursor 28
CP010315.1	1383	3330025	3330057	-	16.67854285	7.210661304	17.34024786	0	4.941717364	0	7.695194897	4.515662614	2.090325857	2.160267309	0.015375991	0.078829649	gene	3330051	3330440	-	AC789_1c32390	gcvH	CDS	glycine cleavage system H protein	7			CP010315.1 1383 3330025 3330057 - 16.67854285157082 7.210661304139254 17.340247860760016 0.0 4.94171736421706 0.0 7.695194896781192 4.51566261361117 2.0903258572553756 2.1602673085335566 0.015375991097532743 0.07882964888331627 gene 3330051 3330440 - AC789_1c32390 gcvH CDS glycine cleavage system H protein 7
CP010315.1	1974	4099537	4099557	-	17.2742051	17.62606097	7.5392382	0	3.706288023	0	7.690965381	4.406572872	2.039451697	2.160665477	0.015360595	0.078829649	gene	4098531	4099727	-	AC789_1c39980	kbl	CDS	2-amino-3-ketobutyrate coenzyme A ligase	21			CP010315.1 1974 4099537 4099557 - 17.274205096269778 17.626060965673734 7.539238200330442 0.0 3.706288023162795 0.0 7.690965380906125 4.406572872030031 2.0394516966785416 2.1606654765134135 0.01536059478629679 0.07882964888331627 gene 4098531 4099727 - AC789_1c39980 kbl CDS 2-amino-3-ketobutyrate coenzyme A ligase 21
CP010315.1	186	207976	208023	+	9.530595915	23.23435309	9.80100966	0	3.706288023	0	7.712041115	4.348824223	2.017045354	2.156036905	0.015540392	0.079540522	gene	207952	208911	+	AC789_1c01830	accA	CDS	acetyl-CoA carboxylase	carboxytransferase component	alpha subunit	48	CP010315.1 186 207976 208023 + 9.530595915183326 23.234353091115377 9.801009660429575 0.0 3.706288023162795 0.0 7.7120411149818455 4.348824223036648 2.0170453540882978 2.156036905279362 0.015540391763809025 0.07954052231874681 gene 207952 208911 + AC789_1c01830 accA CDS acetyl-CoA carboxylase	carboxytransferase component	alpha subunit 48
CP010315.1	649	1065841	1065872	-	10.7219204	12.81895343	15.0784764	0	2.470858682	0	6.848368153	4.590005461	2.129953098	2.154979593	0.015581716	0.079540522	gene	1065603	1065971	-	AC789_1c10060	yccV	CDS	DNA-binding protein	hemimethylated	32		CP010315.1 649 1065841 1065872 - 10.721920404581242 12.818953429580898 15.078476400660884 0.0 2.47085868210853 0.0 6.848368152821926 4.590005461044828 2.1299530984145276 2.1549795929598115 0.015581715586331233 0.07954052231874681 gene 1065603 1065971 - AC789_1c10060 yccV CDS DNA-binding protein	hemimethylated 32
CP010315.1	1197	2878904	2878952	-	11.31758265	16.02369179	18.09417168	0	9.883434728	0	9.219813474	4.259784013	1.976661485	2.15503972	0.015579363	0.079540522	gene	2878178	2879056	-	AC789_1c28100	dapA	CDS	dihydrodipicolinate synthase	49			CP010315.1 1197 2878904 2878952 - 11.3175826492802 16.02369178697612 18.09417168079306 0.0 9.88343472843412 0.0 9.21981347424725 4.259784012607101 1.976661484838857 2.155039719891325 0.015579363068880083 0.07954052231874681 gene 2878178 2879056 - AC789_1c28100 dapA CDS dihydrodipicolinate synthase 49
CP010315.1	748	1376708	1376750	-	38.71804591	20.02961473	30.1569528	1.330597285	14.82515209	2.435285112	17.91594132	2.897633366	1.346993895	2.151185225	0.015730791	0.079814273	gene	1376629	1377042	-	AC789_1c13300	AC789_1c13300	CDS	H-NS - DNA-binding protein	43			CP010315.1 748 1376708 1376750 - 38.71804590543226 20.02961473372015 30.15695280132177 1.330597284744964 14.82515209265118 2.4352851116145535 17.915941321580814 2.8976333655063105 1.3469938951496674 2.1511852250706363 0.015730791375634094 0.07981427274816257 gene 1376629 1377042 - AC789_1c13300 AC789_1c13300 CDS H-NS - DNA-binding protein 43
CP010315.1	815	1714214	1714247	+	5.360960202	9.614215072	27.14125752	0	0	2.435285112	7.425286318	4.373492199	2.033556678	2.15066157	0.015751461	0.079814273	gene	1714234	1714581	+	AC789_1c16470	ebr	CDS	ethidium bromide resistance	14			CP010315.1 815 1714214 1714247 + 5.360960202290621 9.614215072185672 27.14125752118959 0.0 0.0 2.4352851116145535 7.425286317880073 4.373492199099786 2.0335566784614723 2.1506615701553193 0.015751460865342688 0.07981427274816257 gene 1714234 1714581 + AC789_1c16470 ebr CDS ethidium bromide resistance 14
CP010315.1	1313	3124574	3124635	+	19.65685408	11.21658425	12.06278112	0	54.35889101	0	16.21585174	3.901012837	1.812555181	2.152217421	0.015690117	0.079814273	gene	3123692	3124660	+	AC789_1c30500	hypE	CDS	hydrogenase isoenzymes formation protein HypE	62			CP010315.1 1313 3124574 3124635 + 19.65685407506561 11.216584250883285 12.062781120528708 0.0 54.35889100638766 0.0 16.21585174214421 3.9010128374373507 1.8125551809238845 2.152217421291941 0.015690117077368212 0.07981427274816257 gene 3123692 3124660 + AC789_1c30500 hypE CDS hydrogenase isoenzymes formation protein HypE 62
CP010315.1	1466	3492070	3492117	-	10.12625816	15.2225072	22.6177146	0	18.53144012	0	11.08298668	4.051374948	1.884054767	2.150348821	0.015763817	0.079814273	intergenic	NA	NA	NA	NA	NA	NA	NA	NA			CP010315.1 1466 3492070 3492117 - 10.126258159882283 15.222507197627316 22.617714600991327 0.0 18.531440115813975 0.0 11.082986679052484 4.051374947623347 1.884054767094535 2.1503488212665443 0.01576381666770245 0.07981427274816257 intergenic NA NA NA NA NA NA NA NA
CP010315.1	1535	3576286	3576343	-	10.12625816	39.25804488	13.57062876	0	25.94401616	0	14.81649133	3.881664861	1.803970536	2.151734068	0.015709153	0.079814273	gene	3575498	3576706	-	AC789_1c34840	tdcD	CDS	propionate kinase	58			CP010315.1 1535 3576286 3576343 - 10.126258159882283 39.258044878091496 13.570628760594795 0.0 25.944016162139565 0.0 14.81649132678469 3.881664860740965 1.8039705360439227 2.151734068369759 0.015709152636695454 0.07981427274816257 gene 3575498 3576706 - AC789_1c34840 tdcD CDS propionate kinase 58
CP010315.1	1757	3754040	3754114	-	7.743609181	48.87225995	24.12556224	0	22.23772814	1.217642556	17.36613368	3.234107656	1.504100402	2.150193997	0.015769936	0.079814273	gene	3753651	3754184	-	AC789_1c36700	rplF	CDS	50S ribosomal	subunit protein L6	75		CP010315.1 1757 3754040 3754114 - 7.743609181086452 48.87225995027717 24.125562241057416 0.0 22.23772813897677 1.2176425558072768 17.366133677867513 3.2341076557844675 1.5041004023660707 2.1501939968215926 0.015769936408644825 0.07981427274816257 gene 3753651 3754184 - AC789_1c36700 rplF CDS 50S ribosomal	subunit protein L6 75
CP010315.1	1713	3749043	3749104	-	25.01781428	37.6556757	14.32455258	0	19.76686946	1.217642556	16.33042576	3.345289381	1.560418876	2.143840626	0.016022829	0.080955122	gene	3748084	3749073	-	AC789_1c36600	rpoA	CDS	DNA-directed RNA polymerase alpha chain	31			CP010315.1 1713 3749043 3749104 - 25.01781427735623 37.65567569939388 14.32455258062784 0.0 19.76686945686824 1.2176425558072768 16.330425761675578 3.3452893806614803 1.5604188762010238 2.143840626182298 0.016022829448081012 0.08095512209117568 gene 3748084 3749073 - AC789_1c36600 rpoA CDS DNA-directed RNA polymerase alpha chain 31
CP010315.1	1713	3749043	3749104	-	25.01781428	37.6556757	14.32455258	0	19.76686946	1.217642556	16.33042576	3.345289381	1.560418876	2.143840626	0.016022829	0.080955122	gene	3749099	3749719	-	AC789_1c36610	rpsD	CDS	30S ribosomal	subunit protein S4	6		CP010315.1 1713 3749043 3749104 - 25.01781427735623 37.65567569939388 14.32455258062784 0.0 19.76686945686824 1.2176425558072768 16.330425761675578 3.3452893806614803 1.5604188762010238 2.143840626182298 0.016022829448081012 0.08095512209117568 gene 3749099 3749719 - AC789_1c36610 rpsD CDS 30S ribosomal	subunit protein S4 6
CP010315.1	1803	3759338	3759404	-	4.765297958	70.50424386	48.25112448	0	9.883434728	14.61171067	24.66930195	2.682336672	1.251776343	2.142824224	0.016063608	0.080955122	gene	3758587	3759408	-	AC789_1c36820	rplB	CDS	50S ribosomal	subunit protein L2	67		CP010315.1 1803 3759338 3759404 - 4.765297957591663 70.50424386269493 48.25112448211483 0.0 9.88343472843412 14.611710669687321 24.669301950087146 2.682336671718672 1.2517763433162796 2.1428242241840647 0.016063607699935367 0.08095512209117568 gene 3758587 3759408 - AC789_1c36820 rplB CDS 50S ribosomal	subunit protein L2 67
CP010315.1	2301	4506968	4507001	-	16.67854285	8.813030483	9.80100966	0	1.235429341	0	6.088002056	4.79148839	2.236002151	2.142881834	0.016061294	0.080955122	intergenic	NA	NA	NA	NA	NA	NA	NA	NA			CP010315.1 2301 4506968 4507001 - 16.67854285157082 8.813030482836867 9.801009660429575 0.0 1.235429341054265 0.0 6.088002055981922 4.791488390291579 2.236002150755636 2.1428818342917695 0.016061293995369517 0.08095512209117568 intergenic NA NA NA NA NA NA NA NA
CP010315.1	33	25935	25982	+	7.147946936	12.81895343	22.6177146	0	3.706288023	0	7.715150498	4.378041568	2.04399968	2.141899341	0.016100791	0.081027745	gene	24338	27154	+	AC789_1c00260	ileS	CDS	isoleucyl-tRNA synthetase	48			CP010315.1 33 25935 25982 + 7.147946936387494 12.818953429580898 22.617714600991327 0.0 3.706288023162795 0.0 7.715150498353752 4.3780415681817315 2.0439996800990277 2.1418993411826874 0.016100791449839388 0.08102774537274192 gene 24338 27154 + AC789_1c00260 ileS CDS isoleucyl-tRNA synthetase 48
CP010315.1	588	999419	999473	+	3.573973468	53.67936749	30.91087662	0	9.883434728	3.652927667	16.95009666	2.996224973	1.402356165	2.13656491	0.016316698	0.081767341	gene	999018	1000691	+	AC789_1c09490	rpsA	CDS	30S ribosomal protein RpsA	55			CP010315.1 588 999419 999473 + 3.573973468193747 53.679367486370005 30.910876621354813 0.0 9.88343472843412 3.6529276674218303 16.95009666196242 2.996224972941241 1.4023561648366796 2.1365649098780737 0.0163166981184746 0.08176734071201779 gene 999018 1000691 + AC789_1c09490 rpsA CDS 30S ribosomal protein RpsA 55
CP010315.1	661	1088575	1088650	+	19.06119183	68.90187468	45.2354292	2.661194569	35.82745089	3.652927667	29.22334481	2.401720212	1.123786852	2.137167033	0.016292204	0.081767341	intergenic	NA	NA	NA	NA	NA	NA	NA	NA			CP010315.1 661 1088575 1088650 + 19.061191830366653 68.90187468399732 45.235429201982654 2.661194569489928 35.82745089057369 3.6529276674218303 29.223344807305345 2.401720212405684 1.123786851896786 2.1371670333675246 0.016292204172435338 0.08176734071201779 intergenic NA NA NA NA NA NA NA NA
CP010315.1	1286	3034376	3034422	-	13.10456938	8.011845893	21.10986696	0	8.648005387	0	8.479047938	4.370551787	2.04554138	2.136623502	0.016314313	0.081767341	gene	3033962	3034438	-	AC789_1c29550	yfjG	CDS	oligoketide cyclase/lipid transport protein YfjG	47			CP010315.1 1286 3034376 3034422 - 13.104569383377072 8.01184589348806 21.10986696092524 0.0 8.648005387379856 0.0 8.479047937528371 4.3705517868615695 2.045541380477999 2.1366235015202997 0.016314313268712147 0.08176734071201779 gene 3033962 3034438 - AC789_1c29550 yfjG CDS oligoketide cyclase/lipid transport protein YfjG 47
CP010315.1	2389	4695465	4695501	+	85.77536324	15.2225072	45.2354292	0	4.941717364	20.69992345	28.64582341	2.787796873	1.305996499	2.134612822	0.016396325	0.082050806	gene	4695173	4696819	+	AC789_1c45570	groEL	CDS	GroEL	chaperone Hsp60	37		CP010315.1 2389 4695465 4695501 + 85.77536323664994 15.222507197627316 45.235429201982654 0.0 4.94171736421706 20.699923448723705 28.645823408200112 2.7877968732091034 1.3059964992058077 2.134612822396076 0.016396324599373846 0.082050805801086 gene 4695173 4696819 + AC789_1c45570 groEL CDS GroEL	chaperone Hsp60 37
CP010315.1	474	800139	800182	+	8.93493367	12.01776884	13.57062876	0	1.235429341	0	5.959793435	4.774914008	2.237896244	2.133661925	0.016435232	0.082129996	gene	800076	801242	+	AC789_1c07610	sucC	CDS	succinyl-CoA synthetase beta chain	ATP- grasp domain protein SucC	44		CP010315.1 474 800139 800182 + 8.934933670484368 12.01776884023209 13.570628760594795 0.0 1.235429341054265 0.0 5.959793435394253 4.7749140075650205 2.237896244124252 2.133661924721434 0.016435232483047273 0.08212999603185703 gene 800076 801242 + AC789_1c07610 sucC CDS succinyl-CoA synthetase beta chain	ATP- grasp domain protein SucC 44
CP010315.1	1395	3336861	3336921	+	549.7962519	934.9824158	713.9658576	171.6470497	370.6288023	281.2754304	503.7159679	1.45219371	0.681179006	2.131882659	0.016508247	0.082148732	intergenic	NA	NA	NA	NA	NA	NA	NA	NA			CP010315.1 1395 3336861 3336921 + 549.7962518571381 934.9824157700566 713.9658575712929 171.64704973210038 370.6288023162795 281.27543039148094 503.71596793972475 1.452193709974856 0.6811790058703016 2.1318826585377146 0.016508247082443014 0.08214873163542971 intergenic NA NA NA NA NA NA NA NA
CP010315.1	1789	3757644	3757716	-	60.75754896	66.49832092	48.25112448	14.63657013	9.883434728	17.04699578	36.17899917	2.09408002	0.982128899	2.132184505	0.016495841	0.082148732	gene	3757226	3757927	-	AC789_1c36790	rpsC	CDS	30S ribosomal protein S3	73			CP010315.1 1789 3757644 3757716 - 60.7575489592937 66.4983209159509 48.25112448211483 14.636570132194606 9.88343472843412 17.046995781301874 36.17899916654834 2.0940800196890637 0.9821288986538265 2.1321845050678725 0.016495840879396564 0.08214873163542971 gene 3757226 3757927 - AC789_1c36790 rpsC CDS 30S ribosomal protein S3 73
CP010315.1	2447	4729508	4729538	+	16.67854285	35.25212193	2.26177146	0	4.941717364	0	9.855692268	3.985432672	1.869153863	2.132212201	0.016494703	0.082148732	gene	4728270	4729568	+	AC789_1c45910	purA	CDS	PurA	subunit of adenylosuccinate synthase	31		CP010315.1 2447 4729508 4729538 + 16.67854285157082 35.25212193134747 2.2617714600991325 0.0 4.94171736421706 0.0 9.855692267872413 3.985432671933013 1.8691538626301143 2.1322122012604416 0.016494702937235133 0.08214873163542971 gene 4728270 4729568 + AC789_1c45910 purA CDS PurA	subunit of adenylosuccinate synthase 31
CP010315.1	1362	3239443	3239475	-	30.37877448	13.62013802	3.01569528	0	2.470858682	0	8.247577743	4.252621073	1.996869444	2.129644021	0.016600507	0.082383141	gene	3238931	3239461	-	AC789_1c31520	nudH	CDS	(Di)nucleoside polyphosphate hydrolase	19			CP010315.1 1362 3239443 3239475 - 30.37877447964685 13.620138018929703 3.015695280132177 0.0 2.47085868210853 0.0 8.247577743469543 4.252621072893738 1.9968694444408142 2.129644020911244 0.016600506905330433 0.08238314138642902 gene 3238931 3239461 - AC789_1c31520 nudH CDS (Di)nucleoside polyphosphate hydrolase 19
CP010315.1	2252	4495668	4495713	+	22.6351653	12.81895343	32.41872426	0	3.706288023	4.870570223	12.74161687	3.292665008	1.546130807	2.129616068	0.016601662	0.082383141	gene	4495416	4496120	+	AC789_1c43790	rplA	CDS	50S ribosomal protein L1	46			CP010315.1 2252 4495668 4495713 + 22.6351652985604 12.818953429580898 32.4187242614209 0.0 3.706288023162795 4.870570223229107 12.741616872659016 3.2926650083997386 1.5461308065955215 2.1296160676404674 0.01660166171277954 0.08238314138642902 gene 4495416 4496120 + AC789_1c43790 rplA CDS 50S ribosomal protein L1 46
CP010315.1	1079	2614391	2614455	-	114.367151	125.7859805	131.9366685	27.94254298	155.664097	3.652927667	93.22489461	2.133023849	1.002235767	2.128265544	0.016657537	0.08243048	gene	2614190	2615293	-	AC789_1c25710	ompC	CDS	porin OmpC	65			CP010315.1 1079 2614391 2614455 - 114.3671509821999 125.78598052776255 131.93666850578273 27.942542979644248 155.6640969728374 3.6529276674218303 93.22489460594144 2.133023849480932 1.0022357670138429 2.128265543581893 0.016657536611816556 0.08243048020145105 gene 2614190 2615293 - AC789_1c25710 ompC CDS porin OmpC 65
CP010315.1	2232	4477370	4477416	-	13.10456938	8.813030483	72.37668672	0	42.0045976	2.435285112	23.12236155	3.236548229	1.520346819	2.128822312	0.016634482	0.08243048	gene	4476181	4477581	-	AC789_1c43580	sthA	CDS	soluble pyridine nucleotide transhydrogenase	47			CP010315.1 2232 4477370 4477416 - 13.104569383377072 8.813030482836867 72.37668672317224 0.0 42.00459759584501 2.4352851116145535 23.12236154947429 3.2365482294085766 1.5203468187325935 2.1288223118108407 0.016634482112842696 0.08243048020145105 gene 4476181 4477581 - AC789_1c43580 sthA CDS soluble pyridine nucleotide transhydrogenase 47
CP010315.1	630	1052896	1052937	+	17.86986734	22.4331685	27.14125752	0	6.177146705	3.652927667	12.87906129	3.295219039	1.54915059	2.127113439	0.016705329	0.082437673	gene	1052902	1053069	+	AC789_1c09930	rmf	CDS	ribosome modulation factor	36			CP010315.1 630 1052896 1052937 + 17.869867340968735 22.43316850176657 27.14125752118959 0.0 6.177146705271325 3.6529276674218303 12.879061289436342 3.2952190394439995 1.5491505901170455 2.1271134391105453 0.016705329454811527 0.08243767295453454 gene 1052902 1053069 + AC789_1c09930 rmf CDS ribosome modulation factor 36
CP010315.1	1658	3691951	3692004	-	132.2370183	63.29358256	97.25617278	22.62015384	29.65030419	25.57049367	61.77128756	1.856016082	0.872405636	2.127469157	0.016690561	0.082437673	gene	3691644	3692582	-	AC789_1c36000	mdh	CDS	malate dehydrogenase	54			CP010315.1 1658 3691951 3692004 - 132.23701832316866 63.29358255855568 97.2561727842627 22.62015384066439 29.65030418530236 25.57049367195281 61.771287560651096 1.856016081887165 0.8724056355160237 2.127469156924165 0.016690560680468498 0.08243767295453454 gene 3691644 3692582 - AC789_1c36000 mdh CDS malate dehydrogenase 54
CP010315.1	1683	3738431	3738475	-	18.46552959	12.81895343	12.06278112	0	12.35429341	0	9.283592924	4.229683514	1.989672601	2.125818847	0.016759173	0.082588833	gene	3738064	3738882	-	AC789_1c36460	aroE	CDS	shikimate 5-dehydrogenase	45			CP010315.1 1683 3738431 3738475 - 18.465529585667692 12.818953429580898 12.062781120528708 0.0 12.35429341054265 0.0 9.283592924386658 4.229683513560046 1.9896726007083285 2.125818846806388 0.016759173062230966 0.08258883345625731 gene 3738064 3738882 - AC789_1c36460 aroE CDS shikimate 5-dehydrogenase 45
CP010315.1	161	192499	192556	+	13.10456938	31.24619898	9.80100966	0	14.82515209	0	11.49615502	4.001191788	1.883483617	2.124357096	0.016820147	0.082774667	gene	192205	192762	+	AC789_1c01700	frr	CDS	ribosome recycling factor	58			CP010315.1 161 192499 192556 + 13.104569383377072 31.246198984603435 9.801009660429575 0.0 14.82515209265118 0.0 11.496155020176877 4.001191788189203 1.8834836173708454 2.1243570962270786 0.01682014735588524 0.08277466707087093 gene 192205 192762 + AC789_1c01700 frr CDS ribosome recycling factor 58
CP010315.1	8	8687	8724	+	13.70023163	20.83079932	12.81670494	0	29.65030419	0	12.83300668	3.892810497	1.834364863	2.122157143	0.016912272	0.082830952	gene	8237	9190	+	AC789_1c00080	talB	CDS	TalB	38			CP010315.1 8 8687 8724 + 13.70023162807603 20.83079932306896 12.81670494056175 0.0 29.65030418530236 0.0 12.833006679501517 3.8928104969208506 1.8343648626881284 2.122157143381072 0.01691227204550101 0.08283095214081729 gene 8237 9190 + AC789_1c00080 talB CDS TalB 38
[truncated: 1,850 more rows]
