# Supplementary material for: Cellular RNA Targets of Cold Shock Proteins CspC and CspE and Their Importance for Serum Resistance in Septicemic Escherichia coli
Source: mSystems. 2022 Jun 13;7(4):e00086-22. doi: 10.1128/msystems.00086-22 (PMC9426608; doi:10.1128/msystems.00086-22)
Supplement: TABLE S3 [file msystems.00086-22-st003.xlsx]

## Sheet: Common peaks
Replicon	Peak_strand	Peak_id # CspC	Peak_start_CspC	Peak_end_CspC	Log2FC_CspC	pAdj-Value_CspC	Peak_id # CspE	Peak_start_CspE	Peak_end_CspE	Log2FC_CspE	pAdj-Value_CspE	Feature_type	Feature_start	Feature_end	Feature_strand	feature_locus_tag	feature_name	Common peak (based on CspC coordinates)
CP010318,1	+	1.18	1	44	6.35126	1.51624e-06	1.18	1	39	2.82222	0.02082	CDS	23	328	+	AC789_5pl00010	AC789_5pl00010	TGTTTTTACCTGTCTGCTGCCGTGATCGCGCTGAACGCGTTTAA
CP010318,1	-	5.18	1351	1382	5.70354	1.93154e-13	4.18	1354	1380	4.8923	4.09805e-05	IG	NA	NA	NA	NA	NA	CTTGGAGGAGCACAGCCACCAAATCTGTCCTT
CP010316,1	+	1.16	1756	1799	6.25323	0.0153841	1.16	1756	1792	5.74933	0.0380277	CDS	1654	1785	+	AC789_145pl00050	AC789_145pl00050	TACTGTGTGCAACTGATGGTCTGAAATAGCGCTTTTAGGAGACA
CP010315,1	+	11	8376	8418	5.63114	0.000612583	4	8372	8418	4.95236	0.0205585	CDS	8237	9190	+	AC789_1c00080	talB	ATACCGTAAGTTGATTGATGATGCTGTCGCCTGGGCGAAACAG
CP010315,1	-	45	22823	22888	3.82992	9.95247e-05	29	22821	22887	4.9258	0.00164436	CDS	22762	23025	-	AC789_1c00230	rpsT	GGATCAGACCTTTAGCAGCCTGACGGTCCACGATCGGTTGCATTTCGTTAAATGCTTTCTGTGCAG
CP010317,1	+	10.17	23660	23700	5.58805	2.59e-07	3.17	23660	23704	6.59001	0.000588607	IG	NA	NA	NA	NA	NA	TTAGATACAGACTGTCTTTTCCCGCCCAGAGCAACCAACTC
CP010315,1	+	50	24406	24465	7.97139	2.39594e-05	31	24407	24464	5.35783	0.0260979	CDS	24338	27154	+	AC789_1c00260	ileS	CGCGAACCGGGAATGCTGGCGCGTTGGACTGATGATGATCTGTACGGCATCATCCGTGCG
CP010317,1	-	13.17	24903	24976	2.2549	0.00501823	5.17	24900	24976	5.03538	0.00540645	IG	NA	NA	NA	NA	NA	GAGTACGCAAAGCGAATCCCTCACCATCCAGACAAAACACAGAATCGTCACACAGATGACGATTAACATCATTA
CP010317,1	-	14.17	25031	25091	10.293	1.7e-14	6.17	25033	25095	5.04067	0.000225988	IG	NA	NA	NA	NA	NA	CTACTATAATGTTGTCGAAGCATTACAGTAGAGCCCTTGGTTGATTGATAAAAAAATCTCC
CP010317,1	-	16.17	25097	25125	3.92018	0.000510562	8.17	25097	25123	4.26837	0.0101008	IG	NA	NA	NA	NA	NA	CTTTCTGCTGTATACCGTCCACAAAACGC
CP010316,1	-	40.16	63513	63562	3.03176	0.00838217	8.16	63515	63562	3.16713	0.0445828	IG	NA	NA	NA	NA	NA	GGTTCTGAGTTGGTGGCTCTGACCGGAGGAAGTCACTCTACACCTAACGT
CP010316,1	-	84.16	117827	117865	7.008	1.81551e-08	28.16	117827	117869	4.18195	0.00406736	IG	NA	NA	NA	NA	NA	CGACTGCGAAGAAGATTACCGGGGCCCACTTAAACCGTA
CP010315,1	+	175	123493	123543	4.08478	0.0145549	76	123493	123553	3.37226	0.0287011	CDS	123490	126153	+	AC789_1c01130	aceE	CAGAACGTTTCCCAAATGACGTGGATCCGATCGAAACTCGCGACTGGCTCC
CP010315,1	+	184	124712	124754	5.41662	0.00177566	83	124717	124746	5.52248	0.020665	CDS	123490	126153	+	AC789_1c01130	aceE	CCAGGTTAAGAAAATGAACATGGACGGCGTGCGTCACATCCGC
CP010315,1	+	209	128386	128441	7.81332	7.89969e-05	104	128381	128439	4.84265	0.0253675	CDS	128268	129692	+	AC789_1c01150	lpdA	CCTTGGCGGTGTTTGCCTGAACGTCGGCTGTATCCCTTCTAAAGCACTGCTGCACG
CP010315,1	+	223	131911	131968	4.72262	0.00653205	115	131906	131971	4.72435	0.0389908	CDS	131932	134529	+	AC789_1c01170	acnB	TGAGAGCGAGGAGAACCGTCGTGCTAGAAGAATACCGTAAGCACGTAGCTGAGCGTGC
CP010315,1	+	234	132964	133022	6.11721	0.0048865	119	132959	133024	4.60183	0.0354244	CDS	131932	134529	+	AC789_1c01170	acnB	TTCCGCTGATTATCGGGCGTGGCCTGACCACCAAAGCGCGTGAAGCACTTGGTCTGCCG
CP010315,1	+	319	189694	189761	6.4949	4.97663e-05	152	189691	189752	4.84759	0.0410331	CDS	189349	190074	+	AC789_1c01670	rpsB	ACCTGGAAACTCAGTCTCAGGACGGTACTTTCGAAAAGCTGACCAAGAAAGAAGCGCTGATGCGCACT
CP010315,1	+	332	192377	192430	3.5137	0.0108904	159	192381	192439	4.24137	0.0344209	CDS	192205	192762	+	AC789_1c01700	frr	GGTAGAAGATTCCCGTACTCTGAAAATCAACGTGTTTGATCGTTCAATGTCTCC
CP010315,1	+	333	192435	192491	5.25574	0.000371489	160	192433	192491	3.16105	0.0492136	CDS	192205	192762	+	AC789_1c01700	frr	GTTGAAAAAGCGATTATGGCGTCCGATCTTGGCCTGAACCCGAACTCTGCGGGTAGC
CP010315,1	+	335	192646	192723	5.18789	4.20083e-05	162	192651	192722	4.12876	0.0143913	CDS	192205	192762	+	AC789_1c01700	frr	TCAGCGAAGACGACGATCGCCGTTCTCAGGACGATGTACAGAAACTGACTGATGCTGCAATCAAGAAAATTGAAGCGG
CP010315,1	+	338	194115	194148	7.70479	2.1032e-09	164	194117	194147		0.00116753	IG	NA	NA	NA	NA	NA	CATCTGATCGTAAGTAGTTGGCTTTATAAGGTCA
CP010315,1	+	350	198118	198167	7.40432	0.000371959	169	198119	198168	5.11406	0.0492919	CDS	197261	199693	+	AC789_1c01750	yaeT	CTGACTAAGATCGAGCCGGGTGAGCTGTATAACGGCACCAAAGTGACCAA
CP010315,1	+	370	200317	200366	4.90791	0.00131164	178	200317	200373	5.74552	0.00670686	CDS	200304	201329	+	AC789_1c01770	lpxD	ACTGGCTGATTTAGCGCAGCAGTTGGATGCAGAACTACACGGTGATGGCG
CP010315,1	+	385	208195	208231	7.82946	8.07212e-05	187	208197	208236	5.9712	0.010183	CDS	207952	208911	+	AC789_1c01830	accA	CATTTGATGAATTTGACGAACTGGCTGGCGACCGCGC
CP010315,1	-	554	457048	457095	7.42066	0.000191729	253	457048	457100	3.70704	0.0498883	CDS	457017	457346	-	AC789_1c04280	cyoD	ACATAATCCAGATGGAGCCTACAACCAGGATAGCGATGATTAGCACGG
CP010315,1	-	572	460800	460858	6.69148	4.78213e-06	265	460800	460858	2.4668	0.0401863	CDS	459963	460910	-	AC789_1c04310	cyoA	CCAATCTGTCCTTTGGGATCTAACAGCGCAGAATTACAGCCACTGAGCAATACAGTGCC
CP010315,1	+	583	464801	464859	5.51919	2.90642e-06	273	464801	464868	4.93187	0.0100878	CDS	464433	465731	+	AC789_1c04360	tig	GAAGTTGAAAAACCGATCGTTGAAGTGACCGACGCTGACGTTGACGGCATGCTGGATAC
CP010315,1	+	584	464919	464987	7.7605	3.13524e-10	275	464919	464987	3.7563	0.00592116	CDS	464433	465731	+	AC789_1c04360	tig	GCGTAACCATCGACTTCACCGGTTCTGTAGACGGCGAAGAGTTCGAAGGCGGTAAAGCGTCTGATTTCG
CP010315,1	+	603	467735	467790	4.10787	0.00168979	284	467740	467782	3.95785	0.023638	CDS	466726	468000	+	AC789_1c04380	clpX	TCAGGCGCTGTTTAATCTGGAAGGCGTGGATCTGGAATTCCGTGACGAGGCGCTGG
CP010315,1	-	655	510689	510710	4.72723	6.36509e-06	317	510689	510709	4.48717	0.00188001	sRNA	NA	NA	NA	NA	RyfA	GCGTGAAGACAGCCTGGAAGAG
CP010315,1	+	727	678206	678240	3.13	0.018854	356	678205	678248	5.02324	0.0390148	CDS	677786	678349	+	AC789_1c06460	ahpC	TTGGCCGTGACGCGTCTGACCTGCTGCGTAAAATC
CP010315,1	+	748	696138	696187	4.27758	0.00139143	362	696134	696195	3.71268	0.0154389	CDS	696060	696269	+	AC789_1c06630	cspE	AAGACGTGTTCGTACACTTCTCTGCAATCCAGACTAATGGTTTTAAAACT
CP010315,1	-	769	711578	711622	4.72689	0.0261385	370	711572	711614	5.3521	0.0411204	CDS	710972	713554	-	AC789_1c06810	leuS	TGCCATTCGAGAGTCATATCAGCCGGAGAAGCAAACATCATAAAC
CP010315,1	-	792	730259	730292	6.86964	0.0018795	377	730259	730294	7.34793	0.00152982	CDS	728841	730379	-	AC789_1c06960	lnt	CGAAATAATCGCCGCAGGCCAGACGTCGTAAGGA
CP010315,1	-	800	741323	741362	6.66027	0.00477654	385	741323	741362	6.11542	0.0293788	CDS	741100	742248	-	AC789_1c07120	nagA	AACCGCTTAACGTACCGTTCTCATCCACACAAAGTCCGTT
CP010315,1	-	836	791633	791686	4.96025	0.00354766	412	791634	791692	7.11326	0.00397387	CDS	790428	791711	-	AC789_1c07540	gltA	ACCCAGCGTGCCTTTCAGCACATCCAGTTCAACAGCTGTGTCCCCGTTGAGGGT
CP010315,1	+	857	794713	794741	5.4739	0.012931	433	794715	794738	6.17868	0.0248538	CDS	793150	794916	+	AC789_1c07570	sdhA	CGGCGTATGCAACGGCTGTTTCTGCCAAC
CP010315,1	+	869	795635	795692	6.15335	0.00101081	442	795637	795684	6.51126	0.00271632	CDS	794932	795648	+	AC789_1c07580	sdhB	ACGTAATGCGTAAACCGTAGGCCTGATAAGACGCGCAAGCGTCGCATCAGGCAACCAG
CP010315,1	+	870	795849	795895	6.01933	1.46413e-05	443	795844	795897	4.99747	0.00419597	IG	NA	NA	NA	NA	NA	CATAGACAAGAGCTCGCAAGTGAACCCCGGCACGCACATCACTGTGC
CP010315,1	+	873	796150	796213	6.04397	5.43624e-05	446	796156	796215	2.35996	0.0425335	CDS	795949	798750	+	AC789_1c07590	sucA	GCCTGGCGAAAGACGCTTCACGTTACTCTTCAACGATCTCCGACCCTGACACCAATGTGAAGCA
CP010315,1	+	874	796257	796317	3.64429	0.00100613	447	796257	796320	5.41581	0.000382294	CDS	795949	798750	+	AC789_1c07590	sucA	CACCAGCATGCGAATCTCGATCCGCTGGGACTGTGGCAGCAAGATAAAGTGGCCGATCTGG
CP010315,1	+	891	799930	799963	5.76882	0.00284352	471	799937	799960	2.97566	0.0289323	CDS	798765	799982	+	AC789_1c07600	sucB	AACGATCAAAGAGTTGCTGGAAGATCCGACGCGT
CP010315,1	+	904	801539	801605	4.34849	0.000790221	485	801537	801607	6.87379	0.000347639	CDS	801242	802111	+	AC789_1c07620	sucD	TCCCGACGCTGGATATGCTGACTGTGAAAGTGAAACTGGACGAAGCCGGCGTTCGTATGATCGGCCC
CP010315,1	+	947	816436	816493	5.97583	0.000111337	507	816430	816491	4.66937	0.0260979	CDS	816129	816650	+	AC789_1c07750	pal	CACCGTAGAAGGTCACGCGGACGAACGTGGTACTCCGGAATACAACATCTCCCTGGGT
CP010315,1	-	970	825761	825804	6.46951	0.0019104	517	825760	825799	5.63085	0.011454	CDS	824736	825776	-	AC789_1c07900	galM	AGTTTCGTTCAGCACTGTCCTGCTCCTTGTGATGGTTTACAAAC
CP010315,1	-	1115	989147	989218	6.51206	2.28707e-07	569	989147	989218	3.89786	0.0206428	CDS	988295	990577	-	AC789_1c09410	pflB2	ATCACTTCATCGTAGTTCAGGAGATCGCCTTTGATCGGTTCAGACTTCGGACCAACCTGCATTTTCAGTTTT
CP010315,1	-	1128	990235	990305	2.82834	0.00173143	579	990237	990314	3.19475	0.0467666	CDS	988295	990577	-	AC789_1c09410	pflB2	ACCGAACGGGATAAGAGCACGTTTCAGCGGAGCTTCAGTCTGCAGACCAACAACTTTTTCCAACGCTTTGT
CP010315,1	+	1141	998984	999059	3.42884	0.00826861	584	998985	999049	5.5814	0.00344691	CDS	999018	1000691	+	AC789_1c09490	rpsA	GGTGGACGTTAAATATAAACCTGAAGATTAAACATGACTGAATCTTTTGCTCAACTCTTTGAAGAGTCCTTAAAAG
CP010315,1	+	1142	999095	999158	5.15655	7.09778e-07	585	999096	999161	4.48571	0.00406736	CDS	999018	1000691	+	AC789_1c09490	rpsA	GTTGTTGTTGCTATCGACAAAGACGTAGTACTGGTTGACGCTGGTCTGAAATCTGAGTCCGCCA
CP010315,1	+	1143	999204	999270	4.07474	0.000966722	586	999206	999279	3.13937	0.0233982	CDS	999018	1000691	+	AC789_1c09490	rpsA	AGGTAGGTGACGAAGTTGACGTTGCTCTGGACGCAGTAGAAGACGGCTTCGGTGAAACTCTGCTGTC
CP010315,1	+	1149	999629	999671	3.15168	0.0370984	589	999629	999675	4.84165	0.0216977	CDS	999018	1000691	+	AC789_1c09490	rpsA	TACGGTGCATTCGTTGATCTGGGCGGCGTTGACGGCCTGCTGC
CP010315,1	+	1153	999972	1000040	3.28568	0.0025303	591	999975	1000038	3.27547	0.0361624	CDS	999018	1000691	+	AC789_1c09490	rpsA	CCAAAGTTGTTAACGTTGGCGATGTAGTGGAAGTTATGGTTCTGGATATCGACGAAGAACGTCGTCGTA
CP010315,1	-	1202	1023948	1024016	6.17818	0.000977063	622	1023948	1024008	4.75478	0.00765068	CDS	1022916	1024004	-	AC789_1c09670	ompF	GTACCTGCTACTAACAGAGCAGGGACGATCACTGCCAGAATATTGCGCTTCATCATTATTTATTACCCT
CP010315,1	-	1203	1024031	1024077	7.60773	6.66307e-06	623	1024032	1024081	3.84461	0.0113966	IG	NA	NA	NA	NA	NA	TGACACCTGCCACTGCCGTCAATAAGTTCTGTCAATAAAAATTTACG
CP010315,1	-	1236	1056898	1056959	6.67737	4.13332e-11	642	1056898	1056960	4.34945	0.00190054	CDS	1056200	1057252	-	AC789_1c09970	ompA	CAGACGAGTGTATACGTCCAGATCGTCAGTGATTGGGTAACCCAGTTTAGCAGTCAGTTGAA
CP010315,1	-	1271	1087447	1087482	3.89156	0.00822017	656	1087445	1087482	4.36387	0.0313584	CDS	1087419	1087724	-	AC789_1c10290	ymcD	TGTTATGAGAACCGCCATCGCCACTGTCATTTGCTG
CP010315,1	-	1300	1151285	1151317	5.8524	0.0044523	672	1151285	1151325	5.42339	0.0245467	IG	NA	NA	NA	NA	NA	GGACAGACAGTCTCAGTTCGTAGAATCTATAAA
CP010315,1	+	1304	1174432	1174486	5.87255	0.000126322	674	1174437	1174485	6.18618	0.00344691	IG	NA	NA	NA	NA	NA	TCCAGCATGGTGAATCTCCCTGTGCGGCTGTCTCTTGATCAGATCTCCTGATCAA
CP010315,1	+	1339	1247291	1247326	5.55842	0.0133003	684	1247283	1247330	5.31585	0.0154389	CDS	1246856	1247377	+	AC789_1c11970	yceD	AAGCGGACATGGTCTTTGGTGAACTGCCTGAAGAAG
CP010315,1	+	1356	1251015	1251057	4.76572	0.00573234	694	1251008	1251052	6.88671	0.00634477	CDS	1250732	1251466	+	AC789_1c12020	fabG	AATGCGAATGAAAGATGAAGAGTGGAACGATATTATCGAAACC
CP010315,1	+	1361	1251748	1251803	7.15609	4.12588e-06	697	1251749	1251805	3.6453	0.0140917	CDS	1251677	1251913	+	AC789_1c12030	acpP	AACAATGCTTCTTTCGTTGAAGACCTGGGCGCGGATTCTCTTGACACCGTTGAGCT
CP010315,1	+	1362	1251813	1251875	5.1661	5.15114e-08	698	1251816	1251871	3.16063	0.0128499	CDS	1251677	1251913	+	AC789_1c12030	acpP	TCTGGAAGAAGAGTTTGATACTGAGATTCCGGACGAAGAAGCTGAGAAAATCACCACCGTTCA
CP010315,1	+	1426	1296474	1296526	8.62077	1.52465e-06	724	1296469	1296526	4.55166	0.0113754	CDS	1295235	1296485	+	AC789_1c12480	icdA	AGAATATGTAATCTCTCCATGTGTTAAATATTGAAACGGGCGTATAACACGCC
CP010315,1	-	1469	1345911	1345971	4.30755	0.0240599	737	1345918	1345978	5.02389	0.0357171	CDS	1345700	1346647	-	AC789_1c12990	prsA	CAAATACACGTTTAGCACCACGTTCTTTCAGAGCTTCAGCAGCTTTACACAGCGTACCGCC
CP010315,1	-	1619	1485670	1485741	4.81188	5.1154e-10	790	1485662	1485744	2.60855	0.0287011	sRNA	NA	NA	NA	NA	isrA	GAGTCTGTCGACATCCGCCAGACTCTACAGTACACACAGCAGTGCATCCGCGTCTTAAGTCCGGCATTGTCT
CP010315,1	+	1659	1591311	1591349	4.26873	0.000170451	801	1591311	1591350	4.88644	0.000328779	CDS	1591104	1591334	+	AC789_1c15430	AC789_1c15430	GTTCATTCGTTGGCCTCGGTTGATAGAAATATCGGTCGG
CP010315,1	+	1697	1713518	1713568	5.25672	0.00562064	811	1713518	1713562	4.27521	0.0415549	CDS	1713216	1714070	+	AC789_1c16460	aadA	GAGATTCTCCGCGCTGTAGAAGTCACCATTGTTGTGCACGACGACATCATT
CP010315,1	+	1703	1714376	1714442	4.31605	0.0179042	816	1714383	1714437	4.3242	0.0389908	CDS	1714234	1714581	+	AC789_1c16470	ebr	TCTGGTTCTGAAATCCATCCCTGTCGGTGTTGCTTATGCAGTCTGGTCGGGACTCGGCGTCGTCATA
CP010315,1	+	1708	1714836	1714898	7.18418	7.54167e-05	822	1714842	1714896	4.89767	0.0221712	CDS	1714584	1715414	+	AC789_1c16480	sulI	CCCAGCGCTATGCGCTCAAGCGCGGCGTGGGCTACCTGAACGATATCCAAGGATTTCCTGACC
CP010315,1	-	1753	1827946	1827990	4.12688	0.011124	835	1827942	1827995	4.95434	0.0196921	IG	NA	NA	NA	NA	NA	GCGGTAACTACACGTCCGGACTTATTGCTTGCTCAAACCAACGTT
CP010315,1	+	1776	1861316	1861374	3.81176	0.0121157	846	1861316	1861373	5.88125	0.0359789	CDS	1861325	1861480	+	AC789_1c18020	AC789_1c18020	TGAAGTTAATGGATCAATCAAGAGAGATGTGGGCTGTAATGAATCGTCTTATTGAATTA
CP010315,1	+	1825	1914338	1914382	5.56753	0.000756866	868	1914338	1914390	4.81627	0.0101008	CDS	1914107	1914343	+	AC789_1c18570	lpp	AGTAATAGTACCTGTGAAGTGAAAAATGGCGCACATTGTGCGCCA
CP010315,1	+	1830	1927114	1927165	3.02606	0.0125168	869	1927114	1927162	3.80429	0.00948602	sRNA	NA	NA	NA	NA	RprA	GAATTGCTGTGTGTAGTCTTTGCCCATCTCCCACGATGGGCTTTTTTTTAAC
CP010315,1	-	1836	1941754	1941823	7.20469	7.28956e-05	872	1941755	1941833	5.56528	0.00406736	CDS	1941421	1943799	-	AC789_1c18830	ppsA	GGAATTTCACACATCATGATGATTTTCAGCCCGTTCTCGCCACGTTTCAGCCCCTGACGCGCCAGTTCTT
CP010315,1	-	1839	1942096	1942145	3.17157	0.046545	876	1942091	1942143	5.45149	0.00271632	CDS	1941421	1943799	-	AC789_1c18830	ppsA	GCACCCAGCGTCGCGATCCCTTCAGTCAGACGACCAACGTAAAATTCACG
CP010315,1	-	1843	1942825	1942854	5.90429	0.00829237	881	1942825	1942854	7.08612	0.00411476	CDS	1941421	1943799	-	AC789_1c18830	ppsA	CCATCTTTCGCCCACTCAATATCCATCGGG
CP010315,1	-	1846	1943704	1943760	3.70514	0.021867	885	1943708	1943756	7.71599	0.000468018	CDS	1941421	1943799	-	AC789_1c18830	ppsA	CCCAGGGAGGCATTTTTGCCCCCAACCCTGTCTACATCATTCATGCCGAGTTGGTTA
CP010315,1	-	1855	1952103	1952166	5.63546	0.000158106	891	1952109	1952171	4.54048	0.0277192	CDS	1951940	1952239	-	AC789_1c18940	himA	GTTTCACCTGTTCGCCGTTTTCCAGAGCGCGACGGATCTCTTCGAAAAACAGTTCAACCAGTTC
CP010315,1	+	1918	2019234	2019291	3.43136	0.0428979	928	2019236	2019292	3.73768	0.0443718	CDS	2019257	2020252	+	AC789_1c19600	gapA	TAACAAATAGCTGGTGGAATATATGACTATCAAAGTAGGTATCAACGGTTTTGGCCGT
CP010315,1	+	1928	2019952	2020007	5.26594	0.000104935	935	2019949	2019997	3.38355	0.0355931	CDS	2019257	2020252	+	AC789_1c19600	gapA	GTTCCGACCCCGAACGTATCCGTAGTTGACCTGACCGTTCGTCTGGAAAAAGCTGC
CP010315,1	+	1931	2020199	2020267	7.08437	5.27566e-09	938	2020202	2020269	3.34298	0.0253675	CDS	2019257	2020252	+	AC789_1c19600	gapA	AAACCGGTTACTCCAACAAAGTTCTGGACCTGATCGCTCACATCTCCAAATAAGTTGAGATGACACTGT
CP010315,1	-	1984	2064782	2064846	6.2202	5.45678e-06	956	2064789	2064848	3.90964	0.0150958	CDS	2064723	2064932	-	AC789_1c20080	cspC	AACGTTCTGACCTTCAGCCAGAGTTTTGAAGCCATTACCCTGGATAGCGGAGAAGTGTACGAACA
CP010315,1	-	2033	2099021	2099061	8.38896	4.72504e-06	974	2099021	2099053	5.84518	0.00411476	CDS	2097808	2099130	-	AC789_1c20420	yebA	GCCAGACAGCGACGGCCAGAGTAAGAACGGTGAGCGACCCC
CP010315,1	-	2260	2378220	2378276	5.19893	0.00139645	1037	2378210	2378270	5.30814	0.0280416	CDS	2377485	2378378	-	AC789_1c23440	galF	AGGATTTCTTTGATCCCTGCAGCCACAATCTCGTCAACAATGTACTGAATCATTGGC
CP010315,1	+	2345	2585410	2585466	8.39393	5.52335e-07	1066	2585415	2585464	5.83257	0.00652984	CDS	2585220	2585504	+	AC789_1c25400	rplY	TGTTGACGGTAAAGAAATCAAAGTTAAAGCTCAGGACGTACAGCGTCACCCGTACAA
CP010315,1	-	2378	2614699	2614750	5.79102	9.04129e-08	1081	2614691	2614753	7.03258	0.0444408	CDS	2614190	2615293	-	AC789_1c25710	ompC	GCCAACGCCGTCGCCGTTCTGACGCAGAGCACCACGACCGTTGTTGGTCATG
CP010315,1	-	2483	2701286	2701332	6.23515	0.00200448	1120	2701286	2701325	4.86855	0.043072	CDS	2699747	2701537	-	AC789_1c26370	nuoC	CGGTGTGTGCGCAGACGTTCGTCCATGCCATGTAAGTCAAACAGCAT
CP010315,1	-	2532	2731664	2731708	6.16445	0.00198423	1144	2731667	2731707	5.411	0.0239772	IG	NA	NA	NA	NA	NA	GGGGACGCATAATGCCATTTTTGCCCCCAACAGACCATGAATGTT
CP010315,1	-	2546	2739287	2739342	6.9716	0.00175717	1155	2739292	2739342	6.64275	0.0101008	CDS	2738096	2739316	-	AC789_1c26760	fabB	CCCAGGCCAGTAATCACTGCACGTTTCATTCAATACCTCTGTAAGTCGCACATAGA
CP010315,1	+	2618	2822570	2822620	6.48817	0.000120612	1176	2822567	2822627	4.83289	0.0165788	CDS	2822536	2823045	+	AC789_1c27560	crr	CGACGACAAGAAGGATACCGGAACTATTGAGATCATTGCTCCGCTCTCTGG
CP010315,1	-	2665	2877104	2877131	5.60577	0.00628433	1191	2877105	2877131	5.45378	0.0206428	CDS	2877127	2878161	-	AC789_1c28090	nlpB	GGATGATTCCAGCCCTGTATTTTTACTT
CP010315,1	-	2773	2962665	2962722	3.55508	0.000346297	1235	2962667	2962728	3.53479	0.0121927	CDS	2962590	2963843	-	AC789_1c28870	glyA	ATGCTGTCCAGCACGTCACACATCCAGCCAGCCAGTTCTTTCGCTTCTGCTTCTTTGA
CP010315,1	-	2816	2994701	2994769	4.71169	1.28916e-06	1251	2994701	2994773	4.65866	0.00914581	CDS	2994402	2994785	-	AC789_1c29160	yfiD	TTCGCCTTTTTCGCTGTCCAGCAGCCAGAAAGAGTTCAGCAGATCGTCGTTAGCGGCTTTAGTAATCTG
CP010315,1	-	2874	3026002	3026040	4.56605	2.89641e-08	1280	3026002	3026040	7.98529	3.05e-09	IG	NA	NA	NA	NA	NA	CCCCATCGAGGAACGGAGTCCGGTGTCATATTAAAAGCC
CP010315,1	+	2911	3044539	3044598	3.88923	0.00493762	1293	3044539	3044599	4.69826	0.00406736	CDS	3044296	3044847	+	AC789_1c29650	AC789_1c29650	CTTCGGGCTGGCCGGTATCCATTGAGGCCGGTTACGCCAACCCCGTTCGGGCTGCCACCA
CP010315,1	-	3012	3177512	3177568	3.72616	0.00311264	1331	3177513	3177566	3.17503	0.0445828	CDS	3177125	3178423	-	AC789_1c31010	eno	TGGTATGCGAAACCGTCCCAGTCAGATTCGTCCAGACCGTCTTCGATAGAAACGATC
CP010315,1	+	3060	3213204	3213277	4.10703	1.27326e-09	1353	3213198	3213278	2.72381	0.00406736	sRNA	NA	NA	NA	NA	GcvB	ATCGGAATGCGTGTTCTGGTGAACTTTTGGCTTACGGTTGTGATGTTGTGTTGTTGTGTTTGCAATTGGTCTGC
CP010315,1	+	3066	3217945	3218000	3.21186	0.0118727	1356	3217950	3218000	4.69104	0.0268567	CDS	3217979	3218055	+	AC789_1c31370	trn56	ATTAAAATTTGATGAAGTAAAGCAGTACGGTGACGCGGGGTGGAGCAGCCTGGTAG
CP010315,1	-	3141	3329480	3329544	4.22347	0.000110267	1381	3329482	3329547	3.66161	0.0277192	CDS	3327060	3329933	-	AC789_1c32380	gcvP	GGCCTCGTCCAGAAGAGAAGCAGAGGCCATATCCAGTCCAGTCAAATCCAGCGTTACCTGCTGGA
CP010315,1	-	3147	3331189	3331244	6.6377	0.000430629	1387	3331191	3331239	5.0326	0.0288296	CDS	3330464	3331558	-	AC789_1c32400	gcvT	GGAGAGGTCTTTTTCGCGGGTGGCGGAGTTAACAACGAGGCGGAAGAAATCTTCAG
CP010315,1	-	3149	3331328	3331366	7.00755	0.00123886	1389	3331321	3331371	4.80053	0.0291011	CDS	3330464	3331558	-	AC789_1c32400	gcvT	AGCTTCGCCACATCGTTCGCCAGCAGATAACGCAGAAAC
CP010315,1	-	3171	3351417	3351470	8.41079	5.17258e-09	1404	3351419	3351468	4.50929	0.014145	CDS	3351448	3352527	-	AC789_1c32600	fbaA	CGGGCCTTGAGATAAGCAGAAAGGAATATCTTACAGAACGTCGATCGCGTTCAG
CP010315,1	-	3179	3352054	3352119	4.35273	1.28683e-07	1410	3352062	3352127	4.52549	0.0133096	CDS	3351448	3352527	-	AC789_1c32600	fbaA	CAGATTTCGATGTTCTCTTGCAGAGATTCTTCAGACAGGTCGATCATGTGAGAAGAGAACAGCGGC
CP010315,1	-	3217	3369577	3369639	4.90654	0.01486	1433	3369572	3369633	4.91603	0.037799	CDS	3369228	3371204	-	AC789_1c32800	speA	TACCATCACCATCAATATAGTGGTCGATAGCACCGTCAGAGTCACAGGTAATATCCAGCAGCA
CP010315,1	+	3323	3488902	3488953	5.53276	0.0426298	1464	3488903	3488946	5.69586	0.0464872	CDS	3488452	3489612	+	AC789_1c34010	ygiC	TTAACAGTCTGCAAGAAAAACTGATCGATCGCTTCGTTGAGCTGCGTGAACA
CP010315,1	+	3355	3517394	3517459	7.72249	8.03668e-06	1478	3517393	3517450	4.49853	0.02082	CDS	3517383	3517598	+	AC789_1c34300	rpsU	AAAGTACGTGAAAACGAGCCGTTCGACGTAGCTCTGCGTCGCTTCAAGCGTTCCTGCGAAAAAGCA
CP010315,1	-	3408	3572576	3572622	5.93675	1.13169e-06	1502	3572570	3572622	3.46677	0.0111627	CDS	3571331	3572695	-	AC789_1c34810	tdcG	GTTAATAAGCCGCTACTTTCCAGCCGATCAATAAAACTTTTTCCGGC
CP010315,1	-	3415	3573339	3573411	6.25577	1.37054e-05	1510	3573338	3573414	4.14132	0.020665	CDS	3573170	3575464	-	AC789_1c34830	tdcE	GTTGACCGCCTTCGACATCCGCTTCGTGGTGGAAATACCCATCCAGCAGGCCGACAAGGTTGGTTTTACGTAC
CP010315,1	-	3468	3578986	3579047	4.17979	0.000568738	1555	3578981	3579052	2.77102	0.0369781	CDS	3578085	3579074	-	AC789_1c34860	tdcB	TGCCTGTTTTATAAATTCGCCCAGCCAGTCGTTGTTTCGCTTCAATAATGTCATCAATAGCA
CP010315,1	-	3532	3623228	3623280	5.17355	0.0415794	1574	3623228	3623276	4.46362	0.0389908	IG	NA	NA	NA	NA	NA	GGCGGCCAGTCTACATAACTCATCATGAAATTGATCAGCAATTTTCATTGAAA
CP010315,1	-	3535	3623808	3623856	6.90988	0.00030336	1577	3623811	3623858	4.33719	0.0465241	CDS	3623383	3624267	-	AC789_1c35330	nlpI	CAGATCATCTTGCGCTAACTTGTCACGACCGCCGTAATATAATGCGATC
CP010315,1	-	3536	3623875	3623933	5.213	7.87204e-06	1578	3623881	3623943	2.89168	0.0457847	CDS	3623383	3624267	-	AC789_1c35330	nlpI	TAGTTGTAAGTTGGATCAAGCTCAAGTACAGAATCAAACGCTTCATAGGCAGCATCAAA
CP010315,1	-	3556	3626471	3626522	5.06709	0.00052334	1595	3626468	3626520	5.0702	0.0217576	CDS	3624376	3626580	-	AC789_1c35340	pnp	GTTGGCCGTACTGGAATTTACGAACGATCGGATTAAGCAATGTAATATCCTT
CP010315,1	-	3562	3627023	3627077	3.80836	0.00413502	1597	3627025	3627077	4.12736	0.0369781	CDS	3626758	3627027	-	AC789_1c35350	rpsO	ACATTTTAAAACTCCAAAGTATATAGAATGAAAGGACGCCGATCTCTAATTCAGC
CP010315,1	-	3604	3640736	3640788	6.84499	0.000468387	1617	3640736	3640792	6.26049	0.0223641	CDS	3640344	3642278	-	AC789_1c35480	ftsH	ACCCAATTTCTCAGAGAAGCCCCACTGGGTCACCATGTTACGTGCCAGGTTGG
CP010315,1	-	3612	3642107	3642140	4.99256	0.00572158	1621	3642107	3642133	4.91957	0.0453701	CDS	3640344	3642278	-	AC789_1c35480	ftsH	GTTGATTTCACGTCCGTTGATACGCGCTTCACGA
CP010315,1	+	3616	3643211	3643260	4.32768	0.00995193	1624	3643210	3643258	4.9258	0.0360501	CDS	3643133	3643426	+	AC789_1c35500	yhbY	ATGGTTTGACCGAAGGGGTGCTGGCCGAGATTGAACAAGCGTTAGAGCAC
CP010315,1	-	3621	3644164	3644207	4.31905	0.005788	1626	3644168	3644205	5.47393	0.0317474	sRNA	NA	NA	NA	NA	greA	ACCCGGGTACAAGTCCCAGGTCAGCTACAATTCACATTTTGATA
CP010315,1	-	3637	3648814	3648858	5.28712	0.000267175	1635	3648814	3648859	6.21747	0.00760407	IG	NA	NA	NA	NA	NA	ACACCTTTTCAATGATTCAGAGTGCGCTATAAATATTCACAATAG
CP010315,1	-	3685	3685622	3685660	7.81118	8.47633e-05	1646	3685618	3685661	4.45634	0.0445828	CDS	3685097	3685735	-	AC789_1c35930	sspA	ATCTCGAAACTTACACCTTTCTCAGCCAGCACAATGCGG
CP010315,1	-	3705	3691847	3691888	5.55494	0.00033725	1657	3691844	3691892	3.85713	0.0156454	CDS	3691644	3692582	-	AC789_1c36000	mdh	TTCGCCCTGCAGTGCACGAACCAGAGACAGACCAAAACGTGC
CP010315,1	-	3715	3692767	3692786	4.89048	0.00511166	1665	3692768	3692788	4.83703	0.0467331	IG	NA	NA	NA	NA	NA	GCGCAACATTCCAACAGGTG
CP010315,1	-	3808	3748715	3748755	3.2317	0.0342559	1710	3748716	3748750	5.08833	0.0269707	CDS	3748084	3749073	-	AC789_1c36600	rpoA	CACCGTCGTGGGTGATATCGGCTGCAGTCACAGGGCCAATG
CP010315,1	-	3828	3750353	3750399	5.51952	8.31336e-05	1726	3750352	3750397	3.31957	0.0467666	CDS	3750159	3750515	-	AC789_1c36630	rpsM	GTCGATTTGTCCTTCAGACAGCTCACTGATCTTAACATCTTCAGCGA
CP010315,1	-	3831	3750559	3750609	5.30454	4.72504e-06	1728	3750555	3750609	3.52534	0.0234949	sRNA	NA	NA	NA	NA	alpha_sRNA	CCGTTTTCAGGATACTCAAATGGAAACGCACAGACATACAAAAGATTGGCT
CP010315,1	-	3849	3752212	3752265	9.57437	6.1215e-09	1740	3752207	3752262	5.20151	0.00670686	CDS	3752149	3752583	-	AC789_1c36660	rplO	CCACGAACAGTTACCGGAGTCGTTACTTCGCCAGCCAGGATCACTTTCGCGAAC
CP010315,1	-	3856	3753005	3753072	7.27788	9.53336e-05	1748	3753012	3753063	4.80143	0.043072	CDS	3752770	3753273	-	AC789_1c36680	rpsE	TGTGAACACCTTTAACAGGGTGTTGCAGAGTGCCGTTATTCAGCGCGACGTTAATCATATTGCGACGG
CP010315,1	-	3857	3753123	3753197	6.72686	3.71062e-05	1749	3753126	3753201	3.10367	0.0386903	CDS	3752770	3753273	-	AC789_1c36680	rpsE	GTAACCAAAACCAACGCGACCGTTACCATCGCCAACTACAGTCAGAGCTGTGAAGGAGAAAATACGACCACCTTT
CP010315,1	-	3867	3753936	3753997	5.4175	0.000335859	1755	3753938	3753994	4.66192	0.00765068	CDS	3753651	3754184	-	AC789_1c36700	rplF	AAGCCTTCGGTAACACCGATAACCATTGAGTTCAGCAGGGCACGCGCGGTACCAGCCTGTGC
CP010315,1	-	3877	3754559	3754626	4.74565	2.48202e-05	1761	3754555	3754619	4.22439	0.0206428	CDS	3754197	3754589	-	AC789_1c36710	rpsH	CATATCCGCGATCGGATCTTGCATGCTCATCTGTCTTTACTCCCGTGATTCAATTGGTGACAATTACC
CP010315,1	-	3883	3755080	3755129	5.73054	3.11231e-05	1765	3755088	3755128	3.9294	0.0250317	CDS	3754943	3755482	-	AC789_1c36730	rplE	CTCACGGACACCCATGCTGTAGTTACCACGACCGTCGAAAGACTTAGCGG
CP010315,1	-	3884	3755185	3755253	4.91869	3.13524e-10	1767	3755193	3755259	3.08744	0.0291011	CDS	3754943	3755482	-	AC789_1c36730	rplE	GAACTCCCACATGCGTTCGCCACGCAGAGTTACTTTACAGCCGATCGGATAGCCCTGACGGATTTTGAA
CP010315,1	-	3886	3755443	3755512	5.37025	3.4652e-07	1770	3755447	3755512	3.24586	0.00917359	CDS	3754943	3755482	-	AC789_1c36730	rplE	AACTACTTCGTCTTTGTAGTAATCATGCAGTTTCGCCATCGTACTACTCCAAATTACTTGATAGTTTCGC
CP010315,1	-	3886	3755443	3755512	5.37025	3.4652e-07	1770	3755447	3755512	3.24586	0.00917359	CDS	3755497	3755811	-	AC789_1c36740	rplX	AACTACTTCGTCTTTGTAGTAATCATGCAGTTTCGCCATCGTACTACTCCAAATTACTTGATAGTTTCGC
CP010315,1	-	3887	3755541	3755586	3.64938	0.00280046	1771	3755544	3755586	4.31708	0.0433888	CDS	3755497	3755811	-	AC789_1c36740	rplX	GCCGTCTTCGAATCTAAAGCCTACACGGTCAGCCTTGCCGGTTGCC
CP010315,1	-	3890	3755855	3755914	4.51882	4.75474e-05	1772	3755850	3755919	2.82134	0.016369	CDS	3755822	3756193	-	AC789_1c36750	rplN	ATGAACTTCTCACTACGAAGCTCACGAGTTACCGGCCCAAAAATACGCGTACCGATAGGC
CP010315,1	-	3891	3755921	3755983	6.53228	1.68579e-07	1773	3755926	3755982	5.24087	0.0101008	CDS	3755822	3756193	-	AC789_1c36750	rplN	CTGTTGTTGTTCAGAAGAACACAAGCATTACCATCGAAGCGAATGACAGAACCGTCCGGGCGA
CP010315,1	-	3892	3756001	3756045	3.49522	0.0047483	1774	3756000	3756045	4.28558	0.0289946	CDS	3755822	3756193	-	AC789_1c36750	rplN	GCGCACCACTACCGCCTTCAGCACATCACCTTTTTTGACCTTACC
CP010315,1	-	3898	3756427	3756501	3.20645	0.00356478	1779	3756428	3756502	4.03665	0.0425335	CDS	3756358	3756612	-	AC789_1c36760	rpsQ	CGGATTTCAACCACGTCACCGATACCGCATTCGTTGTTCTCGTCATGTACGTGCAGTTTGGTCGTACGCTTGATG
CP010315,1	-	3902	3756777	3756828	4.48043	1.09212e-05	1782	3756786	3756827	4.50986	0.0154389	CDS	3756612	3756803	-	AC789_1c36770	rpmC	TTCTCACGCAGCTCTTTTGCTTTCATTACATCACCGTCTTAGTTACAAAGGT
CP010315,1	-	3902	3756777	3756828	4.48043	1.09212e-05	1782	3756786	3756827	4.50986	0.0154389	CDS	3756803	3757213	-	AC789_1c36780	rplP	TTCTCACGCAGCTCTTTTGCTTTCATTACATCACCGTCTTAGTTACAAAGGT
CP010315,1	-	3912	3757720	3757762	6.13461	0.019174	1790	3757714	3757767	6.43501	0.015565	CDS	3757226	3757927	-	AC789_1c36790	rpsC	GTGAATGGTTACACGGATGCTCTTAGCCGGACGCTCGATAACG
CP010315,1	-	3916	3758051	3758104	4.14901	0.00813447	1792	3758053	3758104	3.38951	0.042781	CDS	3757945	3758277	-	AC789_1c36800	rplV	CGAAAATTTTCGTAACTTTCAGATCGTCAATGTCAGCGCCATCGTTGTGTTCAG
CP010315,1	-	3930	3759142	3759208	6.47422	6.60191e-05	1802	3759151	3759200	5.50621	0.0218502	CDS	3758587	3759408	-	AC789_1c36820	rplB	GCGGAACGGTTCGGATCGTACTCAAGACGTTCAACAACTGCCGGGATACCGTCTTTGTTGCGTTTGA
CP010315,1	-	3932	3759420	3759469	4.2412	6.94219e-07	1804	3759414	3759471	3.75439	0.00236892	CDS	3759426	3759728	-	AC789_1c36830	rplW	CCGACTTACTCAGCGCCGCCAACGAAGTCCAGATTCTGGCCTTCTTTCAG
CP010315,1	-	3934	3759526	3759605	4.24381	0.00111314	1806	3759536	3759600	3.29777	0.0454847	CDS	3759426	3759728	-	AC789_1c36830	rplW	TAACTTTCCCTTTAACTACCAGGGTGTTAACGACTTCGACTTCGACTTCAAACAGTTTCTGCACAGCAGCTTTGATTTCT
CP010315,1	-	3974	3780501	3780575	6.21854	3.40367e-06	1833	3780511	3780580	4.48936	0.015565	IG	NA	NA	NA	NA	NA	CTCACGTGCAGCTTTCACGGAGTTCAGTACGGTATCACCAGAGTTAACCACACCGGAGTAAACACGGAAGAAGGT
CP010315,1	-	3990	3782043	3782095	5.25215	0.00189489	1844	3782047	3782091	4.97749	0.0226333	CDS	3781672	3782142	-	AC789_1c37090	rpsG	ATCTACCATCAGGATATTTACAAATTTAGCCAGCAGTTCTGATCCGAACTTCG
CP010315,1	-	3991	3782097	3782139	8.19838	1.23771e-05	1845	3782097	3782144	4.52928	0.0305903	CDS	3781672	3782142	-	AC789_1c37090	rpsG	ATCCGGCAGAATTTTACGCTGACCAATGACGCGACGACGTGGC
CP010315,1	+	4087	3842532	3842581	2.91343	0.0225147	1892	3842524	3842586	4.82974	0.0103225	CDS	3840932	3842554	+	AC789_1c37720	pckA	AGCGGCTGGTCCGAAACTGTAATGATTTGAAGCTGGAGAATATCTATCCA
CP010315,1	-	4219	3983187	3983217	7.32911	0.00056218	1933	3983189	3983218	6.4732	0.014642	IG	NA	NA	NA	NA	NA	GGTGGTAAGTTCAGGCACAGGGGTCAATTAT
CP010315,1	+	4234	4002209	4002246	6.97696	1.63309e-05	1937	4002209	4002247	4.30573	0.0250317	sRNA	NA	NA	NA	NA	RdlD	TTTGGATGCAAGAATGGCCCCCGTGGTGTTGTCAGGTG
CP010315,1	+	4252	4022641	4022717	5.56939	3.78386e-09	1945	4022643	4022717	2.77801	0.0303557	CDS	4022610	4022822	+	AC789_1c39310	cspA	GTTCAACGCTGACAAAGGCTTCGGCTTCATCACTCCTGACGATGGCTCTAAAGACGTGTTCGTACACTTCTCTGCTA
CP010315,1	+	4253	4022720	4022773	7.04132	5.19813e-09	1946	4022721	4022773	3.53309	0.00765068	CDS	4022610	4022822	+	AC789_1c39310	cspA	CAGAACGATGGTTACAAATCTCTGGACGAAGGTCAGAAAGTGTCCTTCACCATC
CP010315,1	-	4285	4090778	4090848	2.48569	0.00289725	1957	4090786	4090848	3.7206	0.00188001	CDS	4089818	4090837	-	AC789_1c39890	gpsA	AGAGCGGTGCCGTACGAGCCGGCACCGATCACAGTCATTGAAGCATTACGTTGGTTCATCAGGCATCCTGA
CP010315,1	-	4285	4090778	4090848	2.48569	0.00289725	1957	4090786	4090848	3.7206	0.00188001	CDS	4090837	4091304	-	AC789_1c39900	secB	AGAGCGGTGCCGTACGAGCCGGCACCGATCACAGTCATTGAAGCATTACGTTGGTTCATCAGGCATCCTGA
CP010315,1	+	4401	4194340	4194389	3.88593	0.0130424	2007	4194333	4194388	5.70615	0.00890068	IG	NA	NA	NA	NA	NA	TTGTCGATCACCGCCCTTAATTTGCCCTTCTGTAGCCATCACCAGAGCCA
CP010315,1	+	4409	4195306	4195344	6.50182	3.86697e-05	2014	4195299	4195344	5.20828	0.00953211	CDS	4194581	4195996	+	AC789_1c40920	tnaA	GCAGAATACAAAGACTGGACCATCGAGCAGATCACCCGC
CP010315,1	-	4445	4224547	4224611	4.92698	0.00639575	2039	4224546	4224610	4.94652	0.0302647	CDS	4222822	4224651	-	AC789_1c41170	glmS	GCCAGACCGGCAGAGTCATATCCGCGGTATTCCAGACGACGTAAACCTTCAAGAAGGATTTCTGC
CP010315,1	-	4465	4227796	4227867	4.61543	0.00049191	2047	4227799	4227872	4.14031	0.012723	CDS	4226974	4228356	-	AC789_1c41200	atpD	CCCTCACGAGTACGTTCACCTACGCCCGCAAACACAGAGTAACCGGAGTGCTCGATCGCGATGTTACGAATG
CP010315,1	-	4480	4229438	4229487	5.71655	0.00753029	2060	4229438	4229495	4.79294	0.0253675	CDS	4229297	4230838	-	AC789_1c41220	atpA	AAGCTGCCAATTTTCGACAGTTCAACATCCGCCAGGTAACCACGTTCTGC
CP010315,1	-	4488	4231289	4231339	5.91201	0.0074116	2071	4231293	4231343	5.30253	0.0221712	CDS	4230851	4231384	-	AC789_1c41230	atpH	AGCATGTCCTGCCAGCGTTCTACACTTTGGTGTTCGACGGCAAAGTCAAAA
CP010315,1	-	4495	4232006	4232058	9.40051	1.90685e-08	2077	4232006	4232061	5.82064	0.00271632	CDS	4231931	4232170	-	AC789_1c41250	atpE	ATAAAGAACTGAGTACGCAGCAGAGGAATCAGATCAGGTTGACGCGCTGCGCC
CP010315,1	-	4500	4232497	4232537	6.24393	0.00691138	2083	4232497	4232538	5.52117	0.0195552	CDS	4232217	4233032	-	AC789_1c41260	atpB	TCAACTCTTTCGTGAAGCCGCCGATGCCTTTCATTTTGATG
CP010315,1	+	4554	4277543	4277600	4.70533	0.00382554	2107	4277545	4277591	4.51143	0.0310923	CDS	4277327	4278658	+	AC789_1c41660	rho	TCTTTGGTGATGGCGTACTGGAGATATTGCAGGATGGATTTGGTTTCCTCCGTTCCGC
CP010315,1	+	4557	4277985	4278045	5.09004	1.63457e-05	2110	4277985	4278055	5.97136	0.00397387	CDS	4277327	4278658	+	AC789_1c41660	rho	TTACAACCACCCGGATTGTGTGCTGATGGTTCTGCTGATCGACGAACGTCCGGAAGAAGTA
CP010315,1	+	4683	4369072	4369125	3.81194	0.000175695	2156	4369072	4369119	5.0776	0.0288461	CDS	4367362	4369185	+	AC789_1c42560	AC789_1c42560	TCATCGATGATGACGAACTGGTAGAAGTGACTCCGACCTCTATCCGTATTCGTA
CP010315,1	-	4707	4393388	4393426	4.43564	0.0327319	2166	4393383	4393434	4.3936	0.033277	CDS	4391730	4394144	-	AC789_1c42800	AC789_1c42800	CAGGCTCTGCGACAGCAGCCCCAGGTCCGTCAGCCCCTG
CP010315,1	-	4711	4393923	4393967	6.18894	0.000604304	2170	4393927	4393975	5.1625	0.0230024	CDS	4391730	4394144	-	AC789_1c42800	AC789_1c42800	CCTGACAGGAAAGCAATGTCAGTACCGGAACGAATAGGGGCATAG
CP010315,1	-	4752	4420030	4420087	6.06622	0.000639051	2186	4420040	4420092	4.85159	0.0492136	CDS	4419330	4420097	-	AC789_1c43100	tpiA	CCAGCTCGTGAACCATGTGGCGGCTGCCGTTCAGTTTCCAGTTACCCATCACTAAAGG
CP010315,1	+	4792	4447843	4447914	8.28791	8.58029e-06	2203	4447843	4447910	3.66608	0.0464907	CDS	4447889	4450069	+	AC789_1c43370	katG	AACGCTGTGTATCGTAACGGTAACACTGTAGAGGGGAGCACATTGATGAGCACGTCAGACGATATTCATAAC
CP010315,1	+	4798	4448261	4448306	7.20197	0.000598011	2208	4448259	4448305	4.78423	0.0390148	CDS	4447889	4450069	+	AC789_1c43370	katG	AACGTTTTGCACCGCTGAACTCCTGGCCGGATAACGTAAGCCTCGA
CP010315,1	-	4823	4475068	4475132	7.60177	1.40745e-05	2219	4475078	4475132	5.1538	0.00702629	sRNA	NA	NA	NA	NA	oxyS	AAAAAAAAGCGGATCCTGGAGATCCGCAAAAGTTCACGTTGGCTTTAGTTATTCGAGTTGAGAAA
CP010315,1	-	4830	4476950	4477007	5.81008	1.64538e-05	2227	4476954	4477000	4.90911	0.0430934	CDS	4476181	4477581	-	AC789_1c43580	sthA	GGCGATCGCGGGTGTTGATCAGATCCACTTTTACATCCATACCGCGGAAGATCGACGC
CP010315,1	-	4831	4477002	4477053	5.98317	6.09483e-06	2228	4477001	4477053	5.46581	0.00119909	CDS	4476181	4477581	-	AC789_1c43580	sthA	CGACGCATATTCACAGCCGATCACTCCAGCACCATAGATAAGTACATGGCGC
CP010315,1	+	4850	4492406	4492429	6.46026	0.000379148	2240	4492405	4492429	4.36443	0.0101008	IG	NA	NA	NA	NA	NA	TTCAACAAGTCGGGCATGTTGCCT
CP010315,1	+	4856	4493624	4493669	5.2532	0.00614304	2246	4493614	4493676	5.6811	0.0216977	CDS	4492481	4493665	+	AC789_1c43750	tufB	GTACCGTTGGCGCGGGCGTTGTAGCAAAAGTTCTGAGCTAATTGCC
CP010315,1	+	4878	4496286	4496345	5.21899	3.33987e-05	2256	4496283	4496343	4.81059	0.00765068	IG	NA	NA	NA	NA	NA	CACAAGTTGAATAGCGACGGATAGAAAAGATTTGTTCGTTGGAGCCTGGCCTATCCAGGC
CP010315,1	+	4881	4496604	4496681	4.60062	5.37501e-05	2259	4496607	4496682	2.91788	0.049078	CDS	4496533	4497030	+	AC789_1c43800	rplJ	GCAGTAGTTGCGGATTCCCGTGGCGTAACTGTAGATAAAATGACTGAACTGCGTAAAGCAGGTCGCGAAGCTGGCGTA
CP010315,1	+	4886	4497123	4497209	7.1973	2.70652e-12	2262	4497121	4497202	4.31583	0.00652984	CDS	4497097	4497462	+	AC789_1c43810	rplL	GAAGCAGTTGCAGCTATGTCTGTAATGGACGTTGTAGAACTGATCTCTGCAATGGAAGAAAAATTCGGTGTTTCCGCTGCTGCTGCT
CP010315,1	+	4934	4503409	4503461	6.07777	0.000751498	2289	4503419	4503460	3.67788	0.0391347	CDS	4501887	4506110	+	AC789_1c43830	rpoC	GGGTCTGTACTACATGACCCGTGACTGTGTTAACGCCAAAGGCGAAGGCATGG
CP010315,1	+	5054	4588309	4588338	8.17685	8.2671e-07	2337	4588305	4588339	4.22465	0.00890068	sRNA	NA	NA	NA	NA	spot42	CAGATTCATCGTGCTGTACCCTACATACAG
CP010315,1	+	5071	4599378	4599448	8.51126	1.72788e-06	2341	4599378	4599448	5.82871	0.00548753	CDS	4599266	4599802	+	AC789_1c44690	sbb	CGAATCCTGGCGTGATAAAGCGACCGGCGAGATGAAAGAACAGACTGAATGGCACCGCGTTGTGCTGTTCG
CP010315,1	-	5161	4692132	4692192	7.73286	1.31888e-05	2377	4692128	4692193	5.19133	0.00702629	CDS	4691039	4692475	-	AC789_1c45530	aspA	CCAGCACTTCGTTGGTGTTCATGTTTACGGAAGTACCTGCGCCGCCCTGGTAGACGTCTAC
CP010315,1	-	5165	4692412	4692464	5.18329	0.000167618	2381	4692420	4692467	3.39964	0.0221712	CDS	4691039	4692475	-	AC789_1c45530	aspA	GGCATCAGCTGGAACTTCCCTGGTACCCAACAGATCTTCTTCGATACGAATGT
CP010315,1	-	5196	4703252	4703323	6.76145	9.80433e-07	2404	4703261	4703318	3.80095	0.015276	CDS	4703144	4703503	-	AC789_1c45670	frdD	TGCATACGGTGTAAACCACACCACAGCGGCAGAACGATCATCAGGAACAGGAATACGCGACCAATGAAGCTC
CP010315,1	-	5222	4706452	4706511	3.51813	0.00736004	2423	4706452	4706513	4.84674	0.0150958	CDS	4704647	4706455	-	AC789_1c45700	frdA	CACGACATTCCTCCAGATTGTTTTTATCCCACAGCCACGTACTTCAGGGTAAGTACCTGA
CP010315,1	+	5296	4750101	4750149	5.87401	0.000272526	2459	4750105	4750150	6.21876	0.00760407	CDS	4749690	4750139	+	AC789_1c46170	rplI	TATTCGCGAAAGTGATCGTAAACGTAGTAGCTGAATAATTCGTTATTCA
CP010315,1	-	5365	4803599	4803663	5.53326	7.88262e-05	2479	4803600	4803669	5.60694	0.00540645	CDS	4803481	4803867	-	AC789_1c46640	yjgF	TGGCGTTTACGGTTGCGAAGTCGTTCAGATCTTTTACAAACACGGTAGTTTTAACGATGTCGCCC
CP010315,1	+	5432	4945489	4945548	8.48073	0.00810371	2498	4945492	4945547	3.49176	0.0113754	sRNA	NA	NA	NA	NA	styR	ATTCCTTAGAAATAGGGATTGTGATTAGCGGTGCGGGTGTGTTGGCGCACATCCGCACCG

## Sheet: CspC CP010315,1 peaks 
>peak4888
TCTGAAAGAAGCTAAAGACCTGGTAGAATCTGCACCGGCTGCTCTGAAAGAAGGCGTGAGCAAAGACGACGCA
>peak4887
TGGCCCGGTTGAAGCTGCTGAAGAAAAAACTGAATTCGACGTAATTCTGAAAGCTGCTGGCGCTAACAAAGTTGCT
>peak4886
GAAGCAGTTGCAGCTATGTCTGTAATGGACGTTGTAGAACTGATCTCTGCAATGGAAGAAAAATTCGGTGTTTCCGCTGCTGCTGCT
>peak1824
ACGCAATGCGTTCCGACGTTCAGGCTGCTAAAGATGACGCAGCTCGTGCTAACC
>peak3988
AGAACCACCAACGCGGCGAGACTTAACTTCTACAGTCGGGCGCACGTTTTCGAGAGCTACTTCGAATGCTTCCAGTTCAGATTT
>peak1236
CAGACGAGTGTATACGTCCAGATCGTCAGTGATTGGGTAACCCAGTTTAGCAGTCAGTTGAA
>peak1821
AGAGGGTATTAATAATGAAAGCTACTAAACTGGTACTGGGCGCGGTAATCCTGGGTTCTACTCTGCTGG
>peak1822
GCTCCAGCAACGCTAAAATCGATCAGCTGTCTTCTGACGTTCAGACTCTGAACGCTAAAGTTGACCAGC
>peak3895
TAGTGCTCCGCTAATGTCAACTACTACTGAGACCCGAAAATCAGGTCGTTAAAA
>peak584
GCGTAACCATCGACTTCACCGGTTCTGTAGACGGCGAAGAGTTCGAAGGCGGTAAAGCGTCTGATTTCG
>peak3884
GAACTCCCACATGCGTTCGCCACGCAGAGTTACTTTACAGCCGATCGGATAGCCCTGACGGATTTTGAA
>peak1619
GAGTCTGTCGACATCCGCCAGACTCTACAGTACACACAGCAGTGCATCCGCGTCTTAAGTCCGGCATTGTCT
>peak3060
ATCGGAATGCGTGTTCTGGTGAACTTTTGGCTTACGGTTGTGATGTTGTGTTGTTGTGTTTGCAATTGGTCTGC
>peak3904
ACTGCCAGCGGCTTTTCAGTGATCGGTTTGTCCGGGAACACACGGATCCAGATCTTACCTTGACGCTTAACTGCACGGGTCATAGCACG
>peak338
CATCTGATCGTAAGTAGTTGGCTTTATAAGGTCA
>peak2380
TTGTCAGAACCGTAGGTGTCGCCACCGAATTCTGGCAGTACGTCGGTCCAGGAAGTTACGTCGTAAACAACG
>peak1922
TGGTGTTGACGTTGTCGCTGAAGCAACTGGTCTGTTCCTGACTGACGAAACTGCTCGTAAACACATCACCGCTGGTGCGA
>peak1903
AGAAAACCGCCGATCCTGTCCACCGCATTACTGCAAGGTAGTGGACAAGACCGGCGGTCTTAAGT
>peak3949
ATCGCTCAATGACCTGATTAACCCAGGCTGATCTGCACGTCTACACCGGCAGCCAGATCCAGACGCATCAGAGCATCAACGGTTT
>peak1156
CTGCAGTTGTTCTGCAGGTTGACGCAGAACGTGAACGTATCTCCCTGGGCGTTAAACAGCTCGC
>peak4252
GTTCAACGCTGACAAAGGCTTCGGCTTCATCACTCCTGACGATGGCTCTAAAGACGTGTTCGTACACTTCTCTGCTA
>peak892
GCTGCTGGACGTGTAGTAGTTTAAGCTTCACCTGCACTGTAGACCGACGTGGATAGGG
>peak2375
GTTTTTACCTTTAGACTGCAGGTATGCTACAGACGGACGCAGACCGAAGTCGAACTGGTACTGAGC
>peak2379
TGGTACTGAACAGCAAAGTTCAGGCCGTCAACCAGACCGAAGAAGTCAGTGTTACGGTAGGTCGCGAAGCCGTTACCAC
>peak4005
GTTGTCGAACAAATCTACATACAGACACGCCCTATTATCATCTATTTTCAGACTCTTTTTGT
>peak1520
ACGGCAGCAAGGCTATTCAGCAGTTCGTTCGGGTCAATACCGTCAGCGATCAGCATTTCGCGATA
>peak3171
CGGGCCTTGAGATAAGCAGAAAGGAATATCTTACAGAACGTCGATCGCGTTCAG
>peak4253
CAGAACGATGGTTACAAATCTCTGGACGAAGGTCAGAAAGTGTCCTTCACCATC
>peak1931
AAACCGGTTACTCCAACAAAGTTCTGGACCTGATCGCTCACATCTCCAAATAAGTTGAGATGACACTGT
>peak3849
CCACGAACAGTTACCGGAGTCGTTACTTCGCCAGCCAGGATCACTTTCGCGAAC
>peak1120
ATTCGGTTGCCCAGATCGGGTCGCCAGAGAACAGTTCATCGTATTCCGGAGTACGCAGGAAGCG
>peak750
CTTCTGCTGCAAACGTAATCGCTCTGTAAGATACGTCAGCAAGAATTCAAAACCCGCTTAATCAGCGGG
>peak5155
GGAGAGTACTCTTTCGGCGTGTTCAGACCAGTACCGATTGCTGTTGCGCCAAGGTTAACTTCCAG
>peak657
CTTAAAGTGACGGCATAATAATAAAAAAATGAAATTCCTCTTTGACGGGCCAATAGCGATATTGGCCATTTTTTTAG
>peak3534
AGCTTCTGCTCGGCGAGATAAAGCCACAGACTACGGAAAGGATCATTGGGATCGTCTTGATAAAAC
>peak2382
CCATCTACATCTTTGTTGTCAGAGAAATAGTGCAGGCCGTCTACTTTACCGTACAGATCTAATTTGTTGCCGTCTTTGTTGTAAACTT
>peak4495
ATAAAGAACTGAGTACGCAGCAGAGGAATCAGATCAGGTTGACGCGCTGCGCC
>peak1117
TAGCATAGTCATCGTTGTTGAAGTCCGGACGCATCAGGTCATCGTTCTCATACTGCAGAGAAGAGGTGTCGA
>peak1230
AGAACTTAAGCTTGCGGCTGAGTTACAACGTCTTTGATACCTTTAACTTCGATCTCTACGC
>peak2874
CCCCATCGAGGAACGGAGTCCGGTGTCATATTAAAAGCC
>peak4498
TTCAGACGCCATCGACAGATAGACGATCGTCAGAACCATGAAGATGAAGGCTTGCAGCGTAAT
>peak3803
CAGTTTTCCAGGCGCATGCCCAGAGACAGTCCACGGGAAGCCAGCACGTCTTTAATCTCAGTAAGAGA
>peak3979
AGTCAGTTCTTCACCACCCAGGTATTTTTCCATCAGCTCTTCAGAAGCTTCAGCTGCGGATTCGATCAGGTTCTGGTGCCATTCGTTAGCCAGTTCAA
>peak1362
TCTGGAAGAAGAGTTTGATACTGAGATTCCGGACGAAGAAGCTGAGAAAATCACCACCGTTCA
>peak1621
TTGAATTACTGCATAGCACAATTGATTCGTACGACGCCGACTTTGATGAGTCGG
>peak4959
ACTCTGGCTGCAATTACTGAGTCTCTGAAAGAAGGCGATGCTGTACAACTGGTTGGTTTCGGTACCTTCAAAGTGAACCACCG
>peak4494
ACGCTTACTACGCGACAGCGAACATCACGTACAGACCCAGACCTACAGCGATCATCGGGATAGCATCCACCAGAC
>peak5149
TACGGAGAAAATATCGTCAAGTTCCGCTTCAGTCAACAGACCGCGTTCCAGAACGACTTCACGTACACTCTTACCGGTTTCGG
>peak2378
GCCAACGCCGTCGCCGTTCTGACGCAGAGCACCACGACCGTTGTTGGTCATG
>peak1231
CCGGAGCCAGGCAGTCGATCAGTGCAGCACGCTGTTTCACGTTGTCACAGG
>peak2850
ATTAACGAATTGATCAACAAGCTGGAACGGCAGCTCAATAAACTGCAGCACAA
>peak3179
CAGATTTCGATGTTCTCTTGCAGAGATTCTTCAGACAGGTCGATCATGTGAGAAGAGAACAGCGGC
>peak4889
AAAAGCTCTGGAAGAAGCTGGCGCTGAAGTTGAAGTTAAATAAGCCAACCCTTCCG
>peak4497
CAGCCATGTACAGCAGATCCATATTCAGGTTTTCCATGACAGTCTCCAGTTTGTTTCAGTTAAAACGTAGTAGTGTTGGTAAATTAAT
>peak4497
CAGCCATGTACAGCAGATCCATATTCAGGTTTTCCATGACAGTCTCCAGTTTGTTTCAGTTAAAACGTAGTAGTGTTGGTAAATTAAT
>peak582
TTACTTACTCTGTAGAGTTTGAAGTTTATCCGGAAGTTGAACTGCAGGGTCTGGAAGCGATCGAAGTTGAAAAACCGATCG
>peak1920
TTGCAATCAACGACCTGTTAGACGCTGATTACATGGCATACATGCTGAAATATGACTCCACT
>peak3182
CCCAGGATAGCAGCGCCCTGCGGAACGTCAGATTTCACGCCTTTACCAGCGATAAAAGAAGCACCACCGT
>peak3891
CTGTTGTTGTTCAGAAGAACACAAGCATTACCATCGAAGCGAATGACAGAACCGTCCGGGCGA
>peak313
CGGACTTCCGATCCATTTCGTATACACAGACTGGACGGAAGCGACAATCTCACTTTGTGT
>peak1115
ATCACTTCATCGTAGTTCAGGAGATCGCCTTTGATCGGTTCAGACTTCGGACCAACCTGCATTTTCAGTTTT
>peak3899
ATTTTGTCGCTAACAACGCGACCTTGCAGAGTACGGATTTTATCGGTCATTACGCAC
>peak3899
ATTTTGTCGCTAACAACGCGACCTTGCAGAGTACGGATTTTATCGGTCATTACGCAC
>peak3915
ACTTTCTGACCCATTGCTAGTCTCCAGAGTCTCAGCGATCGGACACAACCACAGTGATGTGGC
>peak3915
ACTTTCTGACCCATTGCTAGTCTCCAGAGTCTCAGCGATCGGACACAACCACAGTGATGTGGC
>peak3886
AACTACTTCGTCTTTGTAGTAATCATGCAGTTTCGCCATCGTACTACTCCAAATTACTTGATAGTTTCGC
>peak3886
AACTACTTCGTCTTTGTAGTAATCATGCAGTTTCGCCATCGTACTACTCCAAATTACTTGATAGTTTCGC
>peak5157
CTGGGTACGACCCATTTTCAGGATGTCCTGGAATTCGACAGCTTTACGTTCAAAGC
>peak2345
TGTTGACGGTAAAGAAATCAAAGTTAAAGCTCAGGACGTACAGCGTCACCCGTACAA
>peak4254
CCGGCAGCTGGTAACGTAACCAGCCTGTAATCTCTGCTTAAAAGCACAGAATCTAAGATCC
>peak3900
CGCCTTCTCGTTCAGTAAAGTCTTAACGCGTGCGACATCGCGACGCACTT
>peak2598
AAGACGAGCAGAAAGCGGTTGAACATCTGGTTAAACTGATGGCGGAACTCGAGTAATTTCCCGGGT
>peak848
GGTGATTGTCGTTGCTCTGGTGGTTTACGTGATTTATGGATTCGTTGTGGTGTGGGGTGTGTGATGAAATTGCCAGTCAGAGAATT
>peak848
GGTGATTGTCGTTGCTCTGGTGGTTTACGTGATTTATGGATTCGTTGTGGTGTGGGGTGTGTGATGAAATTGCCAGTCAGAGAATT
>peak4883
TCCGTTCGAGTGCCTGAAAGACGCGTTTGTTGGTCCGACCCTGATTGCATACTCTATGGAACACCCGGGC
>peak1127
AACACGCCCTGGTTGTGAGTTTTACGGTATTCAGTGAAGATTTTTTTGATCATCGGGTCCAGTTCGCGGTTGTACGCTTTGC
>peak2858
CCAGTACGCTCACGCAGGTAGTACAGTTTAGCTTTACGAACAGCACCACGACGTTTGACAGAAATGC
>peak3932
CCGACTTACTCAGCGCCGCCAACGAAGTCCAGATTCTGGCCTTCTTTCAG
>peak1142
GTTGTTGTTGCTATCGACAAAGACGTAGTACTGGTTGACGCTGGTCTGAAATCTGAGTCCGCCA
>peak3850
ATAATGTTAGCCGCTTTCAGCGTGTTCAGGTCTACAACACCGCCTTCTACTTTAGCCAGGTCAGACAGACGAACTTCGG
>peak3185
ATCACCAGTGATTACGCCAGGTTTTACGAAATCAAAAATCTTAGACATGTCTCTTGTCCTG
>peak1070
CCCATCAGGCGGTAAAACAATCAGCGACTACGGAAGACAATGCGGCCTTTGCTCAGGTCGTACGGGG
>peak5054
CAGATTCATCGTGCTGTACCCTACATACAG
>peak2837
TAGTAAGACGATCCAGACGCATAACTCCTCCCATAACGGATCAAAGTTGCTACTGGAGATTAAATGAGGTCATCCCTCAATTATTC
>peak5196
TGCATACGGTGTAAACCACACCACAGCGGCAGAACGATCATCAGGAACAGGAATACGCGACCAATGAAGCTC
>peak4870
GACTGCTAAATTCGTAGAAAGCGTGGACGTAGCTGTTAACCTCGGCATCGACGC
>peak5016
TGCCGGTCTGGAAAACATCGATGTTGGCTTCGGTAAACTCTCTCTGGCAGCAACCCGCTCCTCTGAAGCTGGTGGTTCTTC
>peak4978
AGAAAAAAAGGCGCTCCGTGGAGCGCCGAATAACAGTCACAAGTTGGGATAAC
>peak3408
GTTAATAAGCCGCTACTTTCCAGCCGATCAATAAAACTTTTTCCGGC
>peak3954
AGAGCTCCAATTATTTTATAAACGAAAATGATTACTCCTCAGACCCATTACGATTGATGG
>peak1111
TGTGCAGTTTCTGAATTTTCTTCATGAAACGTTCTACCAGGTCAACAGCCAGGTCATCTACACGCGGATCATTGTTACCAAACTGCGGGTATTCG
>peak5288
AAAATGGTTTTGCATGCCGAGCAGATTGAATTGATAGATTCTGGAGACTAGCCATATGGCACGTTATTTCC
>peak5288
AAAATGGTTTTGCATGCCGAGCAGATTGAATTGATAGATTCTGGAGACTAGCCATATGGCACGTTATTTCC
>peak2816
TTCGCCTTTTTCGCTGTCCAGCAGCCAGAAAGAGTTCAGCAGATCGTCGTTAGCGGCTTTAGTAATCTG
>peak5154
CGTTTCAGCGCGCCGTGAACCATAACATAAGCGCCGCAGTCAGAGGTCGCTTCGATCAGGTCTTCAGCCGGTACGCATGGGAAGCC
>peak149
AACGACATTTATACTGTCGTATAAAATTCGACTGGCAAATCTGGCACTCTCTCCGGCCAGGTGAACCAG
>peak3938
TTTCGGCGCTTCTACAGAGAACTTCTCGACAACGATCAGACGATCCTGACGTACCAG
>peak1426
AGAATATGTAATCTCTCCATGTGTTAAATATTGAAACGGGCGTATAACACGCC
>peak3947
GGTGCCAGTTACGTCAACTTTTTTAACGTCAGCAAACAGTTCAACGCTAATGCTCTGACCTACAGTGA
>peak2211
ATGCCAGTTCAGACATATCTAGCGTTTTTTTACTATTAGAGTATTCT
>peak3984
AAGTGATGGTAATACCACGTTCCTGCTCCTGCTCCATCCAGTCCATGGTTGCAGCGCCGTCATGAACTTCACCGATTTTATG
>peak5152
CATGATGGAAGAGCCCGCCTGCAGTTCCGGCAGGTT
>peak5071
CGAATCCTGGCGTGATAAAGCGACCGGCGAGATGAAAGAACAGACTGAATGGCACCGCGTTGTGCTGTTCG
>peak225
CGGGCGAAGAAGAATTCCTGTTAGATCTGTTAACCAACCGTGTTCCCCCAGGCGTC
>peak1132
AATGAAGTCACGGACGTTTACTTCATTCTGCCAGTCACCTTTGGTAAAACCTTCCCAGGC
>peak3400
GGTATTTATCGTTCATATCTTTGCCGGTTTCATACATCGTCTCGATCACTTTATCGA
>peak5166
CAGAATATATGTGGTTTCGAATGTTTTTCGACCGACGATTATCCCCTGCATCGACCGAATA
>peak5076
TCTGATGGGACATAAATCTGCCTCTTTTCAGTGTTCAGTTCGTTAATTCATCTGT
>peak3880
GGCAGAGTCTGCAGCTTGAGAACAGCGTTCCAACGATCTTCGTCGGAAGCGTTCACATCAG
>peak3911
CGACCTTACGCAGTTTTTCTACGTCTTCACCTTTTTTACCGATAACGATACCCGGGCG
>peak3466
ATACCAGCAATTAAACCGCCACCACCAATTGGCACAATCACGTTATCGACATCATAGAGATCTTCCATAATTTCCAGA
>peak1522
ATTCTCTTGCCTGCGCACGAAGAGTACGGATGTTGTTCAGAATTTTAAGTGCTTCGCTCATTGTAGTAATCTCAA
>peak583
GAAGTTGAAAAACCGATCGTTGAAGTGACCGACGCTGACGTTGACGGCATGCTGGATAC
>peak1871
GGAAGGATTCGACCACCGCCAGTTCTTGCAAATCGTCTTTCACGCGAT
>peak106
TCAAAAACAACGGTGGTCTGACATAGAGAGGGCC
>peak723
GTATGCCCGACCGAACTGGGTGACGTTGCTGACCACTACGAAGAACTGCAGAAACTGGGCGT
>peak3974
CTCACGTGCAGCTTTCACGGAGTTCAGTACGGTATCACCAGAGTTAACCACACCGGAGTAAACACGGAAGAAGGT
>peak3882
GTCAAAGGCAGCCAGCAGAGCGCGGCCTTCTTCGTCAGATTTCGCAGTAGTGGTAATGGTAATATCCAAA
>peak1234
CAGGGTTGCTTTGTTGAAGTTGAACAGAACGTCAGACTTCAGAGTGAAGTGCTTGG
>peak2374
AAGTAGTAGGTAGCACCAACATCAACATATTTCAGGATATCTTCGTCGTCGTAGTTACGA
>peak3635
AACGAAAGGAACGCCGATTTTGACTTCTTCACCGTTTGCGATCATCAGCACTTCAGCGAACTCAACAGTTTCGCCAGTTGC
>peak1361
AACAATGCTTCTTTCGTTGAAGACCTGGGCGCGGATTCTCTTGACACCGTTGAGCT
>peak4780
AGATATTCACCCGAAATACGAAGAAATTACTGCTAGCTGCTCTTGCGGTAACGTA
>peak3529
CCGCCGTACAGAGCAACCACATTTACGCCGCGCATGTGTTTAGAGAAATCCGTCATTGCT
>peak3906
GCCGGTTTTTCCGGTTGTTCAACAGCAGCCATACCACCCAGGATCTCGCCTTTGAAGA
>peak1420
GATCGAATACGCAATTGCTAACGATCGTGACTCTGTGACTCTGGTGCACAAAGGCAACATCATGAAGTTCACCG
>peak2033
GCCAGACAGCGACGGCCAGAGTAAGAACGGTGAGCGACCCC
>peak2812
ACGAGCGATAACGTCGCGCTGCTGTTCCGGAGTCAGAGAGTTAAAGCGAACTGCATAACCGGATACACGGATGGTCAG
>peak3706
CCTCAGTACCCGCGTTCTGGATACGTTTGGTCAGATCAGCCACTTCCTGCTCGGTAAAACTAACGCC
>peak3831
CCGTTTTCAGGATACTCAAATGGAAACGCACAGACATACAAAAGATTGGCT
>peak572
CCAATCTGTCCTTTGGGATCTAACAGCGCAGAATTACAGCCACTGAGCAATACAGTGCC
>peak1019
CTACGGTGCTGGTCTGCAGTTCAACCCGATGGAAAACGTTGCTCTGGACTTCTCTTACGAGCAG
>peak1984
AACGTTCTGACCTTCAGCCAGAGTTTTGAAGCCATTACCCTGGATAGCGGAGAAGTGTACGAACA
>peak4910
AACTGCTGCGTGCGATCTTCGGTGAGAAAGCCTCTGACGTTAAAGACTCTTCTCTGCGCGTACCAAACGGTGTATCCGGTAC
>peak4831
CGACGCATATTCACAGCCGATCACTCCAGCACCATAGATAAGTACATGGCGC
>peak4995
CAGGTTTTTGGTGGGTTCGGCAGCAGATCTTTGTTATAAATCA
>peak3980
CCCTGGTCAGCGTCGTTCCAGTTGATAGCTTTCATTTTCACCAGGTCAACAACACCGGTGAAATGTTCTTCAGCACCAATCGCCAGCTGCAG
>peak655
GCGTGAAGACAGCCTGGAAGAG
>peak1203
TGACACCTGCCACTGCCGTCAATAAGTTCTGTCAATAAAAATTTACG
>peak1607
CCGCAGAAACGAGACTGGGCGAACGGCAGATCGGCAGAGATACACAGCACAACGGTGTTGTCGATCT
>peak3964
ATAGAAGCAGCCAGTTTAAACGCCAGTTCAGAGGAGTCAACGTCATGGTAAGAACCGAAGTGCAGA
>peak4354
AGTATGGCACGCGTAACTGTTCAGGACGCTGTAGAGAAAATTGGTAACCGTTTTGACCTGGTACTGG
>peak4958
TTAGCAAGCGATAAACACATTGTAAGGATAACTTATGAACAAGACTCAACTGATTGATGTAATTGCAGAGAA
>peak3536
TAGTTGTAAGTTGGATCAAGCTCAAGTACAGAATCAAACGCTTCATAGGCAGCATCAAA
>peak3355
AAAGTACGTGAAAACGAGCCGTTCGACGTAGCTCTGCGTCGCTTCAAGCGTTCCTGCGAAAAAGCA
>peak522
TTATCCTTTGTGGAAGTACGTCATGCTGATCGTGGTGATTGTCATCGGTCTGCTGTATGCGCTTCC
>peak4792
AACGCTGTGTATCGTAACGGTAACACTGTAGAGGGGAGCACATTGATGAGCACGTCAGACGATATTCATAAC
>peak1789
ATGATTAAACGCGTATTGGTTGTTTCAATGGTAGGTCTGTCTCTTGTCGGTTGTGTTAATAACGACACCCTGTCAG
>peak5094
CTTAACAGGGTGCTGAGGCTGAACATGCT
>peak2373
ATTAGAACTGGTAAACCAGACCCAGAGCTACGATGTTATCAGTGTTGATGCCAGCGTCACGAGTGAACTG
>peak693
GCAGTCAGTTCTGGGATAATCGCGGGTTCGTATGCTGATGCCGGACTCACCGGGAGGCACCCGGCACCA
>peak3902
TTCTCACGCAGCTCTTTTGCTTTCATTACATCACCGTCTTAGTTACAAAGGT
>peak3902
TTCTCACGCAGCTCTTTTGCTTTCATTACATCACCGTCTTAGTTACAAAGGT
>peak863
CCTGCCGTGAAGGTGTGTGCGGTTCCGACGGTCTGAACATGAACGGCAAGAATGGTCTGGCCTGTATTACCCCG
>peak4394
CGCCATGAAACGCACTTTTCAACCGTCTGTACTGAAGCGCAACCGTTCTCACGGCTTCCG
>peak3991
ATCCGGCAGAATTTTACGCTGACCAATGACGCGACGACGTGGC
>peak2381
CCGTAGTTACGACCGTAGTCGAAAGAACCTACATCCTGGAATTTCAGACCTGCGAATGCCACACGGGTCCAGG
>peak3689
GGGTGATACCGTGACGGATCGCACCAGCCTGACCAGAGATACCACCACCTTTAACGG
>peak5161
CCAGCACTTCGTTGGTGTTCATGTTTACGGAAGTACCTGCGCCGCCCTGGTAGACGTCTAC
>peak1887
GGTTAACGTGCGGTCAAGATCAACGTCGTAATAAAAACCGTT
>peak3415
GTTGACCGCCTTCGACATCCGCTTCGTGGTGGAAATACCCATCCAGCAGGCCGACAAGGTTGGTTTTACGTAC
>peak4823
AAAAAAAAGCGGATCCTGGAGATCCGCAAAAGTTCACGTTGGCTTTAGTTATTCGAGTTGAGAAA
>peak870
CATAGACAAGAGCTCGCAAGTGAACCCCGGCACGCACATCACTGTGC
>peak3942
CGACCGAAGGTAGTTTCGGAAACAGTCAGCGCGCTCTGCGCGTCTTTC
>peak1421
GGCTACCAGCTGGCGCGTGAAGAGTTTGGCGGTGAACTGATCGACGGCGGCCCGTGGCTGAAAGTTAAAAA
>peak4234
TTTGGATGCAAGAATGGCCCCCGTGGTGTTGTCAGGTG
>peak1539
CTTTAGCGCGGTACATTGCCAGAGTCGGGGACAGTTTTTCATGTGCGAACGGTTCG
>peak4557
TTACAACCACCCGGATTGTGTGCTGATGGTTCTGCTGATCGACGAACGTCCGGAAGAAGTA
>peak3067
AATTTGATGAAGTAAAAGCAATACGGTGACGCGGGGTGGAGCAGCC
>peak4830
GGCGATCGCGGGTGTTGATCAGATCCACTTTTACATCCATACCGCGGAAGATCGACGC
>peak5013
AACGAATGTGAAACTTATGCTGAATTAAAATTGGGTCAGGAAGTGTGGAAAGAGGGCGATAAGAGCTTCTATTTCGACA
>peak3861
TGCAGCCGCGTCTTTGTTACCGGTGTACTTCAGTTGTTCAGCGATAGCTTTTTCTACAGTAGAAGCAGCTACCAGAACTTCAGAACCGTTC
>peak4333
AGGCTTTACAGCCCGGTCATCGCAGTTCTATGTGAACTCTCGA
>peak1124
ACGGATAGTCTGTTCCAGGTTTACGCCGTTTTCCAGATCAGTCTGCAGAGAGGTGAACT
>peak3896
CGTTTATTCGTATCGAGAGAGTGTACTGTATTACAGAACCGCTTTCTCTACAACGCGAACCAGC
>peak2619
TCAATATCGAAGACGTGCCGGATGTCGTTTTTGCGGAAAAAATCGTTGGTGATGGTATTGCTATCA
>peak1919
CGCATTGTTTTCCGTGCTGCTCAGAAACGTTCTGACATC
>peak50
CGCGAACCGGGAATGCTGGCGCGTTGGACTGATGATGATCTGTACGGCATCATCCGTGCG
>peak3877
CATATCCGCGATCGGATCTTGCATGCTCATCTGTCTTTACTCCCGTGATTCAATTGGTGACAATTACC
>peak3877
CATATCCGCGATCGGATCTTGCATGCTCATCTGTCTTTACTCCCGTGATTCAATTGGTGACAATTACC
>peak3011
CAGTGTAGCCAGCATCTTTCGCCATCTTGATTGCAGCCAGAGTTTCGGTCAGAGAACCG
>peak3816
ACCGAAGCCCATACGGTATACAACGTTGTCCAGACGACCTTCCAGCAGAGCCAACAGGTTTTCACCGGTGTTGC
>peak3948
CTTCGCCTTCAGCCAGGCGGAATTCCCACAGACCACGGCCAGCTTCTACGCCAGCTTT
>peak3860
GGTCAAAGGATACATCTTTGATGCCTTTTTCCAGAGCGCGTTCAGCGACAGCTTTACCCACA
>peak4489
ACCGTAATAAATTCAGACATCAGCCCCTCCCTCCTTACAGTTCAGCGACAAGTTTATCCACGATGTCGC
>peak4489
ACCGTAATAAATTCAGACATCAGCCCCTCCCTCCTTACAGTTCAGCGACAAGTTTATCCACGATGTCGC
>peak3883
CTCACGGACACCCATGCTGTAGTTACCACGACCGTCGAAAGACTTAGCGG
>peak1354
GTGATTATTTAGGTGCTAACGGCAAAGGTCTGATGTTGAATGTGACCG
>peak4878
CACAAGTTGAATAGCGACGGATAGAAAAGATTTGTTCGTTGGAGCCTGGCCTATCCAGGC
>peak4779
GAAATGATCGTATTGAAGCTATACTTTTAACATCGCGTGGTGTCTGGCGTTAGGGCTGGAAGAGCGA
>peak677
AGGCTTTCGCCAGAGAAGTTCAGGAAGTCGTTATCAACCACGTTGATGAAGA
>peak3422
CCCGACCTGAATCTTCAGCTTCTCGTCCACCCCGCCGTTAATTGCGTAGAGC
>peak3805
TGCTTTAAGGCAGTTAGCAGAGCGGACAGTCAATTCCAGATCGTCAACAGGGCGCAGCAGGATCGGATCGAACTCTGGTTTC
>peak1542
GTTCACGTACAGCGTCATAAACAGAGTCAACAACAACAACAGACTGTTCAGAAGCACAGATTACGCCGTTGTCGAAGGTTTTG
>peak3951
TTGACGTGCGGGGAGATCAGAACAGTGAAGCGCTCTTTGCGTGTCGGCA
>peak3857
GTAACCAAAACCAACGCGACCGTTACCATCGCCAACTACAGTCAGAGCTGTGAAGGAGAAAATACGACCACCTTT
>peak4251
TATCGTTGATACCCCTCGTAGTGCACATTCCTTTAACGCTTCAAAATCTGTAAAGCACGCCATATCGCCGAAAGGCACACTT
>peak3358
CCCCGAGAGCGTTGCTCTCCGATCAGACCGAGTTGTAGTTGTAAGGCCGTGCTTCCGAAAGGAATGCG
>peak1121
TGCGCTTCTTGTTCGGTGATCTTGCCAGCTTTCAGGTCACGTTCGATGTACACATCCAGGAAGGTGGA
>peak3110
CCTGTGCCAGAGTACGGAACAGCGATTCGGTCAGCTCGATCAGATCTTTGTAATCTG
>peak4481
CGCAACGGACATCGGCGCATACTGTTTCTGTTTCAGCAGTTCGGTCACTTTCTGACC
>peak1071
TCAGTTCAACAGTCACTTTGTCGCCCGTCAGGATGCGGATGTAGTTTTTG
>peak4409
GCAGAATACAAAGACTGGACCATCGAGCAGATCACCCGC
>peak5153
GGCACGTGGACCAGAAGAGAGCAAGCGCAGGTCGTTACAGATTTTGGACATCTTCACAGCC
>peak5171
GGATGTGAAAGTTGGCGACATCGTTATTTTCAACGATGGCTACGGTGTGAAATCTGAGAAGATCGACAATGAAGAAGTGTTGA
>peak335
TCAGCGAAGACGACGATCGCCGTTCTCAGGACGATGTACAGAAACTGACTGATGCTGCAATCAAGAAAATTGAAGCGG
>peak3809
TTCAAGGTAAGAATAACTTCATCTTTGCCCTGAACTCTCACCGCCAGCCCTTTCAGGTT
>peak749
TGAAGGTCAGCGCGTAGAGTTCGAAATCACTAACGGTGCCAAAGGC
>peak3437
ATACAGCCAAATGTTCCATGACCAGACGACGAATTAAACTTGAATTCTCTCCTATTCCGC
>peak158
CAATTGCTGAGTGGCTGGATAAAGAACCCGAACTGCATGAAGAGACGCTGCGTGAGCGCATTCTGGCG
>peak5321
GCGCTTTCAGCAGCTCTGGCAGATCGTTAACGTCTTTAATGTGATCGTAT
>peak3015
AGAGTGATGTCTTTGCCCAGTTCATAACCAGCAGCTTTAACAGCTTCAGCGATAACAGCCAGAGC
>peak3697
GGCCCAGAGTTTTACCGGTCGCGTCAACAACATACCAGTCGCGTTTTACGGTTTCTGG
>peak3890
ATGAACTTCTCACTACGAAGCTCACGAGTTACCGGCCCAAAAATACGCGTACCGATAGGC
>peak319
ACCTGGAAACTCAGTCTCAGGACGGTACTTTCGAAAAGCTGACCAAGAAAGAAGCGCTGATGCGCACT
>peak2972
AAGGTGTTCGTCTTGCCGGTCTGTATGGCGTGAAACGAACCCTCGATTTACCACACGCCG
>peak3832
GGCTAATCTAGCCAGCTCAACCCAACTTTGCAAGAAAAATATGCGAAAAAATCAGCCTTGG
>peak4745
TGCAGCGTTAGACGCGTTTACAGAGCCGCCGTACTGAATGATCACTTGTTCAG
>peak3199
ATAAATACACGTTTCCCAGCAAGATCCAGATCGGTCATCTTAATTACAGACATGGTGAATCC
>peak4778
CTCCTCGCCTGGCACGTCAGGCGTACTACATCCATGTTTACTTCACATCG
>peak556
ACATCGCCCCCATCAGATAAACAACAGTGAACACACAGATCCAAACCACATCCAGGAAGTGC
>peak1358
ACGCGGTATTACTGTAAACGTTGTTGCTCCGGGCTTTATTGAAACGGA
>peak2621
TCTATCGAATCTGATAGCGGCGTTGAACTGTTCGTCCACTT
>peak4881
GCAGTAGTTGCGGATTCCCGTGGCGTAACTGTAGATAAAATGACTGAACTGCGTAAAGCAGGTCGCGAAGCTGGCGTA
>peak873
GCCTGGCGAAAGACGCTTCACGTTACTCTTCAACGATCTCCGACCCTGACACCAATGTGAAGCA
>peak2863
GCTCTTCAGTCAGAGCCAGGTTTTCCAGAAGTTCAGGTCTTCTA
>peak3178
TGTTGTCCACGCCGTCTTCTTCACCACCGGTGCAACCCAGTTCGATTTCCAGAGTCATGCCGATTTTGGACATACGC
>peak3835
TTTCAGGTTCGCCTTCTTCAATGCAGACTCATACTGACTGGACATCATCAGAGTTTGCACTTGAGCCATAAAGTCCATAATCACGACAACAACGATAAG
>peak2810
CCCACACAGAGGTAGAACATGACTGTAACGACTTTTTCCGAACTTGAACTCGACGAAAGCCTGCTGGA
>peak1544
TCTGGGTGGTGCATCAGTGCGTTAGACAGTTCAACAGAAGGTTGATCGATCCAGCCGATC
>peak3423
CGTCGCTGTTGAAGTCAGTACGCATCAGATCGTCATTTTCATACTGCAAGGAAGAGGTGACG
>peak3995
ACCGATGTAGGAAGTCACTTCGAAACCGTTAGTCAGACGAACACGGCATACTTTACGCAGCGCGGAGTT
>peak3399
GACAGCAATGTCAGCCGCAGACCACTTTAATGGCCAGTCCTCCGCGTGAT
>peak3549
GCAGCACGCCAGTACGCACATCCAGACCACGGATCATATCTTTTTCACGACCG
>peak3420
CGCGCTGATGTACTGCACCGCCAGCCAGTCCATGA
>peak3698
GTGAACACCCAAACGTCTTCAATTGTTGAGGTTCACACGACAAAGTCCGGCAAACCTACCCCTTCGAATAGCCTATGCC
>peak3930
GCGGAACGGTTCGGATCGTACTCAAGACGTTCAACAACTGCCGGGATACCGTCTTTGTTGCGTTTGA
>peak925
TCAAATGATCGATTATGAAGTATTGCGTTTTATCTGGTGGCTGCTGGTTGGCGTTCTGCTGATTG
>peak1986
CCAAAACCTTTAGACTCGTTGAACCACTTAACCTGACCTTTAATCTTTGC
>peak2278
CTTCTCGCCAGCAGGGACAGTCCGTTCGATACCAAAGAAATATACATCTCTAGATAATACTTCATCT
>peak1209
GGCCCTGGAGTACGTCGGCTACAGGCACAACGCTCATAATATTCTCTCTGTTAATAGTCGGAAAAA
>peak1800
AGATTATTCGCAGCTCTGAAGGTGGCGTATTCAACAACGCAGCTC
>peak320
CTGGGCGGTATCAAAGACATGGGCGGTCTGCCGGACGCTCTGTTTGTAATCGATGCTGA
>peak1836
GGAATTTCACACATCATGATGATTTTCAGCCCGTTCTCGCCACGTTTCAGCCCCTGACGCGCCAGTTCTT
>peak1708
CCCAGCGCTATGCGCTCAAGCGCGGCGTGGGCTACCTGAACGATATCCAAGGATTTCCTGACC
>peak145
TGCTGCTTGACGCCGGTATCGACGAGTTGAACTGCGCCAAAAAATTTGTTCGCATCAAAGAGACTGTTCGTGTC
>peak5365
TGGCGTTTACGGTTGCGAAGTCGTTCAGATCTTTTACAAACACGGTAGTTTTAACGATGTCGCCC
>peak209
CCTTGGCGGTGTTTGCCTGAACGTCGGCTGTATCCCTTCTAAAGCACTGCTGCACG
>peak682
CGGTTTTGTACGAAAAGGTGTAGTTCAGGTAGTTCGATAAGGTTTTGCTTTGCTTCTTTG
>peak3903
CTTCACGGGCCAGCTCTTCCGGAACACCGTCCATTTCATACAGGACTTTACCCGG
>peak385
CATTTGATGAATTTGACGAACTGGCTGGCGACCGCGC
>peak1005
CTTCAGCTCTTTAGCGATGGCAGCCCACAGATCAACGTCAAAGCCCACATATTTATCGCCCTGT
>peak4648
TTTTACTTCACGTAATCGGATTTGGCTGAATATTTTAGCCGC
>peak324
GGCAGATCACATCTCCGAGGATTTTAGAATGGCTGAAATTACCGCATCCCTGGTAAAAGAGCTGC
>peak3687
AGAACTGCGGACGACGACGTGCTTTACGCAGACCGACTTTCTTACGTTCAACCTGACGAGCGT
>peak3828
GTCGATTTGTCCTTCAGACAGCTCACTGATCTTAACATCTTCAGCGA
>peak854
ACGAGAAAGGCGAAGATGTGGTTGTTCCGGGACTGTTTGCCGTTGGTGAAATCGCTT
>peak3215
TGCAGTTCAGCATCAAGATCGGTTTTCTTCA
>peak3685
ATCTCGAAACTTACACCTTTCTCAGCCAGCACAATGCGG
>peak1959
GACACCACTAAAGGCGTGCTGTTTCTCGTTGATACATGGGGAGGC
>peak3552
CGCCCAGCATCTGGTCTTCGCTCAGCAGTTCAGCTTCAGATTCAACCATCAGAACAGCGGCTTCAG
>peak2099
TCTGGCAATCAGTGCCGCCGTTCGATG
>peak2172
GTTTTTATATGCTTTTTGGGAGCGTGGCGATGACGAACTGTTGCATGTGCAGAGGAGAATGCAC
>peak3027
TCGTTTACAAATATAATCGTCCAGCCCCTGAGATTTCAACAGGCCCGGAATTTTATAGATGGAATCGACGTCTTTCAGAGAAATAACCGCTTTT
>peak3869
TCAGGGTATTATCTGCATGTTTAACTTCAACAGCATCGTTGAGAGTACGAGTCAGCTCGCCGTTTTTACCTTTGATCGTAAT
>peak3444
CTCTCCCCCATTTACGGATAAGAATGCATTTTCCGAGTTAATACCGTCGGCAATACCTGACATTAATAATTCACAGTCGC
>peak2274
AGAAAATCCTCCAGATCTCCACAAAGTGCTAATCAATCCAGAAGGGCCTTAACTTTGTT
>peak3061
CTTTTTTCACTTCCTGTACATTTACCCTGTCTGTCCATAGTGATTAATGTAGCACCGCCTA
>peak3856
TGTGAACACCTTTAACAGGGTGTTGCAGAGTGCCGTTATTCAGCGCGACGTTAATCATATTGCGACGG
>peak4059
TCGAAAACCCAGCCCACATCAGCTCCGGTTCGTTTCTCAATCTCTTGATCGGAATCGTAAAATT
>peak28
CTGCGCTGGCTTACGGTCTGGACAAAGGTACTGGCAACC
>peak45
GGATCAGACCTTTAGCAGCCTGACGGTCCACGATCGGTTGCATTTCGTTAAATGCTTTCTGTGCAG
>peak4825
ATGAACTATCGTGGCGATGGAGGATGGATAATGAATATTCGTGATCTTGAGTACCTGGTGGCATTGGCC
>peak3714
AATTGCCGTAATCAGGAACCTAACTTACGTAATTAACAGTCGCTTATGCAT
>peak5172
AATTTAAGGAATAAAGATAATGGCAGCTAAAGACGTAAAATTCGGTAACGACGCTCGTGTGAAAATGCTGCGCGGCGT
>peak3782
AGCGTATCGTCGATGATATGTTCGAGACGATGTACGCAGAAGAAGGTATTGGCCTGGCG
>peak1928
GTTCCGACCCCGAACGTATCCGTAGTTGACCTGACCGTTCGTCTGGAAAAAGCTGC
>peak893
ACGGTTTAAAAGATAACGATTACTGAAGGATGGACAGAACACATGAACTTACAT
>peak4064
ACGCCATTGCTGAACTCCAGATCCACGCTCTCGACGGTAAACAGTCGGGAACGGGCTACAGTTTCAACATTCAGAATGGTGGGTTT
>peak4903
CCGCGTTGGCCTGGTACGTGTAGAGCGTGCGGTGAAAGAGCGTCTGTCTCTG
>peak1957
CCCTTATCTGAATCGATTCGATTGTGGACGACGATTCAAAAATACATCTGGCACGTTGAGGTGTTAA
>peak5179
TATCACCGTTGAAGACGGTACCGGTCTGCAGGACGAACTGGACGTGGTTGAAGGTATGCAGTTCGACC
>peak4781
TCCACCGTTGGTCATGACCTGAACCTCGACGTGTGCAGCAAGTGCCACCCGTTCTTCA
>peak3735
TCATGGATATTCGTAAGATTAAAAAACTGATCGAGCTGGTTGAAGAATCAGGCA
>peak428
ATCAGTGAACGGATCAGGCAGTGAATTTCTACGTTATTGTCAGTCATGGTCACC
>peak1879
ACGATCGAGGCAGTCATACAGGGTAAATTCAATTT
>peak3141
GGCCTCGTCCAGAAGAGAAGCAGAGGCCATATCCAGTCCAGTCAAATCCAGCGTTACCTGCTGGA
>peak2894
AGCTTAATAACCTGCTTAGAGCCCTCTCTCCCTAGCC
>peak570
GATGATTAAGATAGGTACCGTCCAGACCACAGCTTCCACTTTATTGGAGTGTGACC
>peak947
CACCGTAGAAGGTCACGCGGACGAACGTGGTACTCCGGAATACAACATCTCCCTGGGT
>peak1608
ACTGACCGAGGGTGACGTCAGACAGATCTTTTGCCACGAGAGTAAAA
>peak5192
GGAATGGTCAGCCGATCTCCGTTACTCCGCCGAACTTCGTTGAACTGGAAATCGTTGATACCGATCCG
>peak856
GAGTCTGATGTTGAAGCATCTCTGGATCGTCTGAACCGCTGGAACAATA
>peak3937
AACAGGTTTTCGTCCAGCTCACCGGTGATGATCAGCACATCTTCCAGAGCCATGTCTTTCAGTTTCTG
>peak3602
GAGCACGCCCCGGGGTTTTCGGTACAAATACAGTCATCTGATGCGGGAACTTACTTGT
>peak4897
AACCTGTTCGTACGTATCGACCGTCGCCGTAAACTGCCTGCGACCAT
>peak4992
TTTCGCGCCAGCGTTATCCACGCCCACGTCTTTAATGTCGTATTTGCCATTTTCATACTT
>peak3183
ATAAAAGAAGCACCACCGTTGGAGA
>peak5020
CCTCGCAGGGTAAAGGTCTGTCGCAGGGTTCTGGCGTCGCGTTTG
>peak217
ACCTTCCCGTGGGCTGCTTCTGGTCGTGCTATCGCTTCCGACT
>peak2618
CGACGACAAGAAGGATACCGGAACTATTGAGATCATTGCTCCGCTCTCTGG
>peak1304
TCCAGCATGGTGAATCTCCCTGTGCGGCTGTCTCTTGATCAGATCTCCTGATCAA
>peak2781
ACTTTTTCCTGCTCCATAGCCTGCCACAGTTCGGCATCATAATCGGCAATGTTCATTTCACGCTT
>peak3421
TGTCCATCACTTTGTCGTAATCCAGCACGTCGTCCATCAGCGGTGC
>peak1194
TTGCGCCCACTTCAAAGTAGTTCACCAGATCAACATCACCGATACCTTCTACGTCTTTCGCTTTAGATTTGGT
>peak4530
TAACTAGCTCGGTCAAAGAATTAGGAGCGTGCAGGATGGCGGAAAGCTTT
>peak4885
GAAAGAAGCTTCGGCTGGCAAACTGGTTCGTACTCTGGCTGCTGTACGCGATGCGAAAGAAGCTGC
>peak2949
CTCCCCAAAGGGGCGAGGGGACCGTCCGTGCACACATTATCTATTATCATCAATA
>peak2862
GGAAGGTACGTCCTGCTTCATCTGCTCTTGTTCAAGTTGCTTAATAATGTTGCTCATAATTTAATCTCTTAT
>peak3702
TTGCAGTACGAACTGGAAAAGAATAAAGCTGAACTGGACGAGTATCGCGAAGAGCT
>peak3512
ATCCAACACGAGTTTTACTCCCTGTTTCAACAATCATCCTATTTTGCCATA
>peak3976
CCGGAGTGTCTTTACCGTCGTCCAGGATACCGTTGATCGCAGGTACGTCAACCG
>peak851
TCCGAGTGGTATGCGCTGGATCTGGTGAAAAACCAGGATGGCGCGGTGGTGGGT
>peak1532
AGTTCTGCACCTTTACGAACGATGCTCAGGGTCGGGTCCGCTTCTACTTCGAAGAAGACTTCAG
>peak2383
GCCTGCTACCAGCAGAGCTGGGACCAGGAGGGACAGTACTTTAACTTTCATGTTATTAACC
>peak1112
AAGTCGATAGCCAGACCGTCTTCGTCACGAATCGGTTTAACTTTCGC
>peak3812
AAGCTTTACTTGGAGTAAAGCTCGACGATCAGGTGTTCGTTAATGTCCGCAGACAGATCAGAACGCTCCGGC
>peak3853
CCCAGGCGTTTACCCGCCTTTTTGGAGCCTTCGGCCGGAGACAGAGTATTTAAACGC
>peak1855
GTTTCACCTGTTCGCCGTTTTCCAGAGCGCGACGGATCTCTTCGAAAAACAGTTCAACCAGTTC
>peak692
TTATTGTTTCCACCCATGTTTTTGGATACCTGCTGTAGCTGTCAGATTAGCGCGATAATCTGACA
>peak3780
GTGTTACATATTCCGGACGAGCGGCTTCGCAAAGTTGC
>peak3958
CCGCCGTAGGTTTTAGCCAGTACGGTGGTGATTGCAGCGGTCAGAGTAGTTTTACCGTGGTCAACGTGGCCGATAGTAC
>peak3963
GATAACGTCACCGGTGTTCTCTTCCGGAGTTTCTACTTCAACCTTCATGATCGGCTCAAGCAG
>peak5300
TCGTCGTATCATAGACTGACTAAAGGCCGTAGAGCCTGAACAACACAGACAGGTACAGGAA
>peak4833
ATGGTTAAGGATATCGGCAAAAGAAGAGCGGAGCAGTCGGGAATGGTCGCTGTAAAGTGGGTTTTGATTG
>peak5165
GGCATCAGCTGGAACTTCCCTGGTACCCAACAGATCTTCTTCGATACGAATGT
>peak1659
GTTCATTCGTTGGCCTCGGTTGATAGAAATATCGGTCGG
>peak5180
CCGTTCATCCTGCTGGCTGACAAGAAAATCTCTAACATCCGCGAAATGCTGC
>peak2377
ATGTACAGCGGGCTGTTCTGATCATCAGTACGTTTGGAGCTGGAGATCGCACCACCGATACCGAA
>peak488
TAGCTGAAAATCAGATCCGCACCCGCACGCTTAATTGAACCTAAGCTTTC
>peak2482
CAGGTTCGGGTGACCGTCGAAAGTAATGCCAAACAGATCCCAGGTTTCACGCTCATACCAGTTAGC
>peak3550
ACAACGTTTTTCTCGATAGCGTGCAGAATTTCACCCAGTTCGTTTTCGTCCAGGGTTTCGTCTTCAGCAAGCAGC
>peak4413
GACGGCATGAATCTCGACTGGCTGGCTTATCGTATCGCGCAGGTACAG
>peak4683
TCATCGATGATGACGAACTGGTAGAAGTGACTCCGACCTCTATCCGTATTCGTA
>peak3945
GGTTACACGTTCGTTACCCATCTGACCTGCCATTTTCTTGCCTTTGAACACTTTGCCCGGAGT
>peak2207
GTGCAACAATATTCAGATATATTTTGTTTTTCCGCAGTCATTTTTACTTGAT
>peak3544
TGCAGTGCAGAGATACCGTCGCGGGAACCTGCAACTTTGAAGTCCATATCGCCCAGGT
>peak359
CGAATGTGCGACTCAGGACGGCGCGAAAGACCTGTGTAAATCGGATGATGCTGTAGGCGGTAACGCCATGGC
>peak5160
TGGTGACCCATCAGTTCCAGACCGATATTGG
>peak554
ACATAATCCAGATGGAGCCTACAACCAGGATAGCGATGATTAGCACGG
>peak1239
GAAACCAGCCAGTGCCACTGCAATCGCGATAGCTGTCTTTTTCATTTT
>peak3194
GTCCATTACGAACACGTCACACAGTGCAGCGTATTTTTTGGACAGGGTTTCGTCGTCTT
>peak4719
CGGACTACATCAAAGAGTTCTGGAACGTGGTGAACTGGGACGAAGCTGCGGCGCGTTTCGCG
>peak615
GCGGATCGGGCTTGCCCTTATTAAGGGGTGTTGTAAGGGGATGGCTGGCCTGATAT
>peak1980
TGCGGCCTGCTGGGACTGTAAGACTGTTGTACACTACCGGGGCCTTTTGGCC
>peak3909
GCCCAGACGCATTGCGTTCTGTACAGCACGCTTCATAGCACGACGGAACATAACGCGACGTTCC
>peak4078
GCGCGAAGTGCACTAACCCGCAGTGGAAAGAACAGGGTCTGAACTCCGAAAACTTCGTGGCGTTTAACCTGACCGAG
>peak1978
TCGCATTACTGACCAGACGGGCAAAGAACACGTTACTACTGTCCAGACTATTCTGGACCAGTT
>peak3901
TACGCAGGTTGAACTGCTCACGCAGCAGGTTCAGCAGCTCGGTGTTCAGCTCTTCAACG
>peak4471
CTGCTGAACTTCCAGCACCAGACGCTCATTACCATTTTGCACCTCAAGAGCATCGTACACGCGCGGTAC
>peak3586
ACGGCTTCAGCATTGTTGCCCAGATCCAGAGAGATGTTGTCGCGGTTTACTTTTTTCACCACG
>peak4402
TTTTAGTAAATGATGGTGATTGCATATATATCTGGCGAATTAATGGATATTGC
>peak3433
ACATTAATTTCGTTTTTCCAGTCCGTACCTTTAAAGCCAAGCCATGCGTCGGC
>peak4548
GACTGACGACAGTTTTGACACGGATGTACTCAAAGTGGACGGGGCG
>peak3445
TGGCATCGAGCACGGAAAACTTAATCGAAGACGAACCACAGTTAATAACCAAAACAACCGGAAATT
>peak3711
AGTAGGGATATGGCTCAGATCGACGGCCACACCGGGAGTCACT
>peak1114
ATGTTCAGTGCAGTGATGTACTGTTTAGCCAGCCAGTCCATGAAGTGATCCA
>peak2214
ATCATTTTTTAAAACTTTTGTTGCAACCGACGAGTAATACAATTCAGAAGACGACAGAAAATCATAGTTCATCTTT
>peak1232
GGGATACCTTTGGAGATCAGGTAATCAACAACAGACTGAGCACGGCGCTCGGACAGACCC
>peak2254
CGTTTTTACGCAATAAAAATCCACGCTACCGCCCCTGACTTATGGCTATCAGAACACCAGAAACTATAT
>peak3007
GGCATTTTTAAATCAGATAAAGTCAGTCTTATGCCT
>peak1592
AGAACGCCGCCCATCTTTACTAACAGAACGATTATTTCAGTTCGAGTTCGTTCATTGCAGC
>peak2461
TTCGCCCAGCACCAGTACCGCATCGTAAGATTCGA
>peak3021
ACGAAACCACCCTCCAGATGTACTTCGGCTTCAACAGTCGGGTTACCACGGGAGTCGATGATTTCACG
>peak3838
TGTAGAAGAAACAGAAGAAGATGATTGCAGACGCATAGAGTAACACATAAAGCGGT
>peak207
AATTTTGTAAAATACCGACGGATAGAACGACCCGGTGGATAATGGGCGT
>peak3738
TCGTGCCTGTAAAGAACTGGGCATCAAGACTGTCGCTGTGCACTCCAGCGC
>peak2152
CTTCTGATAAACCCTTTAAAGTCTCCGATTCTCACGGTCTGTATCTGCTGGTCAAGCCG
>peak1921
CGGCCGTTTCGACGGTACCGTTGAAGTGAAAGACGGTCATCTGATCGTTAACGGTAAAAAAATCCGTGTTACCGCTGAACGTGA
>peak4125
CGCCGGGTCGATCTCTTCTTCCAGCAGGTCCGTCAGATTGATGTCATAAGCCTTCAACG
>peak3637
ACACCTTTTCAATGATTCAGAGTGCGCTATAAATATTCACAATAG
>peak4944
TTATCACTTCCCGTAATACTGAACTGAAACTGATCGACGAATTCGGTCGTACCA
>peak2161
GCTTTTTACTTTCTAATTATCAACGCTCTTAAAACATCTGTCTTGAACCAGAACTAATTTGCACAGGCATTCC
>peak3821
CGACAACCGTTATGAGGGATCGGAGTCACATCAGTAATGTTAGTGATGCGGAAACCTGCGGCGTTCAGAGCACGAATAGT
>peak5296
TATTCGCGAAAGTGATCGTAAACGTAGTAGCTGAATAATTCGTTATTCA
>peak233
GCGAACTGCTGGCGACCTTCGAACTGAAAACCGACGTGCTGATTGATGAAGTGCGTGCTGGTGGCCGT
>peak5010
ATGTGAAAAAAGAAAAGCAATGACTCAGGAGATAGAATGATGATTACTCTGCGCAAACTTCCTCTGGCGGTTGCCGTCGC
>peak1182
ATGTCGTGTTTTTTGATGATCGGGCAAAGCTGCTGATTTCTGGCGA
>peak1146
TTCTCTGGTAGACGTTCGTCCGGTGCGTGACACTCTGCACCTGGAAGGCAAAGAGCTTG
>peak4116
GCGAATTTTTCCAGATTGATCAGCTGATCGAGATCGTTAGCCCACTCTTTTTGCAGTGATTTATCCAACAGAG
>peak5298
GCCCGGGCATGGTTTCCTCCTGCTCCGCGTCTTGTTCCTCAATCATAGCCTATGAATAAGCTAACGCTATGA
>peak1530
CTTCCATGGCGTGAGTTACTGCGTCCAGACCACCGAAAGCACACAGGGACTTCGGCATGT
>peak3696
GGCGACGAGCCAGTTCAGTAGCCAGA
>peak3535
CAGATCATCTTGCGCTAACTTGTCACGACCGCCGTAATATAATGCGATC
>peak3824
ATGGATATGAGCCACGCCGTCAGAGACTTGTTTTCTTACACGT
>peak4872
TGGCTGACCAGATCAAGAAAGGCGAAATGAACTTTGACGTTGTTATTGCTTCTCCGGATGCAATGCG
>peak1041
ATCGCGTTCATTGCTCAATTTCTCAGCCAGATCTTTTGCACGCACACAGTAAGGGCAACCCGAA
>peak4470
GGGTGTTCGAGGTCTTTTACATCCAGACCGCGACGCAGACCGTCG
>peak4011
AGCGCCGTTTCCAGGCCAGAGATCAGGGAACCGTGACCATGCAGGTAGTCC
>peak3867
AAGCCTTCGGTAACACCGATAACCATTGAGTTCAGCAGGGCACGCGCGGTACCAGCCTGTGC
>peak3705
TTCGCCCTGCAGTGCACGAACCAGAGACAGACCAAAACGTGC
>peak3184
CGTTGATGGAGTCAGTACCGACGCAGTTTACTGCTGGCAGTGCGAA
>peak2773
ATGCTGTCCAGCACGTCACACATCCAGCCAGCCAGTTCTTTCGCTTCTGCTTCTTTGA
>peak111
ATGGAAGAGGTAGTACGCGCTTTACAGGAGAATGGGACATGTTAGTTTGGCTGGCC
>peak5319
ATGGTAAAGAAAAGTGAATTTGAACGGGGAGACATTGTGCTGGTTGGCTTTGATCCAG
>peak5319
ATGGTAAAGAAAAGTGAATTTGAACGGGGAGACATTGTGCTGGTTGGCTTTGATCCAG
>peak2204
ATACCAAGCATTTAAAACATCCAGAGCAACGTTTTTAGCTAAATAATAGTTAAAAATTA
>peak2620
CAACGGGTAACAAAATGGTCGCGCCTGTAGACGGTACCATTGGTAAAATCTTTGAAACCAATCACG
>peak3885
TCCAGCAGTTTTTTGTCAGCGATCGCTTCACCAACACCCATGTTC
>peak3350
TTGACGAAGGGATGATGGCGTGAAGATTTATCTGGTCGGTGGTGCTGTTCGGGATGCATTGTTAGGGCTAC
>peak709
GCTGCCACTCCAAACCCGAACAA
>peak333
GTTGAAAAAGCGATTATGGCGTCCGATCTTGGCCTGAACCCGAACTCTGCGGGTAGC
>peak860
ACTTACTAATGCGGAGACAGGAAAATGAGACTCGAGTTTTCAAT
>peak860
ACTTACTAATGCGGAGACAGGAAAATGAGACTCGAGTTTTCAAT
>peak350
CTGACTAAGATCGAGCCGGGTGAGCTGTATAACGGCACCAAAGTGACCAA
>peak3680
CGCGTTAAAGCGCACCTCATCATTCGCCAGTTCCAGATTGCCGACAGCACGCGGCGCAATGTTG
>peak4850
TTCAACAAGTCGGGCATGTTGCCT
>peak2596
TTCTGAAATTACTGTGACTTCCAACGGCAA
>peak964
GCTGCTTTTGCTTCGCTTACGCCTTTCTCAGACAGATCCACGTCGTACCAACCGGTGAAACGG
>peak2728
CCGATAGAATTCAGCTCAAGAGTTACGTGTTCGGAAATACCC
>peak2777
GCCCAGTCCACCACGCCGGAATATGCAGAGAAACCACCGATAATCATTTTCGG
>peak3189
AGCGGAAGCATCACCGATATCCAGGATCTGCTCGTCAGCTTTCACATCGTTAAC
>peak4929
ACCGTAACAACCGTCTGAAACGTCTGCTGGATCTGGCTGCGCCG
>peak5158
TTGGTTAATCGCATCTACCAGCTTAATCAGGGAAGA
>peak578
CTATTTGAATGCTTTCGGGATGATTCTGGTAACAGGGAATGTGATTGATTATAAGAACA
>peak3147
GGAGAGGTCTTTTTCGCGGGTGGCGGAGTTAACAACGAGGCGGAAGAAATCTTCAG
>peak2042
TGCAAATACAGCAAACTCAACAGATTTCAGCAGATCAGCAACGTCAGTCAGTTCCATCGGGTTACGCAGATCCGGTTT
>peak3870
GGCAGGAACAACGACCGGTGCTTTAGCAACACGA
>peak1424
CTGAGATGATGTTACGCCATATGGGTTGGACTGAAGCGGCTGACCTGATTGTTAAAGGTATGGAAGGCGCA
>peak4499
TGACCACCACGGCAACAGACCAGCAATCAGAATGAAAATCAGCTCACCG
>peak3737
TGAAAGCAATTCTGGTCGAAAGTGGACAACCGGTAGAATTTGACGAGCCGCTGGTCGTCA
>peak844
CAAAATCTCCTTTGTTATTACTGTCGTGCTTTCACTTCTCGCAGGAGTCC
>peak1709
CGCTCTATCCCGATATTGCTGAGGCGGACTGCAGGCTGGTGGTTATGCACTCAGC
>peak1987
AGGCACCAATATAAGGCTCGGCAGAGAAGCGGTATTCAACGTCAACGTGTTTACTCAGGACTT
>peak2688
CTCGGAACGTTTTCCAGCACACCGTCCATCATACCAAGACCCGCA
>peak4061
CCATGCTGAGCTTCTTCAAAAAAGTCAGATCGTTCGCACCAAATCCAACCTCTTCTTTTAGCTCGCGGTTAGCG
>peak3825
TGCACGAATTGGTGCCTTTGCCATTATTCAATCACCCCGATTATTTCTTGATCGG
>peak3825
TGCACGAATTGGTGCCTTTGCCATTATTCAATCACCCCGATTATTTCTTGATCGG
>peak3538
CTCAGTCGCTTCTTTAATGCTCAGACGGATACGGCCCTGGCGATCAACTTCCAGAACTTTCAC
>peak5346
CAAACATATTGAGGCTCTCCACGTCGCGATAGTCAGTAATGCGCG
>peak3604
ACCCAATTTCTCAGAGAAGCCCCACTGGGTCACCATGTTACGTGCCAGGTTGG
>peak1158
AAGTAACTGCAGTTGACGCTAAAGGCGCAACCGTAGAACTGGCTGACGGCGTTGAAGGTTACCTGCGTGCTTCTG
>peak3962
GCGTGGATCTTAACGCCAGTAACTTCAGATTCCTGACCTTTGAGCATACCACGA
>peak4709
TAGCCGGTGAACAGGCCATCTTCAAAGCCGTAATCCTCACGCACGATCAGGCTGGCGTTG
>peak246
CGAATGTCTTCCTGGCTTCTGCGGAACTGGCGGCTGTTGCGGCGCTGATTGGCAAACTGCCG
>peak805
TTCAGTACGCGATATACCGTAGCCAGACCAATTTCTTCACCCATATCGATC
>peak1340
GACCGCAGTCACCAGCCTGTCTGTAGACAAAACTTCTGGTGAAAAACACCTGCGTCACC
>peak2151
AGGTTAGTGTGAAAACTCTTCTCGGTGCATTCTGATTTTACCCTACGC
>peak2845
CCCTTGAGCTGCCGTTTTTTTATTCTGTCAGTTGTGAAACTGAACCGAT
>peak4624
AAGTGGTGCCGGTGGTTGAACAACCGGAAGCGGGCTGGCGTGGGCGTACTGGCACCG
>peak368
AGACTGCTGTGAAATCCGTTGCCAACAGCCAGGATATCGATCTGGTTGTTGATGCAAACGCC
>peak4504
CAGTATCTGAACCACCAGCACCAAAACCCACGTAACGATCAGCGGCAAGAATACCGCCTTTAAAA
>peak2987
ATTTAGAGCGCGCGTCAGACAGTCATGTAACAGCTCACGAGGGAAAA
>peak3743
AACCAATGTTGATCTGCAGATCCGCATCATGAATGACGAGAACTTCCAGCATGGTGGCACTAACATCCACTATCTGGA
>peak4465
CCCTCACGAGTACGTTCACCTACGCCCGCAAACACAGAGTAACCGGAGTGCTCGATCGCGATGTTACGAATG
>peak2400
TGAGTGTTCGCCACCAGCAGTCGGTCGATAAAGTCTTCTTCTTTAATACGTGC
>peak3425
CGTACGACCGTCCAGCCCCATCCCGCCGATCACTTCCGTCGCCCAGATTGGGTCGCCGGAGAACAGCG
>peak2676
ACATTACCTTTTTCATCCATCGGAGTAACAATCGCGACAATACTTCCCGTGAACATGGG
>peak3462
ATACAATGCTATCTGAAGTACTCATATCCTATCCTCAACGAATTAATTAAGCGTCAACGAAACCGGTG
>peak3462
ATACAATGCTATCTGAAGTACTCATATCCTATCCTCAACGAATTAATTAAGCGTCAACGAAACCGGTG
>peak5015
GTTCATATGATCGACTTCTACTACTGGGATATTTCTGGTCCT
>peak1814
CATCCTTCTCAACTTAAAGACTAAGACTGTCATGAAAAAGACCAAAATTGTTTGCACCATCGGACCGAAAACC
>peak243
GACATCGATCTGGCGGATATTAAAGAGCCAATCCTCTGTGCACCGAACGACCCGG
>peak5247
AGGACGGCAGCGTAAGTCTGCAAGTTCGTATGCCGATCGTTGACTGGCGTCGCCTCTGT
>peak3556
GTTGGCCGTACTGGAATTTACGAACGATCGGATTAAGCAATGTAATATCCTT
>peak1518
CAAGTACAATCTACAAAAGATTATTGCTTGATCAGGAAATCGTCGAGGGATTT
>peak3710
CCTTCCAGCGCCGGAGTCGCATCTTCACCAGAAAAACCTTTGATTTTCACAGCAGTAGGGA
>peak3461
AGCACCCCGGCGCCGATTGCCGTACCAAACAAGCCTAACGTCCATGTGGTATCT
>peak236
CACCACCGGCCCGATGACCCGTGATGAACTGAAAGACCTGGCGTGCCTGGGCTTCTCGG
>peak5326
AAAGAACGAACGGCGCTGGTGCAGAGTTTCCGGGATGATATCCAG
>peak3567
TTTCGGTGATACCACCTACGCCAGAACCGATGATCTTCACTTTAACTTCGTCAGTAGACAGTTTC
>peak315
TCAACCTTGAGAAAACTGTACCGATGTTCAACGAAGCTCTGGCTGAACTGAACAAGATTGCT
>peak1416
CAGGATGTCTGGCTGCCTGCTGAAACCCTTGATCTGATTCGTGAATATCGCGTTGCCA
>peak2476
CGTCATTGCGCCGACGTCCTGAATAAAGGTCGAGATGTACAGCAGG
>peak4007
AACGTGACCATGAGCCAGTTCTTCTTCAGTCGCTTCGCGAATCGCCACAACTTCAACGT
>peak1704
ATGGGCAAAAGCTTGATGCGTGGGGCTTTGTAGGTATGGGGCTCATAATTGCTGC
>peak4219
GGTGGTAAGTTCAGGCACAGGGGTCAATTAT
>peak3468
TGCCTGTTTTATAAATTCGCCCAGCCAGTCGTTGTTTCGCTTCAATAATGTCATCAATAGCA
>peak772
TTCATGGTCAAGACCGTTGAATTCGCCAGAGTTGAACAGCACGCCTTTTTCAGTCAGGGCT
>peak1985
GCCATCAGCCGGAGTAATGA
>peak3190
TTTCAGAGAACTCGGTTGCTACGCGAACATCAGACGGAACCGGGATGT
>peak4798
AACGTTTTGCACCGCTGAACTCCTGGCCGGATAACGTAAGCCTCGA
>peak1359
ATCACGGGTGAAACTTTGCATGTGAACGGCGGGATGTACATGGTCTGACCGC
>peak4305
AAGCCCTTCACTTCCTGACCAATACCTACCACTTCACCGACATATTCATGGCCCACGACCATCGG
>peak4711
CCTGACAGGAAAGCAATGTCAGTACCGGAACGAATAGGGGCATAG
>peak11
ATACCGTAAGTTGATTGATGATGCTGTCGCCTGGGCGAAACAG
>peak1123
TTCCTGAGCGTTGGTAGCCGGACCAGAGATGTCGTAGCCGTATTTCGCAG
>peak1875
CAACTTTGCCTGATTCCACCTCTTTATCACCACAGACCAGCATATATGGGACGCGACGCAAAGTGTGCT
>peak3473
ACCAAATGAGACTTCCACCACCGCCTCAGAAGACATACCGCTTATCTCATTAACCATATTT
>peak3978
GACGCAGAGCACCTTTGATTTCTGC
>peak4666
CGTGAAAGCGATCACAAAGGGACTCTGCAATACTTGTTTGCG
>peak1983
GTTACGTTAACAGCTGCCGGACCTTTCTGGC
>peak5021
ACGGTGCGATCTCCATGGGCGACAACTGGGACATGATGTACGTGGGTATGTACC
>peak4879
GGAGTTTCGCAAGAAACTTAATCCCCTGCGTAGACGGTGACAGAACGCTAAGATTATTCTTTTATATTCTGGCTT
>peak4752
CCAGCTCGTGAACCATGTGGCGGCTGCCGTTCAGTTTCCAGTTACCCATCACTAAAGG
>peak687
GATTGTCATCAATTCGTTTAGTCTCTTGGCGAAATCTGGATACTTCTGTTCTTCTACCATA
>peak4891
CAATGGACAGATGGGTCGACTTGTCAGCGAGCTGAGGAACCCTATGGTTTACTCCTATACCGAG
>peak3504
CAAACAGATTGCTATGGGCGTAGACGGTGCCAACGAAGTGTATAACGAGATTCGT
>peak4469
ATGTCGACCGGTTCACCCAGTACGTTCATGATACGGCCCAGAGTCGCTTTACCTA
>peak3429
CAGCGCAGCATATCCGGTGAGTAAACATCAAAT
>peak841
TGATAAGAAATGTGAAAAAACAAAGACCTGTTAATCTGGACCTACAGACCATCCG
>peak2776
AACGGACCGCCCTGACCACCAGGGAAAACGGCAGAGTTCAGTTTTTTGTACAGCTCT
>peak944
TTGAATAGTAAAGGAATCATTGAAATGCAACTGAACAAAGTGCTGAAAGGGCTGATGATTGCTCTGCC
>peak4180
TTGATGACGATTTACTGGAGACGCTGGACAGC
>peak4159
GATCAAAAAAAAAGCCAGCACCCGGC
>peak5162
AACTGATCCATGCATTTTCCGTTGTTCAGGACTTCATCACATGCGGCAATGATGGCATTCGCTACACTT
>peak923
CGCTGCCGTGGATTGCTGTAGAAGCGGGCTGGTTCGTGGCTGAATATGGCC
>peak4765
GCGACGAACAGAACCACCGCCATCGACGACAAGAACACGACCACGG
>peak4934
GGGTCTGTACTACATGACCCGTGACTGTGTTAACGCCAAAGGCGAAGGCATGG
>peak2706
GCTGGTTCAGGTCGGTAACAAAACGCACGTCACGACCGGTGATAATACCCACCAGT
>peak2848
ATTACTCCGGCCATCCGCCAACATGTCGCAGACCGTCTCGCCAAACTGGAAAAATGGCAAACACATCTGATTAATCC
>peak1825
AGTAATAGTACCTGTGAAGTGAAAAATGGCGCACATTGTGCGCCA
>peak909
CGCTTCCCTCTACAGGAATGGCGAAGGGCTGTCGGTTTCGACATGGTTGGCCATCGTATGATGGC
>peak4652
TAGCACCCATAGAGCGAGGACGCTAACAGGAACAATGACTCAGGATGAGGGTCAGGAG
>peak1270
TTAAAAAAATGCAAATCTCTAAAGCCCGGTACGAATATCGCAACCGG
>peak904
TCCCGACGCTGGATATGCTGACTGTGAAAGTGAAACTGGACGAAGCCGGCGTTCGTATGATCGGCCC
>peak680
ACCCGACCGGTTGGTCGGGCGAGAATTATGTTCGTTCTAAATCATGGTTATTGTATTACAGACACTTGAC
>peak1533
CTGATCAGCATAACCATTGTTGAACAGGAAGCGGTCAGTCACGATGAGCGCACGTTTGTGG
>peak1890
GGCGTTGGCTGCCATCAGGAAGAGTTATAACAGGCATTTTATATCC
>peak3172
AGACGAGCAATCATCGAAGTCTGACCGGCACGCAGCCA
>peak5017
TTTGCCAGCAACAATATTTATGACTATACCAACGAAACCGCGAACGACGTTTTC
>peak5014
GTCGCGCAACAGAATGACTGGGAAGCTACCGATCCGGCCTTCCGTGAAGCAAACGTGC
>peak2594
GCAATGGACTGTATTGCGCTCTTCGTGCGTCGCGTCTGTTAAAAACTGGCGC
>peak133
TACGGCCTCAGGCGACAGGCACAAATCGGAGAGAAACTATGTTTGAACCAATGGAACTTACCAATGACGCGGTGA
>peak747
CCAAAGGATTCGGTTTCATTACTCCGGAAGACGG
>peak1966
ATTATCGGTGGTACGCTGGAAATGATCGCGCTGGGCTGGATGAACATCGGTGCTGCAGTTGCGCCTGAC
>peak3356
GGCGGAAGTTCGTCGTCGTGAGTTCTATGAAAAACCGACTACCGAACGTAAGCGCGCTAAAGCTTCTGCAGTGA
>peak1143
AGGTAGGTGACGAAGTTGACGTTGCTCTGGACGCAGTAGAAGACGGCTTCGGTGAAACTCTGCTGTC
>peak4965
TTATTAAATCTGGGTTGAGCGTGTCGGGAGCAAGTGTGAGCAGCAAAGTGGAACAACT
>peak2555
ACGCGGCTGTAAGACGCGGTGCAGTCGGAGTTGTCCATAATG
>peak1202
GTACCTGCTACTAACAGAGCAGGGACGATCACTGCCAGAATATTGCGCTTCATCATTATTTATTACCCT
>peak235
CGTACTGCGAACCGAAAATGACTTCTGTAGGCTCTCA
>peak1201
TTACCCTTGGAAAAATAATGCAGACCAACAGCTTTACCGTACAGATCTACTTTGTTGCCATCTTTGTTATAGATTT
>peak1796
ATAAATACGAACTCGGCACTGCTTATGGTCACATCGCG
>peak874
CACCAGCATGCGAATCTCGATCCGCTGGGACTGTGGCAGCAAGATAAAGTGGCCGATCTGG
>peak322
ACGACGACGCAATCCGTGCTGTGACCCTGTACCTGGGCG
>peak869
ACGTAATGCGTAAACCGTAGGCCTGATAAGACGCGCAAGCGTCGCATCAGGCAACCAG
>peak1377
CACTAATCTGTAAGACGTTGGGGAGACTAAGGCAG
>peak1110
TCAGAACAGACTGAGTCGGGATAGCGTCACGGTA
>peak4009
TTCAGCCAGGAAACGCATACCTACCTGCAGTTCATCAACGCCCATAAATACGTCTTTAGGAACACGTTGC
>peak3177
GCTGGGTGTACAGTGCAGAAGCGTCCATGTGGC
>peak3148
ATGAGATCATCTATCACACCGCCAGAGGCATTCAACATCCCCGAGTAAAGGGCTTTGCCGCTTT
>peak830
ATCGCTTTCAGGATGATACCAGAGTAGAAATCGACGTTCGGGTACAGTTTCTTCTCGATAAAGTACGGGTCGTTCAGCGCGA
>peak3632
ACCGTTACGTGTGGAGCCGCCAGCCTTTTTATGTGCCATTTGAAAT
>peak1975
CTGGCTGGTGTAGGCGACCCGATCTTCTGGGGAACCGTACGTCCGGTATTTGCAGCACT
>peak3364
AAGAAGCGCGTCTGTCCGATCTGATCACCGG
>peak1422
ATTAAAGACGTGATTGCTGATGCATTCCTGCAACAG
>peak2000
TCCTTTAATACCGGAATTTGATCAGCACGCGTGATATCTTCTACAGCGAAGGTCTGGCC
>peak4055
GCGGGGGAAGCGTTTTCAGACAGTCGAGATCCACCACCACT
>peak5139
CAGCAGGAACAGCCAGACGGACGTTTTTGCACCGGATTTG
>peak3690
TCCAGTTTCTCAACCATGTCGACCAGTTCCAGCGGCTGA
>peak3559
ACGTCTTTACGTTTCAGGTAGTCGAGCAGTTTACGACGCTGAGAAACCATGCGCAGCAGACC
>peak3934
TAACTTTCCCTTTAACTACCAGGGTGTTAACGACTTCGACTTCGACTTCAAACAGTTTCTGCACAGCAGCTTTGATTTCT
>peak946
CAACATCGTTTACTTCGATCTGGACAAGTACGATATCCGTTCTGACTTCGCTCAAATGCTGGATG
>peak871
CAGCGCTTTGAAAGCCTGGTTGGACTCTTCTTACCTCTCTGGCGCAAACCAGAGCTGGATAG
>peak1930
TGCACTTCCGTGTTCGATGCTAAAGCTGGTATCGCTCTGAACGACAACTTCGTGAAACTGG
>peak1538
CCCATAGCAACCAGTTTCTCTGCTTTT
>peak3583
CTCATCAAGGCCTTCGATTTCCAACAGCTCTTTCATCGGCACATAGGCCAGTTCTTCCAGC
>peak5159
ACTGACATTTGTTAACATGGTCGTTCGGGTTCAGGTACTGATATTCACCTT
>peak3428
CAAATTGCAGTTCGCGTTCACGTACCAGATAACTGATGCCATACAGCGCTACGC
>peak4331
TCGCTCTCAACCCAGAAACGGTGAGAGTGCAGGTTCGGCAGGAAACGGCGTTTAGTCGCGTTCAGTGCGTGGG
>peak5049
TGAAGGGCTGGCGGTTGGGGTTA
>peak3149
AGCTTCGCCACATCGTTCGCCAGCAGATAACGCAGAAAC
>peak1017
CCGGCTTACCGCATTAACGACTGGGCAAGCATCTACGGTGTAGTGGGTGTGG
>peak185
TTCGTGCCCTGAACGTAATGCTGAAGAACAAGTCGATCAAAGA
>peak144
GGCCGATGCCAAATCTGTGCGTGATACCATGCTCTGTACGTGTCTGGTCAACGAGCATG
>peak1014
TATATTTAAAACTTAGGACTTATTTGAATCACATTTGAGGTGGTTATGAAAAAAAT
>peak3331
TTACCAGAATCAGGGCAGTCTTAGGAGTGGCGGCATATAGCCAAAATA
>peak295
GCCGATGTCGTTTGGAGCAAAATATGAGTGATGACGTAGCACTGCCGCTGGAGTTTACCGACGCAG
>peak3195
GTTTTCCAGAACAACCAGTTCACCTTCAGCAACGTCAACGCCGTCG
>peak370
ACTGGCTGATTTAGCGCAGCAGTTGGATGCAGAACTACACGGTGATGGCG
>peak2238
GAGCCCACATCACTCCAGCCCGCATCCATCGGTACTACAACAGCATCCGCTGT
>peak2346
GTACAAACCGAAGCTGCAGCACATCGACT
>peak4282
GGCTTTAATATTGTTCCAGACAATTTCCAGTTCTTCACACGACATTGCTTACTCCACACGATGAGATAATGA
>peak2506
GATGGTTCGTGAACTGTCTCTGGGCAAACTGGGCGTGCTGGGCTTTGAAGTTGATCATGAACG
>peak5245
GGTGATGAACAAGATCGATATGCTGGAAGATTTCGAACCGCGTATTGA
>peak1929
GCGAAATGAAAGGCGTTCTGGGCTACACCGAAGATGACGTAGTATCTACCGATTTC
>peak329
TAACGCTGAAGTGACTGGCTTCATCCGCTTCGAAGTGGGTGAAGGCATCGAGAAAGTTGAGACTGACT
>peak3839
AGCGAAATTGTTGTCAGCCAGTTCCAACCAGTACCGCCCCCGAACCATGACGCGATG
>peak3952
CACCAGTGCGCTTGGCAGTCTCGACGATTTCCGCGGTTGCTTGATCG
>peak3961
CCATAGTGTATGATGCACGACCTTTGGTCAGAGAACGCAGCTGAGTTGCGT
>peak748
AAGACGTGTTCGTACACTTCTCTGCAATCCAGACTAATGGTTTTAAAACT
>peak384
CGATTGCAGAGCTGGAAGCGAAAATCGATTCTCTGACTGCGGTTAGCCGTCAG
>peak397
CCGCTTAGCATGAGTGCTACTAAACAGATCGGTAAAGC
>peak2260
AGGATTTCTTTGATCCCTGCAGCCACAATCTCGTCAACAATGTACTGAATCATTGGC
>peak2231
GTTGTCTGCTTTTCAACAAGTCCTAAATCACCACGAGATTCTACATTCAACCGCACCACCGGTT
>peak191
TCATGCATGACGGTCTGGAGCGTATGTACGGTGAAAAACAAGAGAACGTTT
>peak4054
ATTGCCGGACCGTCCAGACGCAACAACGCATCCAGATTCTCTTCCAGCCAGTTAA
>peak3826
GGTCTTGGTACGCTGACCGCGAACCGGGAGACCACGACGATGACGCAAACCGCGATAGCAACCAAGATCCATCAG
>peak1338
CTCGCCTTGCCGGTAGTTCCGGTGCATGATTCTGAACACTGTGAAGTGTCCG
>peak5170
GGCATCGTTCTGACCGGCTCTGCAGCGGCTA
>peak2756
AATTTTCACCGGCGGCAGTTCAAGTTCTTCAGCAATATCGGTGTTTTTG
>peak2553
AAATCGATATCCAGGCGCACACCGTCAGACTCTTCAGTGAAAGTCGGGG
>peak364
ATTGTGAAAAAGTGGTTATTAGCTGCAGGTCTCGGTTTAGCACTGGCAACTTCTGCTCAGGCGGCTGACAAA
>peak4043
CTATATTTTGCCAATTACGCGATCGCGACTGTCTGATTGTCGGCGGTGGTGATGTCGC
>peak41
GCATATAGGGGGCCTCGGGTTGATGGTAAAATATCACTCGG
>peak4435
ACCGGTCGGCAGCCCTTTTTTATCTATGATAGTGATTACTCAACCG
>peak2982
GGCCTTTTCGTCAAAAACCTCAACTCCGTTCTCATCAAATTCCGCATCTTCATTTAAATCATGAACTTTCAG
>peak3180
CACCCGCGTCCAGCAGACCGTCGATCCACGGCAGCAGTT
>peak1699
ACGCTATGGAACTCGCCGCCCGACTGGGCTGGCGATGAGCGAAATGTAGTGCTTACGTTGTCCC
>peak4208
TTAGATAAGAACTCTCTCACTCCAGCCAGAGCCACCAACTCAGGGC
>peak4412
CGGCCTGGAAGGCGGCGCGATGGAGCGTCTGGCGGTAGGTCTG
>peak715
TCAGGGAAATACCTCGTCTGGACAGTGCTCTCTGTAATGGGAGCATTTGCTCTGGG
>peak3084
ATGAAAAAATGGGCAGTAATAATTTCTGCAGTCGGACTGGCGTTTGCTGTTTCC
>peak3599
TGTGATAAGTCGCACCGTTTGCACAATCCACCACAATCTTCAGTTCACTGAGGCTAAGTTCGTTCGG
>peak3905
ATCTGACGGGCAGTCAGACGACCACGGCCAACAGCTTTCAGACCGAAGCTG
>peak379
TTTAAAGGGGTTGCTCTGGTCGACGGTAAAGTAGTTTGCGAAGCAACGATGATGTGTGCTCGT
>peak3181
ACCATAATGTTCAGCCATCTGGTGAACGTGATGCGCACCAGAGATCGC
>peak3451
GACCGAAGAAAGATTTGAAGATAGCCACGAGTGCGATGATGGAAGCCGCATATTC
>peak3442
CGTAATTATGCAGGGGTGCCAGTGGAGAAACGCGACGGATATTATCAATG
>peak3800
CAGCTCTTTCGCTTTAGGCAGAGTCGTCTTGATGATTTCATGACG
>peak5177
TTGAAGAACTGAAAGCGCTGTCCGTACCGTGCTCTGACTCTAAAGCGATTGCTCAGGT
>peak1615
ATGCCAGTCCGTTGGCGTAAAAATCACCGCTTCCAGA
>peak3165
GGGGAGGTTCCCCCGTCAGATCATTTCACAATGGTTTTG
>peak3982
CATTACCGCACCATCGAGAACACGCATGGAACGTTCTACTTCGATTGTGAAGTCAACGT
>peak2893
ACACATTGGGGCTGATTCTGGATTCGACGGGATTTGCGAAACCCAAGGTGCATGCCG
>peak4810
AAAGAGCTGTTCGAAGGTCGTGACCGTGAAACCGGC
>peak3859
AGCATCTGCCAGTGCCTGGACACGACCATGATATTGGAACCCGGAACGG
>peak4576
TATTTTTCTCTTTGTTGTGGCGTGTTTTTACTCTGGC
>peak2442
CCTACGTTCTTATATGCCCAGGGGCAATCCCACAATCCTTAACTCAACGCAGTACCATCAACAG
>peak603
TCAGGCGCTGTTTAATCTGGAAGGCGTGGATCTGGAATTCCGTGACGAGGCGCTGG
>peak1049
AGACAGAAGAGCTATGCGACTGCCGCTTCTACTTCGACGGGCACAATAACACTGGCGT
>peak1868
CGTGCTGCTGCGTTGATACGCGCAATCCACAGTTGACGGAACTGACGCTTACGTTGACGACGGTCA
>peak3360
TCTGCTTGTGGTCGAAGGCTATATGGACGTGGTGGCGCTGGCGCAATACGGCA
>peak5238
TCTTTACAAGATCCGTTCCTGAACGCACTGCGTCGG
>peak3155
TTCCTGATCTTCGTCTTCGTCGTAACCCAGTTGCGCAATGTTACGCAGAT
>peak1104
ACGAGTAATAACGTCCTGCTGCTGTTCTTTAGTCAGCGAGTTGAAACGTAC
>peak1128
ACCGAACGGGATAAGAGCACGTTTCAGCGGAGCTTCAGTCTGCAGACCAACAACTTTTTCCAACGCTTTGT
>peak4796
AAATTAGATTACTACGGCCTGAAAAAAGATCTGAAAGCCCTGCTGACAGA
>peak4882
ACATGCGTGTTGTTCGTAACACCCTGCTGCGCCGTGCTGTTGAAGGTAC
>peak2546
CCCAGGCCAGTAATCACTGCACGTTTCATTCAATACCTCTGTAAGTCGCACATAGA
>peak4403
AGCAAATTTATATTCCGGTACTGATTAAAAAACGCGAGCAGGAAAAAGGCCTGGATCGCAGCAA
>peak4935
AACGTCTGTATCGCTCTGGTCTGGCTTCTCTGCATGCGCGCGTTAAAGTG
>peak1431
GGTTTCAATCCCTGCCGGGGAGTCACAAACGATAAATTCAAAATCCATCGCTTTCAGATCATCAAGAACT
>peak184
CCAGGTTAAGAAAATGAACATGGACGGCGTGCGTCACATCCGC
>peak216
CGAACCAGAAGTTGCATGGGTAGGTCTGACTGAGAAAGAAGCGAAAGAGAAAGGCATCAGCT
>peak3688
AACGAAGCCAGCTTTACGCAGTTCAGAACGCAGGGACTCGTCGTATTCCATCAG
>peak5492
GGCGTAGATTCGAAATGTTTACGAATACGGCGGATCGTCACGTCTACAGTACGGTCGTGCGGTTTCAGCTCACGGCCGGTCATTT
>peak1061
GAAATACATTAACGATCGTCATCTGCCGGATAAAGCCATTGACG
>peak3914
GGTTGTCAGCGAATTCTTTGGTGTTCGCAAACCAGGTAGAGTTCCATGGTTTT
>peak4464
CTTCGTCACGGAATTTCTCAGCCATGGTCAGACCGGTCAGAGCAACGCGCAGACGGTTTCCCGGC
>peak3484
TTCCTAAACCATCTGCTCGCAGTGCCTGCATCATCTCCATAACCGCAGC
>peak754
TGGTGGCGTTGCAGTCAGAATATCCAGAGCACGATCCATACGACCACGG
>peak2322
AGACAGCCAGGCGTCCATCTTATCTTTCGCC
>peak1962
TCCCGTATTATTGTTGTTAGTGATGAAGTGGCTGCGGATACCGTTCGTAAGAC
>peak1364
GGACAAACGTGTCTAAGCGTCGTGTAGTTGTGACCGGACTGGGCATGTTGTCTCCT
>peak4799
GGGAACCGGATCTGGATGTTAACTGGGGTGATGAAAAAGCCTGGCTGACT
>peak792
CGAAATAATCGCCGCAGGCCAGACGTCGTAAGGA
>peak2881
CCCAGTACGTTACCTGGCGCAACGTCATCAGATTCCACCATTGCGATAGCCTGATGCACATTCGGGTCCAGCGGC
>peak1791
GCAATGAACAAAACGCAGGGTGTCGAGCTGGAAATTCGTAAAGACGATGGTAATACCATC
>peak1126
CCACGGCCATAAGCATCTGGCAGACCGGTCAGAACACCG
>peak4008
GGTTACCATCAACCACGACGTGAT
>peak208
GGTTACTCCGCTGCCTTCCGTTGCGCTGATTTAGGTCTGGAAACCGTAATCGTAGAACGTTAC
>peak1105
TCCGGGTTTTCCATCGCGTCGAGCAGCATTTCACGGTTCATCACGTTAACGTTCAGGTGCTGACCACC
>peak3990
ATCTACCATCAGGATATTTACAAATTTAGCCAGCAGTTCTGATCCGAACTTCG
>peak970
AGTTTCGTTCAGCACTGTCCTGCTCCTTGTGATGGTTTACAAAC
>peak970
AGTTTCGTTCAGCACTGTCCTGCTCCTTGTGATGGTTTACAAAC
>peak2669
ACGCTTATAGCGTGAGTCAGAACTACAGGCAGCGAGTAATAAAACAAGCG
>peak3840
TGACCACGCTCAACAAATACAACAAAGAACGTCACTGCAAATACTAATACTGCAACCA
>peak1519
TGGCCAGTCCAGGTTTTAGTTTCGCCGTTTTCGTCAACGTAGCTATATTTTG
>peak3463
CAACGAAACCGGTGATTTGAGAGACGCGAGAAAGATCGATATTGCCGCCGGAAATAATACTG
>peak214
TTGAAGCGAAAGAAGACGGTATTTATGTGACGATGGAAGGCAAAAAAGCACCC
>peak4999
ATCTTTCTCGAATTTCTTACCGACTTCAGCGAGACCGTTATAGCCTTTATC
>peak3542
TCAGGGCACGGATAACAGAGCCGCCTTTACCGATAACGTCTTTGATCTTATCCGGGTTGATCTTGATG
>peak4811
ACCTCGACCGTTTCGACCTGCTGTAATCTGACCTTCTTCAGCGACTGTC
>peak2532
GGGGACGCATAATGCCATTTTTGCCCCCAACAGACCATGAATGTT
>peak4012
GCGCACTCACCGGAGACTCATCAACCAACACACCGTCTTCTGTACGTACC
>peak2483
CGGTGTGTGCGCAGACGTTCGTCCATGCCATGTAAGTCAAACAGCAT
>peak4613
GCCGATAAGCAGGCGGATACGAATCAGGAACAGGCTAAAACAGAAGACGC
>peak4762
GCATCAGCGCGAAGAGCTGGAGCGTGAGAACAACCATCTGAAAGAACAGCAGAACGGCT
>peak3783
TGTTAATCAATCCGGAGCTTTTAGAAAAAAG
>peak3467
CAATCGTTCCCTGGCCAGCAATCACTTTCGGATCATCGTAAGG
>peak5250
TGGCGGCAACTCTGAGGGAAATGGAAACAAAGGCGGTCGCGATCAAGGGCC
>peak5195
GACAACTGTCAGGATAGCAGCCAGACCGTAGAAAACCCATTTGC
>peak5284
CAAGATCCACCGTCTGGAAGACTGGGGCCGCCGTCAGCTGG
>peak3897
CCAGGATTTAGTCTTGGACAGCGGACGGCATTC
>peak4476
AGGGTATCCAGCAACGCCTTCGGATCGGGTTCGTACAGGTAATCCCAGGATTTATGTTTCAGAT
>peak327
GCTGTTGCTGGCAAAATCACTGACGTTGAAGTTCTGAAAGCACAGTTCGAAGAAGAACG
>peak581
AGAAAAAATCAATCCGGCTGGCGCACCGA
>peak4502
ACCAGGAACAACAGACCCAGCACCACCGAGAAGAACATGGAG
>peak210
TGGAAAGAGAAAGTGATCAATCAGCTGACCGGTGGTCTGGCTGGTATGGCGAAAGGCC
>peak1977
GCCTGTTAGGTCCGCTGCTGTTCTTCATCCTGTTTAACCTGGTGCGT
>peak1113
ATTGCAGACAGGGAGTCAGCAGCAACGGACAGACCAGCGATACCACACGCCATGGTGCG
>peak1982
GAAGCGTATTCACACTTCAGATCAGTGGATTCGATCAGATAGCTGTT
>peak2336
TGACTGGAAAGGCGTACGTTATCGTCTGGGCGGCAGCACTA
>peak2798
CCACGCGTTCAGGATCGGCTGCCGGCAGGTCAATCTTGTTCAGTACCGGC
>peak4880
GTAATTAAGACGCTCTCTCCGT
>peak649
AATTCGACGTACCGGACGAACTGATTGTTGATCGTATCGTAGGCCGCCGCGTTCATGCGCC
>peak2813
CGGATGCTTAACTGCATCTTCCAGAGTTTCACGACGCAGAACGTTAACGTTCAGGT
>peak1370
ACGCTGTGTAACTCCTTCGGCTTCGGTGGCACTAATGGTT
>peak1570
GACGTTTACTTATATGGCGACCGACAACATTGGTGTGGAATTACTGG
>peak2929
AAGATACGGGCAGAGAAAGTCAGATCGGGATTATCGAAGCAG
>peak4440
CAACCTTCGACAGCAGTTCGTCGGCGTTCGGTCCCAGCTCGCTTAAATC
>peak956
AATTACGGTGGGTTCGGTGGAAGTAGTTTGTAGTATCCAGCGCAG
>peak105
GCGTTAGTAGATACTTACTCACGTTTTGGACTGGGAAAA
>peak895
CTAAAGAGCTGTATCTCGGTGCCGTTGTAGACCGTAGTTCCCGTCGTGTGGTCTTTATGGCC
>peak3402
CAGCACGCCTTCAGTGTTCATCCCGCGTTCAATACCGTCATGCATCACTTGCCAGATACGG
>peak4029
TCCCGTCGGAGTGGCGCGTTACTGAGTAGCGCGCCATTTTGTTTCC
>peak4483
GCGTTAACACGCGCAGCACGCTCCAGCAGACGAGAGTGGAGGTAGAATACGTCGCCCGGG
>peak3419
TCGTTGTTGCCGTACTGCGGATATTCACCGTCGATTTCAAAGTCCACCGCCAGGCCGTTTTCGTCACGGATTGGTTTCACGCG
>peak4408
TTCCGGTGGTAATGGACTCCGCACGCTTTGCTGAAAACGCCTATTTCATCAAGCAGC
>peak1865
ATGCACCATCCCGCAGCCCAGCACTTCCAGCCATTTACCG
>peak4660
CGGAGTCATACGCACGCGGTCATCT
>peak4553
AAGAATACGCCGGTTTCTGAGCTGATCACTCTCGG
>peak5068
TGGCATGGTGCTACCGGCGATCACAAACGGT
>peak2439
TACCGTCAGAGGCTTTATGCCCCCACAGTGCGATCAGGAAGTACATCGGCACC
>peak4665
CTCGTTCAGCATCGTCAGTACGTGTTCAGCGGACATACTTTAACT
>peak387
GCGTACCGGTAGTTTGTACGGTTATCGGTGAAGGTGGTTCTGGCGGTGCGCTGGCGATTGGCG
>peak3563
AGTTCACGCAGATGTTCCAGGGTCACCATCCGTTCAACC
>peak4193
GCGAAAGTTTCTCTGATCCACGTAGATGTAAACTACTCTGACCTATACACCGGGCTT
>peak1870
TACGGCAGGCACGCGATTACCAGGCCCAGATCGCCTTTGGAAA
>peak2739
ACGATCGGGCCAGAGGTCATGAATTCAACCAGACCATCAAAGAACGGTT
>peak1153
CCAAAGTTGTTAACGTTGGCGATGTAGTGGAAGTTATGGTTCTGGATATCGACGAAGAACGTCGTCGTA
>peak1341
GGGGATTTTGGCCCTTCCGTGACAGTGCCTGCAGCATTGC
>peak2599
CTGCCGACCAGGTTGATCAGGAAGTTGAACGTTTTCTGAGCGGTCGTGCCAAGGCATCAGCCCAGC
>peak3992
ATGGAAATACTCCGTTGTTAATTCAGGATTGTCCAAAACTCTACGAGTTTAGTTTGA
>peak930
AAATGTGGTATTTCGCATGGATTCTGGGAACGCTTCTTGCCTGTTCGTTTGGGGTAATCACCGC
>peak3682
CCGTTGATGATGGTGTTCATCAGCGTGTACCAGTCTTTTTCGATACGATGCATGTACAGACGG
>peak3691
AACTACCATGCGAGCAGTTTCACGACCGAAGTACTGTTCCAGAGAACGTTGGTTGA
>peak4738
ATATGTGTGATGTTGACGAACTGGCGC
>peak4417
CTACAGAGTGGCTATAAGGATGTTAGCC
>peak5206
GCGTAGCACAGACCACAGTTGATGCAACCGGAGAACT
>peak1346
GGACAAACGCCGATTTGGAAAAAATGGTGGACACCTCTGACGAGTGGATTGTCACTCGTACCGG
>peak653
CCATCACTGGAAAGCGCCGTCGATGAACTCCTGGCAGAGCATGTA
>peak2629
CCACACAGTTCGTCCGCCAGCTTTTCGATCTCAGGGGAGA
>peak2251
GTACGATATAATCAGCCTTCCTTCCATATTTTTCCTCTAGTCTAAAAGAATC
>peak2834
ACGATCGAGTCGGTCGAGTTCTTCTGGTTTTGAGTCAATCTGCATACGAATGCTGG
>peak3546
ACACCTGCGTCCATCAGCGCCAGAGACGCGCCGCACACGGAAGCCATAGAAGAAGAACCGTTGGATT
>peak2873
CCGTGACGTGCTAAACGAATAGTTACCATAACATCCTCTTGTGTGAATA
>peak4843
CTCCTGAGAACTCCGACAGAGAAAGCAAAAATAAATGCTTGACTCTGTAGCG
>peak2715
TGTCCAGGAGCCGTTTTCAAAGTGAACGACAGAGACGATTAACGT
>peak318
ACCGTTCGTCAGTCCATCAAACGTCTGAAAG
>peak1122
ACCGAAGGACATTGCAGCACCGTTC
>peak2802
GCTGTTCTGAGCTTAACGTCTGTATTAATAGAAACGCCGCATT
>peak3887
GCCGTCTTCGAATCTAAAGCCTACACGGTCAGCCTTGCCGGTTGCC
>peak592
AGAAACCACTTTCAACGAGCTGATGAACCAG
>peak3208
GGGTGGCCCGGAGTTTTAGAGTGCAGCTGACGGAAGTTTTTCA
>peak891
AACGATCAAAGAGTTGCTGGAAGATCCGACGCGT
>peak2025
CCACGCTGTGGCGAAGATCTGAACTATGCCCGTCGCCTGGCACG
>peak4797
GCAGTTACGCCGGTCTGTTTATTCGTATGGCCTGG
>peak3404
ACAATAAACCCGCCGCCGACAGAGTAATAGGTTTTACTTA
>peak4960
CAGTTAAGTAAGATTGCGTGGCAGTGAACAGTTTTAACGAAGGGGTGGTTTCACCCCTT
>peak376
TTTCCCTTTCTTACTGGTGGATCGCGTGCTGGATTTTGAAGAAGGTCGTTTTCTGCGCG
>peak2623
CAACATGGACGAAATCAAAGAACTGATCAAACTGTCCGGTAGCGTAACCGTGGGTGAAACCCCGG
>peak3872
CGCGCTGCACGATCAGTCATAACACCTTTAGAG
>peak1869
CTTACGTTGACGACGGTCACGGTAAGCATACTGACCAGCTTTGATAACAGCCTGGAAGGC
>peak362
GTGTTCTCCACAAAGGAATGTAGTGGTAGTGTAGCGATGACTTTAGGCGATCAATATAAGATCG
>peak4285
AGAGCGGTGCCGTACGAGCCGGCACCGATCACAGTCATTGAAGCATTACGTTGGTTCATCAGGCATCCTGA
>peak4285
AGAGCGGTGCCGTACGAGCCGGCACCGATCACAGTCATTGAAGCATTACGTTGGTTCATCAGGCATCCTGA
>peak3575
GAGAGTTCGTTCTTAACGCGATCCGGATCGGCTTCTGGTTTATCGA
>peak2029
ATGTCGCGCCATGAACGTACGCTGAACCTGACTGCTCTCTATCGTGGCGTTACGCCG
>peak3959
CGTGCGGTTTTGTACGTTCAAATTTTTCTTTAGACACGGCTATATTCCTTACTATAGTGCTCT
>peak2490
AATGCCCTTTCACCCCAGATCCTTGACGACTCCAGG
>peak886
CGGCGACGCAGTCGTACGTGATGAAGTGCTGGTAGAAATCGAAACTGACAAAGTGGTACT
>peak2806
AAACTGAAGCTGTTCAGAGTGGAGTCGGCGTTGCAGTTCGTAATCCTGC
>peak3407
CAACGACCCATACAGATCGACCACAATAT
>peak5064
ACGGATGGAGGTATCGCCACGATCGTTCATGTATTTGA
>peak3581
GTTTTAATCGTTACATCTGTCATGCTGTTCCTTCCTGCTACAGTTTATTACGCTTCGTCACCGAA
>peak3581
GTTTTAATCGTTACATCTGTCATGCTGTTCCTTCCTGCTACAGTTTATTACGCTTCGTCACCGAA
>peak3910
GTCCAGTTCAGGCTTACGAACTTCGGCGATGTTGATCT
>peak914
TTGTTTGGTATCAACTTCGCTCTGGGGGTGGCTACCGGTCTGACCATGGAG
>peak3956
AATTAACGTGTAATTAGCCCAGAACTTTAGCAACAACGCCCGCGCCAACGG
>peak3012
TGGTATGCGAAACCGTCCCAGTCAGATTCGTCCAGACCGTCTTCGATAGAAACGATC
>peak989
TGGTGGTGGGCTGGATGAGTAAGACTCTGGTTCACGTCGGCGTGGGATTATGCGCACTGTATTGTGTCA
>peak188
AAGCGCGTGGCTTCCTGATCGGCGGTACTTCCGGTCGTACCACCCTGAA
>peak1840
ACGGTCCGGGTTACCGACGTTCATCATCACTTTCAACGGCAGATCCGGCATCGTTTCTACG
>peak4027
TGCTATGACTCACCCGGACGGTATGCA
>peak4196
GCGACGAAGAAGAATAATCATCCCCCCACGACGTGTTCCTGAACGCCCGCATATGCGGGCG
>peak4492
CCATACGTACTTCATGCAGAACAGAACGAACAGGACAAACGCGATGGCC
>peak316
TAAACGCGCTGCAAGCGAAGCGGTGAAAGACGCTGCTCTGAGCTGCGACCA
>peak5379
GTTCGCGCGCCAGTTGTTTCAGAGAATCTTCATAAG
>peak948
GTGCGAACGCCGTTAAGATGTACCTGC
>peak591
CATGCGCAATGTTGCTCTGGAAGAACAGGCTGTTGAAGCTGTACTGGC
>peak676
TTGCAACACCTTTGATTTTGTCTACCACGTCCATGCCGTCAACCACTTCAGCAAACACGC
>peak3412
TATCGCCCACGCTCAGCCCGGCAGCAACCACGATCGCTTTGACGTTT
>peak2595
GCTCCGAACGGTCTGCACACCCGCCCTGCTGCC
>peak4302
GGACATTTCCAGACCGACATCAAAACCTTCGGT
>peak2252
ATGCGATAATCTTGTCACTATACCTTACAGCCGCATATTCTGCG
>peak3827
GATGCTCATGCTGATTTCACGGCGCAGATCACCTTCAACGACAAATTTGGCAACTTCGT
>peak5270
TACGTATTGGTGATGTGGTGCGCGAGCTGGAGCCCT
>peak837
CAGAGCTCTGGGCGCTTGCAGGTAAAGGATCCATTGATGACGAATAAATGGCGAATCA
>peak4892
GAAATTTATCGAGCAAGATCCTGAAGGGCAGTATGGTCTGG
>peak3436
CCAAAAGAGTTAGATCGATTATTCATTT
>peak1184
CGCATATCAGTCAGCTCTTGTTCCCAAATCGCACGTAACGCATCGTTGCTCAGG
>peak3306
CCATCGCTCCATGTGCTAAACAGTATCGCAACCAGTCCGCTAAAAACTGA
>peak3054
CCGCGTGGTGGTTGACGTGTACGGCTCGCTCTCTCTGACCGGTAAAGGCCACCACACTGATATCG
>peak3427
TTCCTGCGCATTCTGCGCCGGGCGAGAGATATCAAAGCCATATTTC
>peak1960
GTGGAAACGTTAATGGCTCGTGATGATGACCCAAGCTTTGATGAACTGGTTGCGCTGGCAGTAGAA
>peak2205
ATTCTTTATTTTTTCATATTCATTAGGCACACCACAGAACACCACATCACATCTGTTTATAACG
>peak836
ACCCAGCGTGCCTTTCAGCACATCCAGTTCAACAGCTGTGTCCCCGTTGAGGGT
>peak3898
CGGATTTCAACCACGTCACCGATACCGCATTCGTTGTTCTCGTCATGTACGTGCAGTTTGGTCGTACGCTTGATG
>peak3922
CTTCTTGTCTCCGCTTTCCACCGCTTTCTCTACCTTCTTCAGCAAGTGCAGGTCAATA
>peak4986
AAGGCTTTCACGCCTTATCCGACAACAACTGCCTGA
>peak616
AAGAGTGAATAAATCTCAATTGATCGACAAGATTGCTGCAGGGGCTGATATCTCTAAAGCTGCGGCT
>peak484
CCGCTCATCCGCCACATATCCTGATCTTCCAGATA
>peak3446
TCCTGAGTTACGGATTAAAACAGTTTGTATACGATGTTCAGGATGGTCAGCAGACC
>peak1083
ATGTTGTTACTGTATCCCTGTGGTCGCAGGCTGTGGCCACA
>peak5202
AGTTCAATGCTGAACCACACAGCCGGAACCGCCG
>peak2878
TATTTAGCATGGAAAATATCGACAAGGCTGTGCTCTCTATCGTGGCGTGGTTT
>peak1272
CGTCGCCACACCAACAGCCGTTGCCACACCGACAACCGTCGCCGTGCCGACAGCGC
>peak3576
ATCATCGCTTTGATGACCTGAGAGCCTTTAACCGC
>peak1701
GAAGAAGATCGCTTGGCCTCGCGCGCAG
>peak4518
TAGACAACAAAAAGCAGTAATAACGACTACAGGACATCTTGAATATGAACATGAAAAAACTGGCTACCCTGG
>peak4518
TAGACAACAAAAAGCAGTAATAACGACTACAGGACATCTTGAATATGAACATGAAAAAACTGGCTACCCTGG
>peak3453
CGAGAAGTTAAAGGAGAAAACCATGATGGAAATCCCCAGCCAGACAGTGATCAGGATACCGTCAT
>peak3526
CCATAATGGTTTCAACGTCTTCGATGAAGCCCATGCGCAGCATTTCGTCAGCTTCAT
>peak4473
CCGATTACCTGGACAATCTTTCCAGTAGCCATCTTAAATCCTCTACGAAATAACCTGTTTAAACCGCGGC
>peak4473
CCGATTACCTGGACAATCTTTCCAGTAGCCATCTTAAATCCTCTACGAAATAACCTGTTTAAACCGCGGC
>peak4493
TTGCGTTAAGATTCACAGCACAATGCCTCTATTTAGTTA
>peak691
GCAGCAGGGCTGATGTGGTGGGTTGTACATAGCCTGC
>peak2870
GGAAGAAAACACTCTGAGCCACCCACGAATACCGTAAGACGA
>peak4554
TCTTTGGTGATGGCGTACTGGAGATATTGCAGGATGGATTTGGTTTCCTCCGTTCCGC
>peak4864
AGTAGGTCCGGCTCTGGGTCAGCAGGGCGTAAACATCATGGAATTCTGC
>peak3862
CGGCGTGCGCGGGTCGCACGACGGATACGAGCAGATTTCTTATCCATAGTGTTACCTTACTTCTTC
>peak3862
CGGCGTGCGCGGGTCGCACGACGGATACGAGCAGATTTCTTATCCATAGTGTTACCTTACTTCTTC
>peak4122
AGTCATCCGGCGCTTCAACCTGTTTGCCATC
>peak1627
GCAAAGCTGTATCGCGAGGCGGATTGCAGACATGGACATCGTAAAAAAACCGC
>peak2807
GGGTTATGAGCCAGTTCGTTAAGCAGCTCACTATCCAGCG
>peak3675
TAACCGTTATAGAGCACAAGATCAGGATGTTCACGACGGATCTGCTCCATCTG
>peak3176
TGATTTTGCTCAGCTCGGTGTATGCGTAATCAACGTCTTCC
>peak1423
CTGCGTCCGGCTGAATATGATGTTATCGCCTGTATGAACCTGAACGGTGACTACATTTCTGACGCCCTGGC
>peak4884
GCGTCTCAGATCGACCGCCTGGCAACTCTGCCGACCTACGAAGAAGCAATTGCACGCCTG
>peak2236
AATTAATCTCGCCCATAACGATCATAAAACTTAACTATATCATCTTCTTCAA
>peak4874
ATCCACACCACCATCGGTAAAGTGGACTTTGACGCTGACAAACTGAAAGAAAACCTGGAAGCTCTGCTGG
>peak1331
TGACGTTCAGCGCCGTAATCAACAAAAGCAGCTTCCAGACTCGGTTCAATGCG
>peak3242
GGCACCGCATTAACCAGATTTTCTACGCCAACTTTACCCGCTGTGTAG
>peak4106
GGCCATGCAGGCCAGCCCCAGCGCATTTCGTCCTCTTTCACTTGCT
>peak444
TTTTTTTATGTCGTAGGTCTGACTCACCCATTTTTTGGGCGTTGG
>peak1109
ACGACGACCGTCTGGGGTGTTACCAGTTTTCTTACCATACACAACGTTAGAAGTG
>peak2639
GGAAGCCGTGGATCTCTTCTTTCACTTCAATGCAGTCACCAAAGGCTTCCAT
>peak251
ATAGACGTTCACATCCACCATGTCATACAGCGCCTTCATATCGTCAGACATAA
>peak1536
CACCCTGAGACGCTGGGGTGTTAATCAGGATACGAGCCGTTTTCATTTTCT
>peak3562
ACATTTTAAAACTCCAAAGTATATAGAATGAAAGGACGCCGATCTCTAATTCAGC
>peak3555
AACAGCGGCAGTAGCCTGACGAGCCATCATGCCGGTTTCCAGAGTCACGGT
>peak1160
TGTTCGTGCGAAAGACGAAGCTGACGAGAAAGATGCAATCGCAACT
>peak3855
GGAGAATTCATATTTTCCAGGCCATCAATAGTTGCACGAACCACGTTGAT
>peak3921
GTTACAAATACCGGAACGTGCTGACGACCATTATGGACAGCGATGG
>peak5460
GATCTGATCGTTGGTGCAGTTGGTGTGCTGCAGTTTGATGTGGTGGTAGCGC
>peak5029
TTTGCGCCGAACGTGCTGATTCTTGATCAGAACATGACCC
>peak336
TCCTTGCGGATCGGCTGGCGGCGTTTTGCTTTTTATTCTGTCTCAA
>peak1762
CCGGATATTCAACACATTCCAGGCTCTTAATACTTCCCTGCGCCAATA
>peak876
CTCGGGATGGCGCACCGTGGTCGTCTGAACGTGCTGGTGAACGTGCTGGGTAAAAAACCG
>peak3943
CTTCACAGCTGGTTTAACGATCAGGTCGCTACCGGTTGCACCCGGGACAGCA
>peak5347
CCACAAAGTCAGGTTTAGCCAGCGTCCATTTTTCACCACCGGGATAATCGACCTTCAGGTG
>peak5287
TCATTTCATGCCACAAGGCAAAGAACGGACTGAGC
>peak4926
TCCTGACTGAAGAGCAGTATCTGGACGCGCTGGAAGAGTTCGGTGACGAATTCGACGC
>peak1612
AGTTATTGAAGAGTCGTTAATCGTCTTCTTCGTCATCCAGTTCAACGGGTGTCT
>peak49
TATGTAATCAAACCGAAACACGGAACCGAGAATCTGATGAGTGACTATAAATCAACCCTGAATTTGCCG
>peak3430
CTGGTTATGGGTTTTACGCAGATCGGTAAACAGATATTCAAATTCACTGTCCATTTCTCGG
>peak3120
CGTTAAAGGTTTCTTCGTCGTCAGCTTCTACAGCCAGTTCCAGCAG
>peak4000
GGAATAACCAGTTTGATCTTACCGCCTTTCTTGATGTTCTTCAGACCTTCTGTCC
>peak1300
GGACAGACAGTCTCAGTTCGTAGAATCTATAAA
>peak746
ATGTAAAGGTAATTTTGATGTCTAAGATTAAAGGTAACGTTAAGTG
>peak3907
CCGTAAGTGGTGTGCGCTTCAGAGGTGTTGTAGTCGATGTCAGC
>peak1116
AGGTTTGCACGCGCACCGAAGAACTGCATTTGTTTACCAACGATCATCGGGCTTACGCAGCAAGCG
>peak3965
AATACCCATGTCTACTACCGGGTAGCCTGCCAGCGGACCTGCTTTCAGCTGTT
>peak203
TGATGACTATTTCTAAGAAAGCGCGTGACGGTAAGCTGACTGCGGGCGAAATGCAGGGCG
>peak3770
GTACAGCAAGCGAATCAAAGCGGCCCGTCAACCAGCGCGGT
>peak3117
CCCAGTCCTGTGCTTCCGTACCGCCAGACCCCGCCTGA
>peak864
TTCGGCACTCAACCAGCCGGGCAAGAAGATTGTGATTCGCCCGCTGCCAG
>peak866
GAAAAACTCGACGGGCTGTATGAATGTATTCTCTGCGCATGTTGTTCAACCTCTTGTCCG
>peak429
CGAGATTTCGCAATCAGAGCAGCTTTATCGTTCGCTACAGAGTCCAGCAACAAGGCCAGATTCTTCTCTTTCT
>peak2135
GTCTAATGCTTTTTCAACAACACTAACAGTATTACAACCAGCCCCCACTACCTCACATTTTGCATTTGCTTTAAACTT
>peak3892
GCGCACCACTACCGCCTTCAGCACATCACCTTTTTTGACCTTACC
>peak148
AATATGTGACCTTCCAGGACGACGCAGAACTGCCGTTGGCC
>peak579
GGGGTAAGAGTTGACCGAGCACTGTGATTTTTTGAGGTAACAAGATGC
>peak1958
AAATGCTGTTAGGCGAGCAGGAAAACGTCGGCTGGATCGATTTCGTTCC
>peak2499
GCAGGCGACGGTAACGTTCAGCATTTGCCGGATCGAGCATAGTCATCATCTTGTACTGATT
>peak3212
ACTGATCATATGCCGGAGCCACTTCCACTACGTCCATCCCAACGATGTTGAGATCTTTCAGGCCGCGT
>peak800
AACCGCTTAACGTACCGTTCTCATCCACACAAAGTCCGTT
>peak3236
TTTGGTTTGCGTCAGAGCCAGTTGCAGCAGAACGCGCGCTTTT
>peak2597
TGTTTAAACTGCAGACTCTGGGCCTGACTCAAGGTACCGTTGTGA
>peak234
TTCCGCTGATTATCGGGCGTGGCCTGACCACCAAAGCGCGTGAAGCACTTGGTCTGCCG
>peak878
AATCCGCTGGATGCTCGTTCTACACCGTACTGTACTGATATCGGTAA
>peak920
CATTCGTAACGGGATGAAGGCGTACTCTCTGCTCGAACAACTGCGTTCTGGTTCTACCG
>peak5468
CGATTTCGGCGTGAAGAAAATTATCCGCGTGGGTTCCTGTGGCGCAGTTCTGCCGCA
>peak1473
CAGATCCACTGTCAGCACACGGTCAACACCGA
>peak2325
AAGCTCACTTTTTAAAATTCGTTCTTCCATGCCCGGTAACGCTCCAGAAAACG
>peak768
ACACCGCCAGAGATAACAACAATGTTGCCAGATATCGCACG
>peak232
CACTGCCAATCGAAGTCGACGTCTCTAACCTGAACATGGGCGA
>peak2911
CTTCGGGCTGGCCGGTATCCATTGAGGCCGGTTACGCCAACCCCGTTCGGGCTGCCACCA
>peak1196
AAGTAGATGTTGTTCGCGTCGTACTTCAGACCAGTAGCCCACTGTTCAGCTTTTTTACC
>peak867
CGTTTCCTGATCGATAGCCGTGATACCGAGACTGACAGCCGCCTCGACGGTTTGA
>peak908
GTGAAGCACTGAAAACTGTTCTGAAATAAATATCTGTAATAAGA
>peak808
CACAGCTTACATTTACAACGGCAAGGCCACTTGAACACC
>peak3715
GCGCAACATTCCAACAGGTG
>peak650
AATCCGCCGAAAGTAGAAGGCAAAGACGACGTTACCGGTGAAGAACTGACTACCCG
>peak3692
CGTAGTATTGATTTTCAGCCATTGCCTATAATCCCGATTAGATGTCAAGAACTTGCGG
>peak3692
CGTAGTATTGATTTTCAGCCATTGCCTATAATCCCGATTAGATGTCAAGAACTTGCGG
>peak3537
CTAATGCCCTCAGACCGAGACTATCATACAACACTCCGCGCTCATATAAAAGCTGTGCGC
>peak3014
TTGTTGCCTTCGCCAGCCAGAACGTATTTACCATCTTTGTAGAATTCAGAAGCTGCGCAGTCCATC
>peak3971
TTTAGCCAGACGGCCCAGAGCCAGACCCATTTTTTCCTGGTCAGCTT
>peak4490
ACGGAACGTTCGATGATCTTCTCGGCGCCAGCAACAGCCAGGATAGCAAC
>peak1246
TGTGCAATATTACTTCAGACGGTCCGCGAGATAACGCTG
>peak1952
CAAATCTGCCACCGAACTGCTCGCGTACTGTAATGAAACCGGCT
>peak3712
AGAGAGAGTTCTGAACCTGAAGGCAGTTGGGTTTTTAACAGTAGTGC
>peak391
TCTGTTTCACCAGATATTCGACGATGTCACCAGTCTTAATTAACTGTTTCTCG
>peak2526
AACCACGCTTTTCAACCAGGCCAGAGTTCCGGCAATATCTTTATCATG
>peak1107
CAGTGCGTTCGGAACGATAGAGAAGGTGTAGG
>peak4551
TTTCTGGCTCGTCACTCAATCCGTCTTGTCGTTTCAGTTCTGCGTACTCTCCTGTGACCAG
>peak4712
GCACACAGCATCCCGGTGGAGAGCCAGCGGTTAACAGTCACGCC
>peak4167
AGTGGTAGCAACAACTGTGCCAGAGCTTAAGAGCAACGAGGTTATCATTCAC
>peak568
GGCCAACGAGCGCCAGACCTCCCAAAATAATGCCAGCGATCGTAACCATGACG
>peak4002
AACTCTTTACCGTCGATCAGAGTACCTTTGTAGTTCACGACAACAGTATCGC
>peak4744
CGAAAGCGTCAGCTTTCAGAGAAGCACCGCCAACCAGCGCGC
>peak3216
ATGTCCGCCACGGTATCGCCTTCGTCAGACAGTTCTACTTCTACGCTACCGTCAGGGA
>peak226
CTGCTGACTCCGGAAAAAGCCATCGAACTGCTGGGCA
>peak2474
CAGTCAGAAACACCACCACCAACCGGGATTTCAAAGTCGAAGTTTTCATAGCCAGAATA
>peak5150
AACGGGTTCAGGTAAGTAACGATACCGATAGAGTTGTAAACGTAACCTTCGCA
>peak55
TTGACTCCGGATCTACCCACTCTTCTGTTGTTGACGTGCGTCC
>peak2720
CCCTGTTGTAACTGGGCGGCAGCTTTCTCTAGTTCATTTTTGTCAACAA
>peak2249
ATCACATCCATTTCATTATAGAAATCATCCAAAGAATCAATATAGCCTGAAACATT
>peak3443
GGCCAATTAAGGCCACACTGTCATTTAAATTCCGTTTTTCCAGTTCAAATGCAATTGCCTTCAATG
>peak240
ATTGAAGGTCTGCCGGATCTGAAAGTTGAGCAGGCC
>peak1147
ACAACGTTGTTGTTTCTCGTCGTGCCGTTATCGAATCCGAAAAC
>peak4848
GTTCGGCTGTTTCTTCATCGTGTCGCATAAAATGTGACCAATAAAACA
>peak3205
TTCCGGCTGACCGGCGCAGTCTTTCAGCACATAACCACCGCGCGCGATGT
>peak3029
GATATCACCTACTGTACCGCCGATTTCTACCAGTACTACGTCATGACCTTCGCC
>peak4424
CGACATTCCCTTGTATGACGCTGACGTACAG
>peak4672
GTTAACCTCGACGCGACCGACGAGCAGCTGGACTTCCCGATCGTTT
>peak4287
CCGTATCCAGATCAAGTTTAACTTCTGGCTGCCAATCTTTCTGGAAAACGTGCGGCGCG
>peak1697
GAGATTCTCCGCGCTGTAGAAGTCACCATTGTTGTGCACGACGACATCATT
>peak4019
TCAATTTTACTTCACAATCGACCACATCCTGACGCCCTTTTTGCAGGATCG
>peak56
GAAGAGATGGTGGTACTGGATCGCTGGGCCGTAGGTTGTGCGAAAGCGGCAC
>peak943
GCCGTATCTGTGATAATAATTA
>peak3365
CCCAGGAAGATCTGGACGATGACGAAGATGAAGACGAAGAAGATGGCGATGACGACAGCGCCG
>peak3634
AACTTTCTCGCCACGACCGTGAGCAACAACTTCAGCTTTGATTA
>peak3612
GTTGATTTCACGTCCGTTGATACGCGCTTCACGA
>peak1356
AATGCGAATGAAAGATGAAGAGTGGAACGATATTATCGAAACC
>peak3813
ATCTTGCCAGCATCAACTTCCAGCCAGGTTGGCTTTTCACGC
>peak2210
ATTCTTCAAAAGAATTAAACACGCCTAAAAATGAATTCACT
>peak3621
ACCCGGGTACAAGTCCCAGGTCAGCTACAATTCACATTTTGATA
>peak5028
TTGGCGAACTGACCCTGACGCTGACCAGCGAAGTGAACAAACAAACCAGCG
>peak724
GGCACAGCAGCTCTGAAACCATCGCTAAAATCAAATATGCGA
>peak3508
GGCAACGCAGATCGTGATGCGCCGCCAGTTCAAAGCCGAAACGACTGTACAGCGCCGGATCGCCC
>peak3157
CCAAAGGGATGCGTTGAATCAGGCAGCGGACGATCTGAACCAACGGTTGCAA
>peak3137
CGTTTTTATCACACGCCACAACCACCACCTGCATTCCTGCCATATGTGC
>peak1964
AAGATATCGAGGCGTTCAAGAAACTGAATGC
>peak5244
GGGTGCTTCGGTCGTTCTTTTTGACCATGCCCTGAGCCCGG
>peak1657
CGAAGAATACGGGTCTACATCGGAAGC
>peak1179
GAAGTGCATATAAACGATAACATTGACCTGTAGACTTGATTATCATGGACA
>peak1571
AGATTCCTGGGGAGCTGCCGGGCAGGTGGGGGTTGATTATCTGATTAACCG
>peak602
TCATTGGTCGTCTGCCGGTTGTCGCAACGTTGAATGAACTGAGCGA
>peak3564
TCTTAACGCCGATACCACATTCCATACCGTTACGGACTTCGTTAACGTCA
>peak4441
GCGTTCGGCTGTTCGTAGATCTCTTTCTGCATGTAG
>peak2110
CCAGCCAGATTCAGCGTATCAGAGTCAATTTTCTTCAGATCAATAGTAATCGTTTCGCCA
>peak2446
GGAAGTTCAGGGTGCCCAGTTCGTTGTAAAGAATGA
>peak3091
CCGATAGGTGTCCGTAACGCCCCGACAATCACAACGTCTTTCATCACAACCTCGCACCAATTAACA
>peak5373
GAACAACTGATGACGCTGGCGGAGAAATTTGACGTTGAGTACGA
>peak2865
TGCCAATCCACATAGCGCCGTCTTTTACCGTTTATCCGGTGG
>peak5136
TTGGCAGAATGAACAGACCAGACACCGCAGCGAAAGAAGCAACAG
>peak3342
AATCAGTTTCATGCCGCGCTCAACAATCTCTTCTTCGGTCTTACAT
>peak4472
ATCCTGAGGGAATTCGACGTCAACTACGGC
>peak4856
GTACCGTTGGCGCGGGCGTTGTAGCAAAAGTTCTGAGCTAATTGCC
>peak5143
TGATGAACCAGATAGTCCAGACCGCCAGCAACCTGCATGGC
>peak3722
CTTTACGCATCAGCAAGAAAATCCACGGCCAGAGCACCCCATTGACTACACTACTCCAG
>peak1867
CGATATCAGCCAGGATCTTACGGTCGATTTCAACAGAGGCTTTTTTCAGGCCATTGATGAATT
>peak2617
TACTGCTTAGGAGAAGATCATGGGTTTGTTCGATAAACTGAAATCTCTGG
>peak1743
TGGCTTTACCGTTCTCAATCTCTATAAGCTGTATCTGATCGTTGATAAAGAGAAT
>peak2646
CGGCGGCAGAATTTCCGGTTCCGGGTTCGCCAGCGCCAGGATCATTGG
>peak2665
GGATGATTCCAGCCCTGTATTTTTACTT
>peak4177
GAAAGAAGATCTGGCGGTGCTGGCGAAGCGTCTGGAAGATCA
>peak2995
TTTGGGTTCGAACGTAAGCCTCAGGTTGATAGAAATATCGCCTGGGGC
>peak2714
ACTGTTCCGCCATGCGGGTTTCTACACCGTCTTCTGTGCC
>peak3889
ATGATTCGCTCCTTAGAGTACTTCTGGTGCCAGAGAGA
>peak3889
ATGATTCGCTCCTTAGAGTACTTCTGGTGCCAGAGAGA
>peak4445
GCCAGACCGGCAGAGTCATATCCGCGGTATTCCAGACGACGTAAACCTTCAAGAAGGATTTCTGC
>peak223
TGAGAGCGAGGAGAACCGTCGTGCTAGAAGAATACCGTAAGCACGTAGCTGAGCGTGC
>peak751
GTTTGGGACTAAGAAGTTACGTACGCTGGGCGGAGACCTTGGAGCGG
>peak3574
GCAGCAGGATAGCGTCCAGCAGTTCATCGATACCAGTACCCGCTT
>peak3041
CACATTTGCGCCACACGTACCGAACCTTGCATTGTCCAGAAATGCGGATCCGCCAG
>peak2242
GCTGCCAGCACCAACAGTAACGGATCACTA
>peak4993
CCGTCAGCAGCAATCAGCGGCCAGGTGAAGTACGGTTCTTGCAGGTTGAA
>peak5469
ACCTGTTCTCCGCTGACCTGTTCTACTCTCCGGACGGCGAAATGTTCGACGTGATGGAAAA
>peak4151
GCAGCCAGCAGTTCTTCCACGGTCGGAATAGACACATCTTTTTTCAATT
>peak2700
GGTTCAACCAGGCCCATCTTCATCTCTTTCG
>peak3894
GACGGTGCGAGCCACCCAGAACCTTGATACACATTACGCGACGTGCACC
>peak4020
TTGGTGCTTTATCGCCTGAGTTGCCGTCCATTAAAATC
>peak3134
TCGATAAAGCGATCCAGTTCCACTTTGCTTTCAGATTCAGTCGGTTCAACCATCAGCGTACCCGCC
>peak2366
ACTTCGGGGGTGGCATACAGAACTTCGTACAGCGTTTTGCCACGCAG
>peak5200
ATTTGGATTAATCATCTCAGGCTCCTTACCAGTACAGGGCAA
>peak5200
ATTTGGATTAATCATCTCAGGCTCCTTACCAGTACAGGGCAA
>peak3633
CCACTGACGATGGCCCTGCTGCTTACGATAGTGTTTACGACGACGAAACTTAACGATTT
>peak1541
GGTACAGAGAAGCCTGCCAGTTCAGCAATTTTATAGGCTG
>peak5263
GCGCTGATGAAAGAGATGAAAGAACTGGAAGACCGTGGCATCCCCGTTCGTGAGCGTCTGCTGCT
>peak4500
TCAACTCTTTCGTGAAGCCGCCGATGCCTTTCATTTTGATG
>peak942
GTCTTCCGGCAACTGATGGACAGGTCA
>peak5357
GGCCGGTTGGTTGAGGACAAAGCGCAGGCGAGTAATACAGTGGCTC
>peak1834
ACCACGGTGTCCGGGTTCAGAGACAGGCTATCGATCCCCTCTTCCATC
>peak4197
GCATCAATATTAAGAATCTCTGACAGATGTAAACTTTTTCGCGCGTTATCCCT
>peak369
TGTAAAAGACATCACTGCCGACGTACTGAAACAGGTT
>peak3241
GCCAGTGTCAGCCAGACATTATCGTTCATGTCCTGGG
>peak5173
AAGGCCGTAACGTAGTTCTGGATAAATCTTTCGGTGCACCGACCATCACCAAAGATG
>peak1965
GAAACTGAAAATGATGGATCTGATCAGCAAAATCGATAAGTAACGTATTGTGTTGA
>peak1614
GTTGACTTGTTCTGCCAGTTCGATCGTCTCTTTGACCAGTTTT
>peak1133
TAACTTTTCATTAAGCTCGGACATGTAACACCTACCTTCTTAAGT
>peak1379
TCTGATCATTCCGAATATCCTCATTCCGACTGTGAACGACGTGTCAGCTGAGCATGAG
>peak2849
CACAAGGGTTTGTTGCTGACGCCA
>peak2671
GCAGCGTATCGGTCGCCACAAGACCCAGTTCCTTACATGCCCATTT
>peak2895
GATCAAGAGAGGTCAAACCCAAAAGAGATCGCGTGGAAGCCCTGCCTGGGGTTGAAGCGTTA
>peak5119
GCGGTTGGCGGCAGACCATATTCCAGCGCAGTCACGTAATCTTCGTCATAGAACA
>peak643
CTGTACATCCCGTCCCAGGCTCCGTGGGATATGTGGAACCGTGAT
>peak1872
ATCTCGACTAAGTCTACTCCGGCTTCTTCTGCTTTCTCCAGAGCTTCTCTCAGACTCACAATACC
>peak3741
CTACACCGTACCGCCGTACTATGACTCAATGATCGGTAAGCTGATTTGCTACG
>peak3848
GCCATCTGCTACTTATTCCTCGATTTTACCGCC
>peak3848
GCCATCTGCTACTTATTCCTCGATTTTACCGCC
>peak3303
CCAAGAAAATCGACGATCGGGTTGAAATAAT
>peak479
CCGGCTGCGGTAGTTCAGGCAGTTCAATCAACTGTTT
>peak5199
CAATAATTGCGCTCCACATACCACCGGCCCCGAAGAGGC
>peak1262
GTACCAGCAGAGAAATCACACGGTTCCAACGAGCCAGCGGCGCGGTAGTGACAT
[truncated: 1,890 more rows]

## Sheet: CspC CP010316,1 peaks
>peak84
CGACTGCGAAGAAGATTACCGGGGCCCACTTAAACCGTA
>peak59
TTAATTTTTCATTAACCCACGAGGCCCCCTGTATGTCTGATCAA
>peak83
AGCAAAAACCCCGATAATCTTCGTCAAGTTTGGCGACTGCG
>peak60
TAATTTTTCATTAACCCACGAGGCCCCCTGTATGTCTGATCAACAACAG
>peak82
TTGTGTCGTAGCATGCTAGATTACTGATCGTTTAAGGAATTTTGTGGCTGGCCACGCCATAAGGTGGCAGGGAACTGGTTCTGATGTGG
>peak63
CGCCTTTTCAGGGCTGATGCTGGTCTGACTGCACTGAAGCGCCTTTATAAAGGGGCT
>peak71
AAATACTTTTGGGACTTGTTGGCAGGACTATGATGACAGGCGATAAGAAAACTGTGG
>peak71
AAATACTTTTGGGACTTGTTGGCAGGACTATGATGACAGGCGATAAGAAAACTGTGG
>peak72
ACAAAAAAATTGATGACGGTTGCACTGGTCAGTTCCACTCTGGCC
>peak58
AGGCTTTCTGCCTCATGACGTGAAGGTGGTTTGTTACCGTGTTGTGTGGCAGAAGGCAGAAAGCC
>peak75
GCTGCCGGTCTGGTGGGTATGGCTGCAGATGCGATGGTGGAAGATGTGAACTATACCATGATCACGGATGTGCAGATTGCAGAG
>peak40
GGTTCTGAGTTGGTGGCTCTGACCGGAGGAAGTCACTCTACACCTAACGT
>peak44
GGTGGTGCTGTGTTTAGTGCTCTGGCAGGAGGAAGTCACTCT
>peak61
CACTCCTGACCCGGAATCGTCTGTGCGAAGTCCGGCTGAAGGACGG
>peak1
TACTGTGTGCAACTGATGGTCTGAAATAGCGCTTTTAGGAGACA
>peak29
TGTTCAACGCCGGTCTGCTGATGCAC
>peak33
TTACCACCGTGGCTAGAATATCTAC
>peak76
CTGATTATCTTCCGGAGGCTGGTCTGACCGGCC
>peak24
TTGACATAATTGTTATTATTTTACTGTGTAGGAGCTGTTTGATTATGATCC
>peak52
ATAGGCGTATGAGATCCTTAGACTGGAAGCGTAAGGTTGTCACCTTC
>peak28
ATCCGCCGACGCCATTCCTGGCGGCTCAGTCGATTACGACAACTTCCTGT
>peak74
GTGCTGAAGGCCGATAAGATGGATCTGCGGGAGTCTCAGGGATGGCTGAACCGT
>peak53
GCAATTGGGGTTCTCGCTGTGGTCTTTGGTTTCCGGATGGGAT
>peak37
TTATGAGTTCGTCCGCTGCTGTAACCGTTATAACTGG
>peak54
ATTGGAAATTTTGATAGACGATTTGACGGAAAAATTTGAGCGAAGGGAGCAGGAAGACTTAACTTTGTGTG
>peak13
AAAGTAGTGTGACGTTCTCTGCTATTGACGAAGCTGTAGC
>peak48
ACGATTAATGTTGTATGTGCTGCTGATGTGTTGATTGTCCCCACGCC
>peak27
TACTCCGATCGGCTGGACATCATGGGAACTGGTACGCTGAACATCGA

## Sheet: CspC CP010317,1 peaks
>peak14
CTACTATAATGTTGTCGAAGCATTACAGTAGAGCCCTTGGTTGATTGATAAAAAAATCTCC
>peak10
TTAGATACAGACTGTCTTTTCCCGCCCAGAGCAACCAACTC
>peak24
AGAGACGACGAGTCCCGCCGCCTTTAGTTCCAGTATTCCTTTTTG
>peak15
TCGAAGCATTACAGTAGAGCCCTTGGTTGATTGATAAAAAAATCTCCAGGG
>peak23
ATGGCTAAAAATTTTGTGGACGGTATATCTTCCCCTGGACTGCT
>peak43
GGGTCAGATGTGCATTAACTGACTGCAGATTCTCTGAGTTCAAGAGCCGGGC
>peak16
CTTTCTGCTGTATACCGTCCACAAAACGC
>peak3
TTCATAAATCGTCGAGTCATCCATCATGGATCGATTC
>peak70
TGCCATACCATAAAGACAGGAACTTGTATTTCTTGTCGTCATCTATGGTAGCTCAGGCGG
>peak21
CATAATCTCCATAGATAGTGATTGAGATGCCGGACTTCCTGGCGGG
>peak40
CCCGCGTCCAAGCTTCCCGGCGAAATATCCGAG
>peak13
GAGTACGCAAAGCGAATCCCTCACCATCCAGACAAAACACAGAATCGTCACACAGATGACGATTAACATCATTA
>peak32
GGCGTCAAGGTATTCAGAGATCGGCAATGTGACGATGACATCAA
>peak31
TCATCAGGAACCTTAGTCAGGTTCTTCACAGCCTCGGCCACAATTTCAGCCCCACCACCAACACAC
>peak71
CATTAGCCTGGCCGGTTTCCGATGACGCCGGTATTCCTACCCCCGTCTGGGCTATCACCAATG
>peak39
CCGGAACCTGGTTTGAACATATACTGAGCAGACTGACTCCAGGC
>peak45
ATTTTGACGCTCATAACAACCTCCGGACTAAGTGA

## Sheet: CspC CP010318,1 peaks
>peak5
CTTGGAGGAGCACAGCCACCAAATCTGTCCTT
>peak1
TGTTTTTACCTGTCTGCTGCCGTGATCGCGCTGAACGCGTTTAA
>peak4
AAAAAACCGCCCAGCAAGGCGGCTTTTCGAAGGTTCTCAGAGCAGCAACTCTTTGA
>peak6
TACACTCCGCTATCGCTACGTGACTGGGTCAGGGCTGCGCCCCGA
>peak2
TGCGGGCCTTTGTTGTATATCTCTGTCGTTTGTCCCCGGGGGGAAGC

## Sheet: CspE CP010315,1 peaks
>peak1280
CCCCATCGAGGAACGGAGTCCGGTGTCATATTAAAAGCC
>peak339
GCAGTCAGTTCTGGGATAATCGCGGGTTCGTATGCTGATGCCGGACTCACCGGGAG
>peak148
CGGACTTCCGATCCATTTCGTATACACAGACTGGACGGAAGCGACAATCTCACTTTGT
>peak866
ACGTGAACGCAATGCGTTCCGACGTTCAGGCTGCTAAAGATGA
>peak1082
CCTGGTACTGAACAGCAAAGTTCAGGCCGTCAACCAGACCGAAGAAGTCAGTGTTA
>peak921
AAGAAAACCGCCGATCCTGTCCACCGCATTACTGCAAGGTAGTGGACAAGACC
>peak801
GTTCATTCGTTGGCCTCGGTTGATAGAAATATCGGTCGGG
>peak485
CATCCCGACGCTGGATATGCTGACTGTGAAAGTGAAACTGGACGAAGCCGGCGTTCGTATGATCGGCCCGA
>peak447
CACCAGCATGCGAATCTCGATCCGCTGGGACTGTGGCAGCAAGATAAAGTGGCCGATCTGGATC
>peak1816
GTCTACACCGGCAGCCAGATCCAGACGCATCAGAGCATCAACGGTTTTCTCGGTTGGCTCAACG
>peak885
GGGAGGCATTTTTGCCCCCAACCCTGTCTACATCATTCATGCCGAGTTG
>peak791
TGAATTACTGCATAGCACAATTGATTCGTACGACGCCGACTTTGATGAGTCGGCTTTTTTTTGC
>peak1837
CCATCAGCTCTTCAGAAGCTTCAGCTGCGGATTCGATCAGGTTCTGGTGCCATTCGTTAGCCAGTTCAA
>peak164
TCTGATCGTAAGTAGTTGGCTTTATAAGGTC
>peak2228
TCGACGCATATTCACAGCCGATCACTCCAGCACCATAGATAAGTACATGGCGC
>peak377
CGAAATAATCGCCGCAGGCCAGACGTCGTAAGGAGA
>peak2385
ATTTTCAACGATGGCTACGGTGTGAAATCTGAGAAGATCGACAATGAAGAAGTGTTGATC
>peak29
GTGGATCAGACCTTTAGCAGCCTGACGGTCCACGATCGGTTGCATTTCGTTAAATGCTTTCTGTGCA
>peak1957
GCCGTACGAGCCGGCACCGATCACAGTCATTGAAGCATTACGTTGGTTCATCAGGCATCCTGA
>peak1957
GCCGTACGAGCCGGCACCGATCACAGTCATTGAAGCATTACGTTGGTTCATCAGGCATCCTGA
>peak448
AAAGTGGCCGATCTGGATCCGTC
>peak317
GCGTGAAGACAGCCTGGAAGA
>peak642
CAGACGAGTGTATACGTCCAGATCGTCAGTGATTGGGTAACCCAGTTTAGCAGTCAGTTGAAC
>peak1821
TTCTGCATGAGACCAGAGCTCCAATTATTTTATAAACGAAAATGATT
>peak1804
ACTCCTCCGACTTACTCAGCGCCGCCAACGAAGTCCAGATTCTGGCCTTCTTTCAGGG
>peak442
GTAATGCGTAAACCGTAGGCCTGATAAGACGCGCAAGCGTCGCATCAG
>peak876
ACGCGGCACCCAGCGTCGCGATCCCTTCAGTCAGACGACCAACGTAAAATTCA
>peak2077
ATAAAGAACTGAGTACGCAGCAGAGGAATCAGATCAGGTTGACGCGCTGCGCCTTC
>peak204
GGCTGTATGCGTCAACGTGAAACCGGCACCGGAAGTGCGTGAATTCTGGGGCTGGTGGATGGAGCTGGAAGCGCA
>peak584
GTGGACGTTAAATATAAACCTGAAGATTAAACATGACTGAATCTTTTGCTCAACTCTTTGAAGAG
>peak674
CATGGTGAATCTCCCTGTGCGGCTGTCTCTTGATCAGATCTCCTGATCA
>peak412
CCCAGCGTGCCTTTCAGCACATCCAGTTCAACAGCTGTGTCCCCGTTGAGGGTGAGTTT
>peak2110
TTACAACCACCCGGATTGTGTGCTGATGGTTCTGCTGATCGACGAACGTCCGGAAGAAGTAACCGAGATGC
>peak347
ACGGATAACAACTATGAACAAATCAGGGAAATACCTCGTCTGGACAGTGCTCTCTGTAATGGGAGC
>peak1820
AAACGCTTTCAGGCGGATACGGATTCTTTGGTTCTGCATGAGACCAG
>peak872
GAATTTCACACATCATGATGATTTTCAGCCCGTTCTCGCCACGTTTCAGCCCCTGACGCGCCAGTTCTTCAACCACCGC
>peak472
GTAGTAGTTTAAGCTTCACCTGCACTGTAGACCGACGTGGATAGGGTGTCGGTCTACG
>peak1353
AGTTTTATCGGAATGCGTGTTCTGGTGAACTTTTGGCTTACGGTTGTGATGTTGTGTTGTTGTGTTTGCAATTGGTCTGCG
>peak585
TTGTTGTTGCTATCGACAAAGACGTAGTACTGGTTGACGCTGGTCTGAAATCTGAGTCCGCCATCC
>peak1293
CTTCGGGCTGGCCGGTATCCATTGAGGCCGGTTACGCCAACCCCGTTCGGGCTGCCACCAG
>peak1776
CCGGAGTTGTCGGCGACGTTCAGCATAGTCTGTTCTTGGATCATTTTAGTGCTCCGCTAAT
>peak118
GCGAACTGCTGGCGACCTTCGAACTGAAAACCGACGTGCTGATTGATGAAGTGCG
>peak451
GCACCTGGCGCTGGCGTTTAACCCGTCTCACCTTGAGATTGTAAGCCCGGTAGTTATCGGTTCTGTTCGTGCCCGTCTGGAC
>peak881
CCATCTTTCGCCCACTCAATATCCATCGGG
>peak974
GCCAGACAGCGACGGCCAGAGTAAGAACGGTGA
>peak443
CACTACATAGACAAGAGCTCGCAAGTGAACCCCGGCACGCACATCACTGTGCGT
>peak425
CTCCGAGTGGTATGCGCTGGATCTGGTGAAAAACCA
>peak1396
TACCACAAGAATGTGGCGCTCCGCGGTTGGTGAGCATGCTCGGTCCGTCCGAGA
>peak2479
GGCGTTTACGGTTGCGAAGTCGTTCAGATCTTTTACAAACACGGTAGTTTTAACGATGTCGCCCACTTTC
>peak1879
CTCGACGGTAAACAGTCGGGAACGGGCTACAGTTTCAACATTCAGAATGGTGGGTTTTTGTAATG
>peak592
CTGCAGGTTGACGCAGAACGTGAACGTATCTCCCTGGGCGTTAAACAGCTCGC
>peak2341
CGAATCCTGGCGTGATAAAGCGACCGGCGAGATGAAAGAACAGACTGAATGGCACCGCGTTGTGCTGTTCG
>peak275
GCGTAACCATCGACTTCACCGGTTCTGTAGACGGCGAAGAGTTCGAAGGCGGTAAAGCGTCTGATTTCG
>peak2006
GTCGTGCTAAAGGCCGCGCTCGTCTGACCGTTTCTAAGTAATAAAGCTAACCCC
>peak694
ACCTGTTAATGCGAATGAAAGATGAAGAGTGGAACGATATTATCG
>peak2153
ATCGAAAAATTGCGTAATATCGCCATCATCGCGCACGTAGACCATGGTAAAACCAC
>peak177
CATCACTGCCGACGTACTGAAACAGGTTAAATAAGTAATGCCTTCAATTCG
>peak177
CATCACTGCCGACGTACTGAAACAGGTTAAATAAGTAATGCCTTCAATTCG
>peak1066
ACGGTAAAGAAATCAAAGTTAAAGCTCAGGACGTACAGCGTCACCCGTAC
>peak2402
CGTAACTCTGTGGAATGGTCAGCCGATCTCCGTTACTCCGCCGAACTTCGTTGAACTGGAAATCGTTGATACCGATCCG
>peak2262
TTGAAGCAGTTGCAGCTATGTCTGTAATGGACGTTGTAGAACTGATCTCTGCAATGGAAGAAAAATTCGGTGTTTCCGCTGC
>peak2456
ATTTCATGCCACAAGGCAAAGAACGGACTGAGCAAAATGGTTTTGCATGCC
>peak1740
GCAGGCCACGAACAGTTACCGGAGTCGTTACTTCGCCAGCCAGGATCACTTTCGCG
>peak315
GAACTGATTGTTGATCGTATCGTAGGCCGCCGCGTTCATGCGCCGTCTGGTCG
>peak624
ACGGAACTATTGATGAGAGTTTGGTGTCTTTATGTGTCTG
>peak933
TGGTCTGTTCCTGACTGACGAAACTGCTCGTAAACACATCACCGCTGGTGCG
>peak178
ACTGGCTGATTTAGCGCAGCAGTTGGATGCAGAACTACACGGTGATGGCGATATCGT
>peak2079
AGCAGATCCATATTCAGGTTTTCCATGACAGTCTCCAGTTTGTTTCAGTTAAAACGTAGTAGTGTTG
>peak2219
GGATCCTGGAGATCCGCAAAAGTTCACGTTGGCTTTAGTTATTCGAGTTGAGAAA
>peak2082
ATCAGCTCACCGGCATACATGTTACCGAACAGTCGCAAACCAAGTGAAACTGG
>peak554
TATCCCTGTGGTCGCAGGCTGTGGCCA
>peak2377
TTGGCCAGCACTTCGTTGGTGTTCATGTTTACGGAAGTACCTGCGCCGCCCTGGTAGACGTCTACC
>peak1798
GGGCTTCTTGTCTCCGCTTTCCACCGCTTTCTCTACCTTCTTCAGC
>peak2459
CGCGAAAGTGATCGTAAACGTAGTAGCTGAATAATTCGTTATTCAA
>peak1635
ACACCTTTTCAATGATTCAGAGTGCGCTATAAATATTCACAATAGG
>peak318
TCCTCTTTGACGGGCCAATAGCGATATTGGCCATTTTTTTA
>peak85
AAAGAAGACGAGAAAGGTCAGATTCTGCAGGAAGGGATCAACGAGCTGGGCGCAGGTTGTTC
>peak658
TTTATTCATCGCATGGACAATACGTACGCTTGAGATCAGGATTGTCTACTTTGAGTATAAC
>peak1755
GCCTTCGGTAACACCGATAACCATTGAGTTCAGCAGGGCACGCGCGGTACCAGCCTG
>peak622
GTACCTGCTACTAACAGAGCAGGGACGATCACTGCCAGAATATTGCGCTTCATCATTATTT
>peak1810
CCAGCGCTTCGTTGAAATCACGACCGAAGGTAGTTTCGGAAACAGTCAGCGCGCTCTGCGCGTCTTTCAATACTAA
>peak1812
GGGTACGGAAGTTCCAGCGCTTAACGGTACCTGCGAAACCTTTACCTT
>peak2256
CGCCACAAGTTGAATAGCGACGGATAGAAAAGATTTGTTCGTTGGAGCCTGGCCTATCCAG
>peak1946
AGAACGATGGTTACAAATCTCTGGACGAAGGTCAGAAAGTGTCCTTCACCATC
>peak48
GGGGTTGGTCGGAGAACGCAGTGGCTTATATCCTCAAAAACAACGGTGGTCTGACATAGAGAGGGCC
>peak1673
TAAAAAACTGATCGAGCTGGTTGAAGAATCAGGCATCTCCGAACT
>peak1818
ACGTGCGGGGAGATCAGAACAGTGAAGCGCTCTTTGCGTGTCGGCAGCGGGATCGGACC
>peak2007
AATAAGATTGTCGATCACCGCCCTTAATTTGCCCTTCTGTAGCCATCACCAGAGCC
>peak2337
CTAACAGATTCATCGTGCTGTACCCTACATACAGC
>peak453
TTTCACCACCTCTAATCCGCTGGATGCTCGTTCTACACCGTACTGTACTGATATCGG
>peak1251
TTCGCCTTTTTCGCTGTCCAGCAGCCAGAAAGAGTTCAGCAGATCGTCGTTAGCGGCTTTAGTAATCTGGATA
>peak1808
AGCAGCTTAGTTTTCGGCGCTTCTACAGAGAACTTCTCGACAACGATCAGACGATCCTGACGT
>peak2190
GCATCAGCGCGAAGAGCTGGAGCGTGAGAACAACCATCTGAAAGAACAGCAGAACGGCTGGCAGGAACGTCTGCAG
>peak1770
ACTTCGTCTTTGTAGTAATCATGCAGTTTCGCCATCGTACTACTCCAAATTACTTGATAGTTTCGC
>peak1770
ACTTCGTCTTTGTAGTAATCATGCAGTTTCGCCATCGTACTACTCCAAATTACTTGATAGTTTCGC
>peak994
GGAAAGCACTCTATCCAACAAACCACCCACAGTTAATCG
>peak1777
GTCAACTACTACTGAGACCCGAAAATCAGGTCGTTAAAAATCCCCATATCGAG
>peak869
GAATTGCTGTGTGTAGTCTTTGCCCATCTCCCACGATGGGCTTTTTTTT
>peak2014
GCGTGAAGCAGAATACAAAGACTGGACCATCGAGCAGATCACCCGC
>peak1055
CGCCCAATCAGTCTTATTTCTTGCTGAATTCAGCCAGGTTGTCTTTA
>peak273
GAAGTTGAAAAACCGATCGTTGAAGTGACCGACGCTGACGTTGACGGCATGCTGGATACTCTGCGTAA
>peak693
TGTTGAATGTGACCGACCCGGCATCTATCGAATCTGTTCTGGAAAAAATTCGCGCG
>peak1815
GATACGGGTCATACCCACTTTTTTACCGACTAAACCAATCATTGTTTCAACCTCTCAATCGCTCAATGACC
>peak2240
ATTCAACAAGTCGGGCATGTTGCCT
>peak955
ATCAGATAGCTGTTACGTTAACAGCTGCCGGACCTTTCTGGCCGTCCTGA
>peak868
AGTAATAGTACCTGTGAAGTGAAAAATGGCGCACATTGTGCGCCATTTTTTTT
>peak1773
GTTGTTCAGAAGAACACAAGCATTACCATCGAAGCGAATGACAGAACCGTCCGGGCG
>peak1005
TATATGCTTTTTGGGAGCGTGGCGATGACGAACTGTTGCATGTGCAGAGGAGAATGCACCCGGAAGCACC
>peak1753
GTCGCACGACGGATACGAGCAGATTTCTTATCCATAGTGTTACCTTACTTCTTCTTAGCCTCTTTGG
>peak1753
GTCGCACGACGGATACGAGCAGATTTCTTATCCATAGTGTTACCTTACTTCTTCTTAGCCTCTTTGG
>peak1155
GCCAGTAATCACTGCACGTTTCATTCAATACCTCTGTAAGTCGCACATAGA
>peak187
TTTGATGAATTTGACGAACTGGCTGGCGACCGCGCGTATG
>peak1892
GCGCTGGTAGCGGCTGGTCCGAAACTGTAATGATTTGAAGCTGGAGAATATCTATCCAGTATC
>peak871
CAATTCAGACACCACGCCGGAGTCACGATCCAGACCGAGCGCCAGCTGTGTCATATCGTTTGAGCCAATTGAGA
>peak277
GAACTGACTGCAGAATTCATCAAACGTTTCGGCGTTGAAGATGGTTCCG
>peak1502
GTCGCGGTTAATAAGCCGCTACTTTCCAGCCGATCAATAAAACTTTTTCCGGC
>peak724
CATCAAGAATATGTAATCTCTCCATGTGTTAAATATTGAAACGGGCGTATAACACGCC
>peak2498
CCTTAGAAATAGGGATTGTGATTAGCGGTGCGGGTGTGTTGGCGCACATCCGCACC
>peak623
GACACCTGCCACTGCCGTCAATAAGTTCTGTCAATAAAAATTTACGGAAC
>peak517
GAGTTTCGTTCAGCACTGTCCTGCTCCTTGTGATGGTTTA
>peak517
GAGTTTCGTTCAGCACTGTCCTGCTCCTTGTGATGGTTTA
>peak2386
TTTAAGGAATAAAGATAATGGCAGCTAAAGACGTAAAATTCGGTAACGACGC
>peak2250
CACTGCTGAAAGAGCTGGCGACTGCTAAATTCGTAGAAAGCGTGGACGTAGCTGTTAACCTCGGCA
>peak1235
GCTGTCCAGCACGTCACACATCCAGCCAGCCAGTTCTTTCGCTTCTGCTTCTTTGAAGCCGC
>peak2466
GCGCTTTCAGCAGCTCTGGCAGATCGTTAACGTCTTTAATGTGATCGTATTCTTTGCTCAGCTTGGTGT
>peak1589
CGATAGCGTGCAGAATTTCACCCAGTTCGTTTTCGTCCAGGG
>peak2047
TCACGAGTACGTTCACCTACGCCCGCAAACACAGAGTAACCGGAGTGCTCGATCGCGATGTTACGAATGAGCTC
>peak698
GGAAGAAGAGTTTGATACTGAGATTCCGGACGAAGAAGCTGAGAAAATCACCACCG
>peak553
CTTCTGGTATTCGTTGAGATTACTCTGAATCGTGGCGCACCGGATG
>peak620
GACCAACAGCTTTACCGTACAGATCTACTTTGTTGCCATCTTTGTTATAGATTTC
>peak1828
AGTTGCGTATCCGAACATTTCAGACAGCGGTACTTCAGCGTGGATCTTAACGCC
>peak1410
GATGTTCTCTTGCAGAGATTCTTCAGACAGGTCGATCATGTGAGAAGAGAACAGCGGCTTACCGGT
>peak697
ACAATGCTTCTTTCGTTGAAGACCTGGGCGCGGATTCTCTTGACACCGTTGAGCTGG
>peak1404
GGCCTTGAGATAAGCAGAAAGGAATATCTTACAGAACGTCGATCGCGTTC
>peak162
GAAGACGACGATCGCCGTTCTCAGGACGATGTACAGAAACTGACTGATGCTGCAATCAAGAAAATTGAAGCG
>peak1933
TGGTAAGTTCAGGCACAGGGGTCAATTATG
>peak113
TGCTGAAGACATCGCACTGACCATCCACGCGCACCCGACTCTGCACGAGT
>peak2423
CACGACATTCCTCCAGATTGTTTTTATCCCACAGCCACGTACTTCAGGGTAAGTACCTGAAA
>peak956
TGACCTTCAGCCAGAGTTTTGAAGCCATTACCCTGGATAGCGGAGAAGTGTACGAACACG
>peak2404
TGTAAACCACACCACAGCGGCAGAACGATCATCAGGAACAGGAATACGCGACCAATGA
>peak684
AGTGTCCGAAGCGGACATGGTCTTTGGTGAACTGCCTGAAGAAGCGCA
>peak362
AGCAAAGACGTGTTCGTACACTTCTCTGCAATCCAGACTAATGGTTTTAAAACTCTTGCTGA
>peak1782
AGCTCTTTTGCTTTCATTACATCACCGTCTTAGTTACAAAGG
>peak1782
AGCTCTTTTGCTTTCATTACATCACCGTCTTAGTTACAAAGG
>peak1833
GCTTTCACGGAGTTCAGTACGGTATCACCAGAGTTAACCACACCGGAGTAAACACGGAAGAAGGTCAGGT
>peak1790
AGCAGTGTGAATGGTTACACGGATGCTCTTAGCCGGACGCTCGATAACGATACG
>peak1657
TTGTTCGCCCTGCAGTGCACGAACCAGAGACAGACCAAAACGTGCAGCT
>peak989
AAGCAATCAGTTAATCACTTGATTTTATTATCGTCTGGCAATCAGTGCCGCCGTTCGATG
>peak1431
CGGAACTGGGTTAACAGCGTTTTCGGATCGAGTTGTACATATTGCAGCATGTCCGCCACG
>peak1769
AGAATTGTAGTTAAACTCAGTCATGAG
>peak1772
TTTTCATGAACTTCTCACTACGAAGCTCACGAGTTACCGGCCCAAAAATACGCGTACCGATAGGCTGCTC
>peak1265
TAGTAAGACGATCCAGACGCATAACTCCTCCCATAACGGATCAAAGTTGCTACTGGAGATTAAATGAGGT
>peak151
GGTGAAAGACGCTGCTCTGAGCTGCGACCAGTTCTTCGTGAACCATCGCT
>peak1843
AGAACCACCAACGCGGCGAGACTTAACTTCTACAGTCGGGCGCACGTTTTCGAGAGCTACTTCGAATGCTTCC
>peak2125
TTTTTATTTCAGGCAATCGGGGTGAATGTGGCGCAGGCGGAAGTGTTGAATCTGGAGTCCGG
>peak1176
TTCCGACGACAAGAAGGATACCGGAACTATTGAGATCATTGCTCCGCTCTCTGGCGAGATC
>peak1619
GACGAACATTTCTACGAAGTCAGAACCGGAGATAGTAAAGA
>peak2457
GCATGCCGAGCAGATTGAATTGATAGATTCTGGAGACTAGCCATATGGCACGTTATTTCC
>peak2457
GCATGCCGAGCAGATTGAATTGATAGATTCTGGAGACTAGCCATATGGCACGTTATTTCC
>peak1813
CGTCAACTTTTTTAACGTCAGCAAACAGTTCAACGCTAATG
>peak1515
TCAGCGCGCTGATGTACTGCACCGCCAGCCAGTCCATGAAGTGATCGAGGCTGTCCATCACTTTGTCGTAATC
>peak1479
CTATGAAAAACCGACTACCGAACGTAAGCGCGCTAAAGCTTCTGCAGT
>peak1836
CGTTGTTCAGAACGCGCTGACGCAGAGCACCTTTGATT
>peak1744
CCTTTTTGGAGCCTTCGGCCGGAGACAGAGTATTTAAACGCATC
>peak2083
TCAACTCTTTCGTGAAGCCGCCGATGCCTTTCATTTTGATGC
>peak665
TGTTGCGCCAGTTTTTCTACAGCAGTGACCGGATCGGCGACCAGTTCATCCAGT
>peak835
GACTGCGGTAACTACACGTCCGGACTTATTGCTTGCTCAAACCAACGTTAATAG
>peak1780
CGGTCATTACGCACCCGCCTTCTCGTTCAGTAAAGTCTTAACGCGTGCGACATCGCGACGC
>peak1780
CGGTCATTACGCACCCGCCTTCTCGTTCAGTAAAGTCTTAACGCGTGCGACATCGCGACGC
>peak1913
AAATTGAGAACGAAAGATCAAAAAAAAAGCCAGCACCCGGC
>peak1691
GATGATATGTTCGAGACGATGTACGCAGAAGAAGGTATTGGCCT
>peak4
CGGAATACCGTAAGTTGATTGATGATGCTGTCGCCTGGGCGAAACAG
>peak1761
TCAGCATATCCGCGATCGGATCTTGCATGCTCATCTGTCTTTACTCCCGTGATTCAATTGGTGAC
>peak1191
GATGATTCCAGCCCTGTATTTTTACTT
>peak569
ATCACTTCATCGTAGTTCAGGAGATCGCCTTTGATCGGTTCAGACTTCGGACCAACCTGCATTTTCAGTTTT
>peak83
TTAAGAAAATGAACATGGACGGCGTGCGTC
>peak1216
ACGATCGGGCCAGAGGTCATGAATTCAACC
>peak1510
TGTTGACCGCCTTCGACATCCGCTTCGTGGTGGAAATACCCATCCAGCAGGCCGACAAGGTTGGTTTTACGTACTGG
>peak1972
CAGCGTTTCAAACAGGCCACCGTTAGCATCAAAGCAGGAAGAGTAGAGAA
>peak1478
TAAAGTACGTGAAAACGAGCCGTTCGACGTAGCTCTGCGTCGCTTCAAGCGTTCCTGC
>peak773
GCCCATCTTTACTAACAGAACGATTATTTCAGTTCGA
>peak1768
GCCAGGTCTGCTGCTGCGTTATCCAGCAGTTTTTTGTCAGCGATCGCTTCACCAACACCCATGT
>peak2263
AACTGAATTCGACGTAATTCTGAAAGCTGCTGGCGCTAACAAAGTTGCTGTTA
>peak867
CGCAGCTCGTGCTAACCAGCGTCTGGACAACATGGCTACTAAATACCGCAAGTAATAGTACCTGTGA
>peak461
GCGACGCAGTCGTACGTGATGAAGTGCTGGTAGAAATCGAAACTGACAAAGTGGTACTGGAAGTACCGG
>peak2248
CCGTTCTTTCACTTTCGTTACCAAGACTCCGCCGGCAGCAGTTCTGCTGAAAAAAGCG
>peak2246
GAAGGCGGCCGTACCGTTGGCGCGGGCGTTGTAGCAAAAGTTCTGAGCTAATTGCCGATAACA
>peak1741
ATAATGTTAGCCGCTTTCAGCGTGTTCAGGTCTACAACACCGCCTTCTACTTTAGCCAGGTCAG
>peak589
TACGGTGCATTCGTTGATCTGGGCGGCGTTGACGGCCTGCTGCACAT
>peak695
GTCACGCGGTATTACTGTAAACGTTGTTGCTCCGGGCTTTATTGAAACGGACATGACACGTGC
>peak1595
TGTGTTGGCCGTACTGGAATTTACGAACGATCGGATTAAGCAATGTAATATCC
>peak1824
AACGGCTTGTCAATCGCACGCTCTGGTTCCGGAATATAAGAATCCAGGAAGCCAGCCAGTTCCAGGA
>peak1653
TCAATTGTTGAGGTTCACACGACAAAGTCCGGCAAACCTACCCCTTCGAATAGCCTA
>peak1802
TTCGGATCGTACTCAAGACGTTCAACAACTGCCGGGATACCGTCTTTGTT
>peak338
CACCCATGTTTTTGGATACCTGCTGTAGCTGTCAGATTAGCGCGATAATCTGACAGCTTT
>peak640
TTGCTTTGTTGAAGTTGAACAGAACGTCAGACTTCAGAGTGAAGTGCTTGGTCTGTACTTCCGGTGCCGG
>peak2381
CTGGAACTTCCCTGGTACCCAACAGATCTTCTTCGATACGAATGTTGT
>peak822
GCTATGCGCTCAAGCGCGGCGTGGGCTACCTGAACGATATCCAAGGATTTCCTGA
>peak2071
TGTCCTGCCAGCGTTCTACACTTTGGTGTTCGACGGCAAAGTCAAAAGCTG
>peak1961
GGAATACCAGCCCTTGTTCGTGTTAAT
>peak1617
ACCCAATTTCTCAGAGAAGCCCCACTGGGTCACCATGTTACGTGCCAGGTTGGTCGC
>peak1680
ATCTCCAGTAAAACGATACGCCAGACTCTCGCCAGAGATCGCACATGTCAGTTGCATGCCATTCACGAGAGCGGGA
>peak301
GGGGTTTGTTGTCGCGTTTTTCGCGGGTATTCAGAGACTCAATCGTTTCGGTCAGCAGGCGTTGTATTTCGGT
>peak686
CCCTTCCGTGACAGTGCCTGCAGCA
>peak1844
ACCATCAGGATATTTACAAATTTAGCCAGCAGTTCTGATCCGAAC
>peak1517
AGCAGGCAATCGCGTAATCGTCGCTGTTGAAGTCAGTACGCATCAGATCGTCATTTTCATACTGC
>peak1652
AGCCAGTTCAGTAGCCAGACGGCCCAGAGTTTTACCGGTCGCGTCAACAACATACCAGTCG
>peak2170
ACAGGAAAGCAATGTCAGTACCGGAACGAATAGGGGCATAGTAGTCAGC
>peak1118
CGTCGAAAGTAATGCCAAACAGATCCCAGGTTTCACGCTCATACCAGT
>peak586
GTAGGTGACGAAGTTGACGTTGCTCTGGACGCAGTAGAAGACGGCTTCGGTGAAACTCTGCTGTCCCGTGAGAA
>peak1728
AAGCCCGTTTTCAGGATACTCAAATGGAAACGCACAGACATACAAAAGATTGGCT
>peak1835
TCACTTGCGTGACGTTCAGCCGGAGTGTCTTTACCGTCGTCCAGGATACCGTTGATCGCAGG
>peak1028
ACGAAGCCCAAGAGCCCACATCACTCCAGCCCGCATCCATCGGTACTACAACAGCATCCGCTG
>peak284
CGCTGTTTAATCTGGAAGGCGTGGATCTGGAATTCCGTGACGA
>peak1200
CACCACGACGTTGTGCTGAACTGGCTGAAAGAACACGCCTGATTACTTTGCTC
>peak1144
GACGCATAATGCCATTTTTGCCCCCAACAGACCATGAATGT
>peak672
GGACAGACAGTCTCAGTTCGTAGAATCTATAAATTACTGCT
>peak1254
GTGAAAGTGAATACCGAAGCTGAACGTGAATTGAGCAGTCGCT
>peak723
TGTTACGCCATATGGGTTGGACTGAAGCGGCTGACCTGATTGTTAAAGGTA
>peak14
TATATAGTGGAGACGTTTAGATGGGTAAAATAATTGGTATCGACCTGGGT
>peak433
GCGTATGCAACGGCTGTTTCTGCC
>peak2305
TGCCGCAGCTAACGTACCGGCATTTGTTTCTGGCAAGGCACTGAAAGACG
>peak1934
GTTTTGCCATCCGGCGCACGATTATTCAGCACATCGTCCAGTTTTTTGTGGTCCAGTTCTTTCACCCACTTAGCA
>peak1937
TTTGGATGCAAGAATGGCCCCCGTGGTGTTGTCAGGTGC
>peak1765
CACCCATGCTGTAGTTACCACGACCGTCGAAAGACTTAGCG
>peak590
CGTTAAGCATCCGAGCGAAATCGTCAACGTGGGCGACGAAATCACTGTTAAAGT
>peak2060
AAGCTGCCAATTTTCGACAGTTCAACATCCGCCAGGTAACCACGTTCTGCTGCGAACA
>peak614
TCGCGTCGTACTTCAGACCAGTAGCCCACTGTTCAGCTTTTTTACCGTTGC
>peak938
CCGGTTACTCCAACAAAGTTCTGGACCTGATCGCTCACATCTCCAAATAAGTTGAGATGACACTGTGA
>peak104
AACACCCTTGGCGGTGTTTGCCTGAACGTCGGCTGTATCCCTTCTAAAGCACTGCTGCA
>peak1145
GATGCGACGCTGGCGCGTCTTATCCGACCTACTCCGACTACTCCGACCTACTGCGAATTAAT
>peak507
CAAAGTCACCGTAGAAGGTCACGCGGACGAACGTGGTACTCCGGAATACAACATCTCCCTGG
>peak31
GCGAACCGGGAATGCTGGCGCGTTGGACTGATGATGATCTGTACGGCATCATCCGTGC
>peak1002
GCCGTTCTACCGACTGAACTACAGAGGAATCGTGAGAACG
>peak1356
AATTTGATGAAGTAAAGCAGTACGGTGACGCGGGGTGGAGCAGCCTGGTAG
>peak1710
ACCGTCGTGGGTGATATCGGCTGCAGTCACAGGGC
>peak912
GTCAAGATCAACGTCGTAATAAAAA
>peak891
CCTGTTCGCCGTTTTCCAGAGCGCGACGGATCTCTTCGAAAAACAGTTCAACCAGTTCTTTGG
>peak1381
CCTCGTCCAGAAGAGAAGCAGAGGCCATATCCAGTCCAGTCAAATCCAGCGTTACCTGCTGGAAGT
>peak1037
AGTTACCAGGAGGATTTCTTTGATCCCTGCAGCCACAATCTCGTCAACAATGTACTGAATC
>peak2154
ACCCTGGTAGACAAGCTGCTCCAACAATCCGGTACGTTCGACTCTCGTGC
>peak1695
AGTTGAAAAACTGGATCGTCTGAAAGCCCGGGCTTAAGGATAAGAACTAACGTGTCAGAA
>peak1695
AGTTGAAAAACTGGATCGTCTGAAAGCCCGGGCTTAAGGATAAGAACTAACGTGTCAGAA
>peak18
AAAAGCGAAAATCGAACTGTCTTCCGCTCAGCAGACCGACGTTAACCTGCCGTACATCAC
>peak76
CAGAACGTTTCCCAAATGACGTGGATCCGATCGAAACTCGCGACTGGCTCCAGGCGATCGA
>peak66
CTCTGTACGTGTCTGGTCAACGAGCATGATGTAC
>peak1855
CGTTGTCGAACAAATCTACATACAGACACGCCCTATTATCATCTA
>peak790
AAAAAATAGAGTCTGTCGACATCCGCCAGACTCTACAGTACACACAGCAGTGCATCCGCGTCTTAAGTCCGGCATTGTCTCCT
>peak21
GCAATCGGTGCTGCTGTTCAGGGTGGTGTTCTGACTGGTGACGTGAAAGACGTACTGCTGCTGGACGTTACCCCGC
>peak1387
AGAGGTCTTTTTCGCGGGTGGCGGAGTTAACAACGAGGCGGAAGAAATC
>peak2156
TCATCGATGATGACGAACTGGTAGAAGTGACTCCGACCTCTATCCGTA
>peak1405
TTCCTGGAATGCTTTTTCCAGACGAGCAATCATCGAAGTCTGACCGGCACGCAG
>peak390
ATCATTATAGAATTGCCACGCCTAAATGAAAACCACAAGTCCCTGGCAAATATTGTTAATA
>peak1857
CAGCCAGGAAACGCATACCTACCTGCAGTTCATCAACGCCCATAAATA
>peak471
AAAGAGTTGCTGGAAGATCCGACG
>peak1633
AACGCCGATTTTGACTTCTTCACCGTTTGCGATCATCAGCACTTCAG
>peak932
GCTGAACGTGATCCGGCTAACCTGAAATGGGACGAAGTTGGTGTTGACGTTGTCGCTGAAGC
>peak1774
TGCGCACCACTACCGCCTTCAGCACATCACCTTTTTTGACCTTACC
>peak749
GCTTTGGTGCCAGATTTAACGGCAGCAAGGCTATTCAGCAGTTCGTTCGGGTCAATACCGTCAGCGATCAGCATTTCGCGATAT
>peak2223
CGTGCCCACGTTCATGCCGACGATTTGTGCGCGTGCCAGATGTT
>peak1389
TTTGGTGAGCTTCGCCACATCGTTCGCCAGCAGATAACGCAGAAACTCCCG
>peak1767
ACATGCGTTCGCCACGCAGAGTTACTTTACAGCCGATCGGATAGCCCTGACGGATTTTGAAGCCTGC
>peak385
AACCGCTTAACGTACCGTTCTCATCCACACAAAGTCCGTT
>peak2039
GGCCAGACCGGCAGAGTCATATCCGCGGTATTCCAGACGACGTAAACCTTCAAGAAGGATTTCTG
>peak855
AAGGTAAATCACTGGAAGAGATTATTCGCAGCTCTGAAGGTGGCGTATTCAACAACGCAGCTCAGG
>peak1481
TCCCCGAGAGCGTTGCTCTCCGATCAGACCGAGTTGTAGTTGTAAGGCCGTGCTTC
>peak1945
TCAACGCTGACAAAGGCTTCGGCTTCATCACTCCTGACGATGGCTCTAAAGACGTGTTCGTACACTTCTCTGCTA
>peak67
AATTTGTTCGCATCAAAGAGACTGTTCGTGTC
>peak1764
CCCTACCTTACTTGCGGAACGGGAAGTCAAAGGCAGCCAGCAGAGCGCGGCCTTCTTCGTCAGATTTCGCAGTAGTGG
>peak1845
ATCCGGCAGAATTTTACGCTGACCAATGACGCGACGACGTGGCATGGA
>peak2040
CGCGATCGCGCCAACAATTCCACACATAGTTTTTGATTCCGATTTATA
>peak1827
CAACGTTACTCGGCGCTTCATCATACTTCAGGAATTCCATAGTGTATGATGCACGACCTTTGGTCAGAGAACGC
>peak1318
TTCCTCTTCTACTAAGGCCTTTTCGTCAAAAACCTCAACTCCGTTCTCATCAAATTCCGCATCTTCATTTAA
>peak1714
TTTACTTGGAGTAAAGCTCGACGATCAGGTGTTCGTTAATGTCCGCAGAC
>peak1531
CGGTGAATATAATTCCATCCAGGCGACGTAATGAAGC
>peak2107
TTTGGTGATGGCGTACTGGAGATATTGCAGGATGGATTTGGTTTCCT
>peak475
TCGCTAAAGAGCTGTATCTCGGTGCCGTTGTAGACCGTAGTTCCCGTCGTGTG
>peak656
GGTGTTATGAGAACCGCCATCGCCACTGTCATTTGCTG
>peak1530
CCTAATACAGCCAAATGTTCCATGACCAGACGACGAATTAAACTTGAATTC
>peak1626
GGGTACAAGTCCCAGGTCAGCTACAATTCACATTTTGA
>peak153
CTGATGCGCACTCGTGAGCTGGAGAAACTGGAAAACAGCCTGGGCGGTATCAAAGACATGGGCGGTCTG
>peak786
GGGCATTTGCGTAACAGATGCCAGTCCGTTGGCGTAAAAATCACCGCTTC
>peak235
TCTGACGTAGTGGAGAAAAAATGAAATTTGAACTGGACACCACCGACGGTCGCGCA
>peak503
GATTCCGGTCGTCCTATTGGTGTTGTTCCTTTCC
>peak2166
CCTGGCAGGCTCTGCGACAGCAGCCCCAGGTCCGTCAGCCCCTGAATATTGG
>peak1154
CAGACGTGGCTACGCATGCCGGAATCCTTCAGCTCCTGAGAGAAAGTGATCCCTGAACGTCCTTCACGCAG
>peak69
CGTATAAAATTCGACTGGCAAATCTGGCACTCTCTCCGGCCAG
>peak556
AGCCGCTGGGGCACCCCGCGTGAGTTTGACTTTGAAGTTCGTGACCATGTGACGCTGGGTGAAATGCACTCT
>peak159
GAAGATTCCCGTACTCTGAAAATCAACGTGTTTGATCGTTCAATGTCTCCGGCCGTTGA
>peak931
GTTGAAGTGAAAGACGGTCATCTGATCGT
>peak1847
CGGGAGGTCTTTAACACGACCGCCACGGATCAGGATCACGGAGTGCTCC
>peak445
CAGCTCTATGAAGACTTCTTAACCGATCCTGACTCGGTTGACGCTAACTGGCGTTC
>peak1301
ACTTGTTTATCGCTCATCGTCGCTGCGTGGCG
>peak2273
TGTAGAGCGTGCGGTGAAAGAGCGTCTGTCTCTGGGCGATCTGGATACCC
>peak119
CCGTATTCCGCTGATTATCGGGCGTGGCCTGACCACCAAAGCGCGTGAAGCACTTGGTCTGCCGCA
>peak2384
AAGTTGAAACTAAATCTGCTGGCGGCATCGTTCTGACCGGCTCTGCAGCGGCTAAATCCACCCGCGG
>peak2200
AAATACGAAGAAATTACTGCTAGCTGCTCTTGCGGTAACGTAATGAAAATCCGCTCC
>peak935
CGCGTTCCGACCCCGAACGTATCCGTAGTTGACCTGACCGTTCGTCTGG
>peak737
ACGTTTAGCACCACGTTCTTTCAGAGCTTCAGCAGCTTTACACAGCGTACCGCCAGTGTCG
>peak2339
GGTGGCATGGTGCTACCGGCGATCACAAACGGTTAATTATGACACAAATTG
>peak1192
CCTGCAGCACGCTAACCACCTGCGGCCACAGAGTATTGCCACGACCATTTTCCACCAGCAATGAAGCG
>peak846
TGAAGTTAATGGATCAATCAAGAGAGATGTGGGCTGTAATGAATCGTCTTATTGAATT
>peak1624
AATGGTTTGACCGAAGGGGTGCTGGCCGAGATTGAACAAGCGTTAGAGC
>peak591
AAGTTGTTAACGTTGGCGATGTAGTGGAAGTTATGGTTCTGGATATCGACGAAGAACGTCGTCG
>peak2378
AGACGTCTACCGGGAACTGATCCATGCATTTTCCGTTGTTCAGGACTTCATCACATGCGG
>peak369
TAGGGAATTCAAGCAGTTCGTTAAGTTTGGTTTTCATGTCAGCTCCGGCGTAAC
>peak1597
ATTTTAAAACTCCAAAGTATATAGAATGAAAGGACGCCGATCTCTAATTCAGC
>peak1555
AGGCATGCCTGTTTTATAAATTCGCCCAGCCAGTCGTTGTTTCGCTTCAATAATGTCATCAATAGCAACCGG
>peak1437
AACGTAAGTGTGACAGTTCGGCGAAACCACGAGAAAACTCTTGTTTT
>peak1501
TTGCCCGTCAGTGACAACGACCCATACAGATCGACCACAATAT
>peak1433
GGCAATACCATCACCATCAATATAGTGGTCGATAGCACCGTCAGAGTCACAGGTAATATCCA
>peak1616
AAAAAACCCCGGAGCACGCCCCGGGGTTTTCGGTACAAATACAGTCATCTGATGCGGGAACTTACTT
>peak538
CGTTCCTGGTCTGGATACGCTGCGTCAATGGCTCGATGACCTGGGGATGA
>peak2095
ATCGCGGTGATTGGCTATGACGATATCGAACTGGCAAGCTTTATGACGCCA
>peak1749
ACCAAAACCAACGCGACCGTTACCATCGCCAACTACAGTCAGAGCTGTGAAGGAGAAAATACGACCACCTTTAACG
>peak875
TTCGTTCGATTTAAAATCAGAGAGACGGACAATGACGCGCTTCGGATA
>peak1412
AGAGATCGCGCCCAGGATAGCAGCGCCCTGCGGAACGTCAGATTTCACGCCTTTACCAGCGATAAAAGA
>peak115
GACAATGAGAGCGAGGAGAACCGTCGTGCTAGAAGAATACCGTAAGCACGTAGCTGAGCGTGCCGC
>peak1465
TGCACGCGCCATCGTGCCATCGTCATTAGTCAACTCACACAGCACACCAGCCGGTTTAAAGCCTGCC
>peak817
CTGGTTGCTTCATGGGCAAAAGCTTGATGCGTGGGGCTTTGTAGGTATGGGGCTCATAATTGCTG
>peak816
CTGAAATCCATCCCTGTCGGTGTTGCTTATGCAGTCTGGTCGGGACTCGGCGTCG
>peak1574
GGCGGCCAGTCTACATAACTCATCATGAAATTGATCAGCAATTTTCATT
>peak356
ATTGGCCGTGACGCGTCTGACCTGCTGCGTAAAATCAAAGCAGC
>peak2208
GCAACGTTTTGCACCGCTGAACTCCTGGCCGGATAACGTAAGCCTCG
>peak2289
TACATGACCCGTGACTGTGTTAACGCCAAAGGCGAAGGCATG
>peak2264
TCTGAAAGAAGCTAAAGACCTGGTAGAATCTGCACCGGCTGCTCTGAAAGAAGGCGTGAGCAAAGACGACGCAGAAGCACTGAA
>peak265
CCAATCTGTCCTTTGGGATCTAACAGCGCAGAATTACAGCCACTGAGCAATACAGTGCC
>peak2112
GGCAACATGGAACTGCACCTCTCTCGTAAGATCGCTGAAAAACGCGTCTTCCCGGCT
>peak607
CTGGCGCATATCAGTCAGCTCTTGTTCCCAAATCGCACGTAACGCATCGTTGCTCAGGATGGTG
>peak2383
TAACAGATACGGACTTTCTCAAAGGAGAGT
>peak410
CGGGTCACCGTAGTTTTAAATTCGTCATACTGTTCCTGAGTCGGTTTTTCACC
>peak391
GTTAATAAAAACGTGGCACAGCTTACATTTACAACGGCAAGGCCACTTGAAC
>peak1368
CCAGCAACGGCGACTTCGATGTTCAGCGCTTCCAGTTCTTCGTTCTCTTTACCGTCGAATTCTGCGT
>peak2085
GCCAGTATCTGAACCACCAGCACCAAAACCCACGTAACGATCAGCGG
>peak152
AAGACCTGGAAACTCAGTCTCAGGACGGTACTTTCGAAAAGCTGACCAAGAAAGAAGCGCTG
>peak2382
TTTCGAATGTTTTTCGACCGACGATTATCCCCTGCATCGACCGAATA
>peak370
GATTCCTGCCATTCGAGAGTCATATCAGCCGGAGAAGCAAACA
>peak2440
TGGTAAGGTACTGCGTGACGATGACAACAAACCTCTGGTTTATGAGCCGG
>peak241
GAGGATCCGGCTGTTCAGATCACTGGTGCGCGCGGAGTCGCCGCCAGTG
>peak811
GAGATTCTCCGCGCTGTAGAAGTCACCATTGTTGTGCACGACGAC
>peak798
CGCCATTGTTCTACAAAATAATCGGACAACTGATTAGACTGAGAGTACCCTGCCAGGATGCTGG
>peak1858
CGTCTTTAGGAACACGTTGCACCAGGTTTTCGTCGTACTGACCGTAAGCG
>peak2224
GTCAGTTTCCAGCCCAATGTTCTGTAACGCCAGCGAATCGGTATT
>peak2081
CACGGCACATTCAGGATCCACTGTGACCACCACGGCAACAGACCAGCAAT
>peak446
CGAAAGACGCTTCACGTTACTCTTCAACGATCTCCGACCCTGACACCAATGTGAAGCAGG
>peak1779
GGATTTCAACCACGTCACCGATACCGCATTCGTTGTTCTCGTCATGTACGTGCAGTTTGGTCGTACGCTTGATGA
>peak1792
AAAATTTTCGTAACTTTCAGATCGTCAATGTCAGCGCCATCGTTGTGTTCAG
>peak2100
GCTTCGCAGGTCCCTCAAGGGG
>peak19
CCGAAACACATGAACATCAAAGTGACTCGTGCGAAACTGGAAAGCCTGGTTGAA
>peak1149
TTCTTTCACGTCGCCAACCGGAGTCGAAGTACCGTGAGAGTTCAGGTA
>peak1748
ACCTTTAACAGGGTGTTGCAGAGTGCCGTTATTCAGCGCGACGTTAATCATA
>peak1120
CGGTGTGTGCGCAGACGTTCGTCCATGCCATGTAAGTCAA
>peak1080
TTTGGAGCTGGAGATCGCACCACCGATACCGAAGCCTTCGTAATCATAA
>peak2227
ATCGCGGGTGTTGATCAGATCCACTTTTACATCCATACCGCGGAAGA
>peak1771
GTCTTCGAATCTAAAGCCTACACGGTCAGCCTTGCCGGTTGCC
>peak5
GTGGACGCGACCGACAAACTGGCAGTAAATATTGGTCTGGAAATCCTGAAACTGGTTCCG
>peak1354
CTCACCCTGTCATATCCGTAAAAACG
>peak1909
ACGGATTGTGCGCAGCCAGCAGTTCTTCCACGGTCGGAATAGACACATCTTTTTTCAATTT
>peak285
ACGATCTTTTCACCGTCGGGACCGTGGCCTCTATATTGCAGATG
>peak1839
GAAGTGATGGTAATACCACGTTCCTGCTCCTGCTCCATCCAGTCCATGGTTGCAGCGCCGTCATGAACTT
>peak928
ACAAATAGCTGGTGGAATATATGACTATCAAAGTAGGTATCAACGGTTTTGGCCGTA
>peak1081
ATAGATCCGCCAACGCCGTCGCCGTTCTGACGCAGAGCACCACGACCGTTGTTGGTCATGCCT
>peak613
CGGGTTTCACCGTAGTTCGCTGCCAAGTAGATGTTGT
>peak1392
CGTCTTCGTCGTAACCCAGTTGCGCAATGTTACG
>peak459
AATGACGCGCTGAACGT
>peak1859
AGCGCCGTTTCCAGGCCAGAGATCAGGGAACCGTGA
>peak1490
TGAGTGGCGCAGTGGAGAGTATGATGAAAAAATTAGAAGATGTTGGTGTACTGGTAGCGCGCATTTTAATGCCGATTCTGTT
>peak1646
TTCGATCTCGAAACTTACACCTTTCTCAGCCAGCACAATGCGGA
>peak1331
GGTATGCGAAACCGTCCCAGTCAGATTCGTCCAGACCGTCTTCGATAGAAACGA
>peak1565
CCAAACAGATTGCTATGGGCGTAGACGGTGCCAACGAA
>peak1497
CAGATATAGACAGGCCGTTGTAATCACACATTTTCAGC
>peak1053
GCCGGATGCAGCACATCCGGCAATATCCACAATCACATCACTTCTTACGCGCGTAT
>peak2277
CGAAGAAAGACCTGTCTGAAGAACTGCAGATCCTCGAAGCGGGTCTGTTC
>peak2075
TTGCGTTAAGATTCACAGCACAATGCCTCTATTTAGTTAACGTTCTGATATTGCTCT
>peak2128
CGCTCAAGGCGGGCCGTGTAACGTATAATGCGG
>peak2151
CCAGGCCCATCTGTTCCATCACCAGACACATTTCAGAACGAATATCC
>peak901
GCAACTTTGCCTGATTCCACCTCTTTATCACCACAGACCAGCATATATGG
>peak280
AAGGGCGCATGAATGAACTTATGGCGCTTCATACGGGTCAATCATTA
>peak1432
ACAGTTCTACTTCTACGCTACCGTCAGGGA
>peak2165
ACGAGGAACTTCAGTTTCGACAGACAACCGATCACTTTGTTTTTGTTCGGGAACGAGGC
>peak1621
GTTGATTTCACGTCCGTTGATACGCGC
>peak1162
GATCCCCGTCAGCACCGCGCCCTGCAACAACGAAACACCAAGAA
>peak2204
TCGCGACTGGTGGCCAAATCAACTCCG
>peak1651
TCCAGTTTCTCAACCATGTCGACCAGTTCCAGCGGCTGACGAACTACCATGCGAGCA
>peak2072
AGACATCAGCCCCTCCCTCCTTACAGTTCAGCGACAAGTTTATCCACGATGTCGC
>peak2072
AGACATCAGCCCCTCCCTCCTTACAGTTCAGCGACAAGTTTATCCACGATGTCGC
>peak1806
TTTAACTACCAGGGTGTTAACGACTTCGACTTCGACTTCAAACAGTTTCTGCACAGCAGCTTTGA
>peak2392
GGTAAAGAAGGCGTTATCACCGTTGAAGACGGTACCGGTCTGCAGGACGAACTGGACGTGGTTGAAGGTATGCAGTTCGA
>peak1578
TAAGTTGGATCAAGCTCAAGTACAGAATCAAACGCTTCATAGGCAGCATCAAAATTGCCTGCC
>peak792
TGCTTTGCAAAGCTGTATCGCGAGGCGGATTGCAGACATGGACATCGTAAAAAAACCGCTTAATGCGG
>peak1464
TAACAGTCTGCAAGAAAAACTGATCGATCGCTTCGTTGAGCTGC
>peak562
TTCCGGGTTTTCCATCGCGTCGAGCAGCATTTCAC
>peak2203
AACGCTGTGTATCGTAACGGTAACACTGTAGAGGGGAGCACATTGATGAGCACGTCAGACGATATTCA
>peak1655
CGCTCAGGGTACCGATAGATTTACGCTCTTCCACGCCGTTTTTACCC
>peak1577
ATCATCTTGCGCTAACTTGTCACGACCGCCGTAATATAATGCGATCCC
>peak1592
GTAACCTACGCGAGCAGCACCAATCGGACCATTGAACGGA
>peak189
AGCCCAGCGCGTCCGGAACGTATCCTAAGTCTCCGC
>peak1665
CGCAACATTCCAACAGGTGGT
>peak1726
TGTCGATTTGTCCTTCAGACAGCTCACTGATCTTAACATCTTCAGC
>peak381
ATTGTCTGCTGGCTCCAGGGTGATTTCGCGAGTGTCTATGTTCAAACCGTTCCTCTTATC
>peak579
CGAACGGGATAAGAGCACGTTTCAGCGGAGCTTCAGTCTGCAGACCAACAACTTTTTCCAACGCTTTGTTGATGTAAC
>peak182
TTGAAGAGATTTTAGAACTTCTGCCGCACCGTTTCCCTTTCTTACT
>peak114
TAGCATTACCGACCTGCCGAACCCGAAAGCGAAGAAGAAGTAATTGTTCGTTTGCCGG
>peak1371
TAGTCAAAGATACCCCCTAAGAACGTCGGAGC
>peak2023
GTGGCATCATGACTGATCAAGCTGAAAAAAAGCACTCTGCATTTTGGGGTGTTATGGTTA
>peak292
CTAATAAAAACAGGGCTGGCAGGCTA
>peak1596
TCTTTACGTTTCAGGTAGTCGAGCAGTTTACGACGCTG
>peak201
ATATCCCACAGCGGCTGTGGAGATAATTGAGACAGTTCAGACACGTTAAGTC
>peak2398
GCAACCGAAGAATACGGCAACATGATCGACATGGGTATCCTGGACCCAACC
>peak2214
AACCCGACCGAGCAGGACATTATCGATCTGAAATTCGCGATTGCGG
>peak1719
ATCAGTAATGTTAGTGATGCGGAAACCTGCGGCGTTCAGAGCACGAATAGTAGATTCGCGG
>peak2259
GTAGTTGCGGATTCCCGTGGCGTAACTGTAGATAAAATGACTGAACTGCGTAAAGCAGGTCGCGAAGCTGGCGTAT
>peak2186
AACCATGTGGCGGCTGCCGTTCAGTTTCCAGTTACCCATCACTAAAGGATGTC
>peak278
GGTAAAAGCTAACGACATCGACGTACCGGCTGCGCTGATCG
>peak2480
CTTTTACGTTATCCAGCGACTGACG
>peak160
CCGTTGAAAAAGCGATTATGGCGTCCGATCTTGGCCTGAACCCGAACTCTGCGGGTAGC
>peak169
TGACTAAGATCGAGCCGGGTGAGCTGTATAACGGCACCAAAGTGACCAAG
>peak253
ACATAATCCAGATGGAGCCTACAACCAGGATAGCGATGATTAGCACGGTGAAG
>peak2374
GGGTACGACCCATTTTCAGGATGTCCTGGAATTCGACAGCTTTACGTTCAAAGCCTTCACGCAGTTGGTTAA

## Sheet: CspE CP010316,1 peaks
>peak28
CGACTGCGAAGAAGATTACCGGGGCCCACTTAAACCGTATAGC
>peak12
AAATTGGAAATTTTGATAGACGATTTGACGGAAAAATTTGAGCGAAGGGAGCAGGAAGACTT
>peak22
CAGGGAGACGTGAACTCCCTGCATCGACTGTCCATAGAATCCTTTGTGAGGAGGTTCCTATG
>peak7
AAAGCCCCTCAAATGAGGGAGAAAAAAAGGAAGTGCAGTCAACGAGAGGCGTAAAAAACCCGA
>peak1
TACTGTGTGCAACTGATGGTCTGAAATAGCGCTTTTA
>peak27
AGGAATTTTGTGGCTGGCCACGCCATAAGGTGGCAGGGAACTGGTTCTGATGTG
>peak8
TTCTGAGTTGGTGGCTCTGACCGGAGGAAGTCACTCTACACCTAACGT

## Sheet: CspE CP010317,1 peaks
						>peak6
						ACTATAATGTTGTCGAAGCATTACAGTAGAGCCCTTGGTTGATTGATAAAAAAATCTCCAGGG
						>peak3
						TTAGATACAGACTGTCTTTTCCCGCCCAGAGCAACCAACTCTGTA
						>peak5
						CCGGAGTACGCAAAGCGAATCCCTCACCATCCAGACAAAACACAGAATCGTCACACAGATGACGATTAACATCATTA
						>peak8
						CTTTCTGCTGTATACCGTCCACAAAAC
						>peak7
						TCGAAGCATTACAGTAGAGCCCTTGGTTGATTGATAAAAAAATCTCCAGGGGCTTTCTGCTGTAT
						>peak1
						TCCATCATGGATCGATTCGGCGCGGAGCGTTAAAGATTA
						>peak4
						CAACCAACTCTGTAGCGGAACAGTAAAAAAGCCGACC

## Sheet: CspE CP010318,1 peaks
>peak4
GGAGGAGCACAGCCACCAAATCTGTCC
>peak1
TGTTTTTACCTGTCTGCTGCCGTGATCGCGCTGAACGCG
>peak3
AAACGAAAAAACCGCCCAGCAAGGCGGCTTTTCGAAGGTTCTCAGAGCAGCAACTCT
>peak5
AGTTACCGGATAAGGCGCAGCGGTCGGGCTGAACGGGGGGTTCGTGCAC
